# Supplementary material for: The integral spliceosomal component CWC15 is required for development in Arabidopsis
Source: Sci Rep. 2020 Aug 7;10:13336. doi: 10.1038/s41598-020-70324-3 (PMC7415139; doi:10.1038/s41598-020-70324-3)
Supplement: Supplementary file 1 — Supplementary Dataset File 1. [file 41598_2020_70324_MOESM1_ESM.xlsx]

## Sheet: Seedlings diffSpliSE
Supplementary Dataset 1 | Differential splice site efficiency (SSE) analysis in seedlings comparing WT and cwc15-1 mutant.
Chromosome	Splice site coordinates	AGI locus	p-value	FDR	WT avg SSE	cwc15-1 avg SSE	dSSE	AVG dSSE
1	98456	AT1G01230	1.60853e-06	0.00628778	1	0.78	-0.22	-0.241968
1	186009	AT1G01500	0.000171875	0.0399963	1	0.78	-0.22
1	456646	AT1G02305	3.59376e-06	0.0076617	0.045	0.84	0.795
1	463420	AT1G02330	9.06783e-05	0.0303878	1	0.8	-0.2
1	600064	AT1G02740	0.000252583	0.0474239	0.99	0.675	-0.315
1	1076932	AT1G04140	7.09539e-07	0.00490722	1	0.825	-0.175
1	1077035	AT1G04140	1.20205e-05	0.0148995	0.995	0.795	-0.2
1	1127256	AT1G04230	0.000280523	0.0497612	1	0.84	-0.16
1	1150391	AT1G04300	1.47954e-05	0.0157546	1	0.765	-0.235
1	1240784	AT1G04550	0.000112021	0.0333444	1	0.74	-0.26
1	1833802	AT1G06060	6.81436e-05	0.0271184	1	0.85	-0.15
1	2081601	AT1G06770	0.000164104	0.0396708	1	0.41	-0.59
1	2114173	AT1G06890	0.000264773	0.0485507	1	0.795	-0.205
1	2154635	AT1G07010	2.32215e-05	0.0183495	0.995	0.725	-0.27
1	2706019	AT1G08540	1.20326e-05	0.0148995	0.995	0.83	-0.165
1	2706105	AT1G08540	1.0188e-05	0.013815	0.995	0.78	-0.215
1	2772696	AT1G08710	0.00023427	0.0450835	0.99	0.665	-0.325
1	3078345	AT1G09530	1.67934e-05	0.0163094	1	0.775	-0.225
1	3120958	AT1G09640	2.22518e-07	0.00457288	1	0.825	-0.175
1	3196699	AT1G09840	0.000192032	0.041602	0.995	0.865	-0.13
1	3207713	AT1G09870	4.06633e-05	0.0208341	1	0.83	-0.17
1	3608777	AT1G10840	0.000253037	0.047428	0.995	0.9	-0.095
1	3818033	AT1G11350	0.000149629	0.0380425	1	0.895	-0.105
1	3874871	AT1G11530	0.000209182	0.0431877	0.99	0.805	-0.185
1	4075259	AT1G12050	5.98153e-05	0.0257645	1	0.89	-0.11
1	4075342	AT1G12050	6.69742e-07	0.00490722	1	0.86	-0.14
1	4203864	AT1G12360	0.000121547	0.0348354	1	0.825	-0.175
1	4454113	AT1G13060	3.55499e-07	0.00481917	1	0.88	-0.12
1	4464867	AT1G13100	0.000227247	0.0446908	1	0.685	-0.315
1	4487061	AT1G13160	0.00016748	0.0396708	1	0.72	-0.28
1	4510825	AT1G13210	0.000123857	0.0348822	1	0.79	-0.21
1	4546225	AT1G13270	0.000197053	0.0418641	0.995	0.83	-0.165
1	4711367	AT1G13730	0.000134636	0.0368635	1	0.87	-0.13
1	4716403	AT1G13750	1.36654e-05	0.015628	1	0.515	-0.485
1	4743668	AT1G13860	6.32862e-05	0.0263086	1	0.885	-0.115
1	4756771	AT1G13910	5.47421e-05	0.0245417	1	0.64	-0.36
1	4798363	AT1G14000	3.03186e-05	0.0194806	1	0.72	-0.28
1	4949219	AT1G14460	3.08481e-05	0.0194806	1	0.79	-0.21
1	4949301	AT1G14460	1.7076e-05	0.0163094	1	0.76	-0.24
1	5002979	AT1G14600	0.000138884	0.0375249	1	0.555	-0.445
1	5063251	AT1G14710	0.000250613	0.0471345	1	0.89	-0.11
1	5218627	AT1G15165	5.44878e-05	0.0245278	0.985	0.29	-0.695
1	5247487	AT1G15240	0.000129172	0.0361013	0.995	0.81	-0.185
1	5364595	AT1G15570	0.000149933	0.0380425	1	0.875	-0.125
1	5476932	AT1G15940	2.86788e-05	0.0194806	1	0.69	-0.31
1	5476844	AT1G15940	1.94774e-05	0.0170011	1	0.665	-0.335
1	5769586	AT1G16860	2.05851e-05	0.0175272	0.995	0.72	-0.275
1	5985015	AT1G17440	0.000113701	0.033753	1	0.89	-0.11
1	6084769	AT1G17690	0.000180707	0.0404797	1	0.82	-0.18
1	6091828	AT1G17710	0.000229106	0.0447169	0.97	0.495	-0.475
1	6169988	AT1G17940	1.64047e-05	0.0163094	1	0.745	-0.255
1	6367886	AT1G18490	0.000216524	0.0438789	1	0.82	-0.18
1	6367970	AT1G18490	1.5092e-05	0.0157873	1	0.715	-0.285
1	6949666	AT1G20050	1.46452e-05	0.0157546	1	0.895	-0.105
1	7128033	AT1G20575	0.000260321	0.0481644	1	0.85	-0.15
1	7159256	AT1G20650	6.04813e-05	0.0258486	1	0.655	-0.345
1	7180673	AT1G20696	6.71074e-07	0.00490722	1	0.88	-0.12
1	7299963	AT1G20950	0.000184462	0.0408482	1	0.715	-0.285
1	7666569	AT1G21840	0.000241477	0.0459612	0.69	0	-0.69
1	7919508	AT1G22430	0.000130415	0.0362414	1	0.875	-0.125
1	8088645	AT1G22860	0.000149719	0.0380425	1	0.84	-0.16
1	8157199	AT1G23030	0.000260304	0.0481644	0.925	0.245	-0.68
1	8544629	AT1G24148	0.000140598	0.0375739	0.995	0.73	-0.265
1	9055719	AT1G26180	1.52539e-05	0.0158061	1	0.865	-0.135
1	9099313	AT1G26300	0.000120548	0.0348354	1	0.8	-0.2
1	9322071	AT1G26910	0.000210356	0.0433488	1	0.805	-0.195
1	9456874	AT1G27210	0.000229209	0.0447169	0.995	0.565	-0.43
1	9615136	AT1G27650	3.81517e-05	0.0205415	1	0.795	-0.205
1	9797775	AT1G28090	9.09785e-05	0.0303878	1	0.84	-0.16
1	9814495	AT1G28120	8.93152e-05	0.0303878	1	0.835	-0.165
1	9942662	AT1G28340	2.73549e-05	0.0194806	1	0.89	-0.11
1	10325724	AT1G29530	6.91131e-05	0.0271569	1	0.89	-0.11
1	10460698	AT1G29880	2.40421e-05	0.0186328	1	0.855	-0.145
1	10980043	AT1G30845	0.000115443	0.0339323	1	0.56	-0.44
1	10995143	AT1G30890	0.000139919	0.0375739	1	0.805	-0.195
1	11195020	AT1G31300	5.08083e-06	0.0094587	1	0.82	-0.18
1	11195228	AT1G31300	1.80336e-07	0.00457288	1	0.675	-0.325
1	11541683	AT1G32090	0.000174745	0.0402464	1	0.715	-0.285
1	11567389	AT1G32150	5.30449e-05	0.0241011	1	0.795	-0.205
1	11604072	AT1G32200	0.000226153	0.0446027	1	0.84	-0.16
1	12007698	AT1G33110	5.59659e-05	0.0247981	1	0.835	-0.165
1	12105328	AT1G33400	2.01874e-05	0.0173316	1	0.85	-0.15
1	12522835	AT1G34320	9.10769e-05	0.0303878	1	0.895	-0.105
1	12891418	AT1G35190	0.000258004	0.0480311	1	0.79	-0.21
1	14028569	AT1G36990	4.99428e-05	0.0232439	1	0.675	-0.325
1	17562009	AT1G47720	0.000120773	0.0348354	1	0.76	-0.24
1	17721044	AT1G48040	5.61943e-05	0.0247981	1	0.295	-0.705
1	17828440	AT1G48270	0.000169692	0.0396708	1	0.89	-0.11
1	17903285	AT1G48430	2.47622e-05	0.0187573	0.995	0.805	-0.19
1	18067817	AT1G48850	3.78641e-05	0.0205415	1	0.875	-0.125
1	18067619	AT1G48850	0.000102814	0.0320285	0.995	0.795	-0.2
1	18186339	AT1G49180	0.000236352	0.0451901	1	0.79	-0.21
1	18572082	AT1G50140	3.10378e-05	0.0194806	1	0.615	-0.385
1	18688860	AT1G50450	4.90495e-07	0.00489768	1	0.845	-0.155
1	19098694	AT1G51500	0.000142216	0.037731	0.995	0.9	-0.095
1	19168406	AT1G51690	0.00023489	0.0450835	1	0.895	-0.105
1	19774493	AT1G53050	0.000115473	0.0339323	1	0.885	-0.115
1	19952361	AT1G53450	2.30393e-06	0.00632642	0.99	0.38	-0.61
1	20305254	AT1G54390	9.09294e-05	0.0303878	0.995	0.745	-0.25
1	20557269	AT1G55090	0.000264566	0.0485507	1	0.865	-0.135
1	20629375	AT1G55300	4.38499e-05	0.0213056	1	0.64	-0.36
1	20808882	AT1G55690	4.08546e-05	0.0208341	1	0.895	-0.105
1	21148470	AT1G56460	0.00015116	0.0380425	1	0.89	-0.11
1	21160961	AT1G56500	1.07371e-06	0.00561585	1	0.755	-0.245
1	21364116	AT1G57680	0.000105884	0.0323954	1	0.72	-0.28
1	21549753	AT1G58200	0.000131261	0.0362414	1	0.845	-0.155
1	21550243	AT1G58200	3.82229e-06	0.0076617	1	0.555	-0.445
1	22212630	AT1G60230	5.97766e-05	0.0257645	1	0.88	-0.12
1	22471746	AT1G61000	1.5808e-05	0.0161434	1	0.66	-0.34
1	22570200	AT1G61210	0.000169754	0.0396708	0.99	0.65	-0.34
1	23405237	AT1G63110	4.40323e-05	0.0213056	1	0.735	-0.265
1	23546116	AT1G63490	0.00027273	0.049305	1	0.855	-0.145
1	23718565	AT1G63900	0.000114978	0.0339323	1	0.895	-0.105
1	23717889	AT1G63900	0.000131323	0.0362414	1	0.86	-0.14
1	24048039	AT1G64720	0.000140578	0.0375739	0.99	0.82	-0.17
1	24161285	AT1G65040	1.95029e-05	0.0170011	1	0.79	-0.21
1	24161159	AT1G65040	2.86468e-06	0.0069153	1	0.785	-0.215
1	24615507	AT1G66130	9.46651e-05	0.0309382	1	0.85	-0.15
1	25322430	AT1G67560	0.000183763	0.0408482	1	0.595	-0.405
1	25481507	AT1G67960	1.16027e-05	0.0148995	1	0.7	-0.3
1	25481418	AT1G67960	7.12408e-05	0.0274161	0.99	0.615	-0.375
1	25485731	AT1G67970	6.87047e-05	0.0271569	0.995	0.5	-0.495
1	25522485	AT1G68100	0.000222538	0.0444416	1	0.825	-0.175
1	25795288	AT1G68710	0.000272631	0.049305	1	0.55	-0.45
1	25868540	AT1G68820	0.000229081	0.0447169	1	0.885	-0.115
1	25866543	AT1G68820	0.000149481	0.0380425	0.995	0.6	-0.395
1	26613859	AT1G70580	5.32123e-05	0.0241011	1	0.825	-0.175
1	26680553	AT1G70750	1.00609e-05	0.013815	1	0.66	-0.34
1	26825946	AT1G71140	8.19619e-05	0.0287618	1	0.59	-0.41
1	26826029	AT1G71140	2.29858e-05	0.0182949	1	0.5	-0.5
1	26834656	AT1G71190	1.32164e-05	0.015628	1	0.655	-0.345
1	28018846	AT1G74560	1.40861e-05	0.015628	1	0.88	-0.12
1	28066801	AT1G74700	0.000246868	0.0468312	1	0.79	-0.21
1	28137713	AT1G74910	0.000210972	0.0433942	1	0.855	-0.145
1	28200492	AT1G75130	1.68838e-06	0.00628778	1	0.655	-0.345
1	28205195	AT1G75150	0.000274665	0.0494463	1	0.69	-0.31
1	28541840	AT1G76050	9.81482e-06	0.013815	0	0.19	0.19
1	28576674	AT1G76150	1.66512e-05	0.0163094	1	0.85	-0.15
1	28629204	AT1G76310	0.000194876	0.0417296	1	0.695	-0.305
1	28723609	AT1G76550	0.000249021	0.0469961	0.99	0.735	-0.255
1	28941963	AT1G77000	0.000189398	0.0413576	0.98	0.565	-0.415
1	29057007	AT1G77320	0.000272927	0.049305	1	0.445	-0.555
1	29056919	AT1G77320	0.000104095	0.0320285	1	0.385	-0.615
1	29154414	AT1G77600	0.000248224	0.0469961	0.99	0.67	-0.32
1	29318620	AT1G77990	0.000122588	0.0348354	1	0.865	-0.135
1	29335260	AT1G78010	0.000214355	0.043681	0.915	0.3	-0.615
1	29586683	AT1G78660	9.17632e-06	0.0132618	1	0.8	-0.2
1	29661440	AT1G78900	3.45446e-06	0.00758855	1	0.84	-0.16
1	29918480	AT1G79530	0.000121068	0.0348354	1	0.86	-0.14
1	30210141	AT1G80360	0.000166862	0.0396708	1	0.86	-0.14
1	30402366	AT1G80910	6.59664e-05	0.0267364	1	0.82	-0.18
2	103925	AT2G01170	0.000167316	0.0396708	1	0.83	-0.17
2	141295	AT2G01270	7.25325e-05	0.0274161	1	0.855	-0.145
2	557597	AT2G02170	4.72086e-05	0.0222911	1	0.81	-0.19
2	629624	AT2G02390	6.11854e-06	0.0103391	1	0.83	-0.17
2	862806	AT2G02960	0.000194495	0.0417296	0.99	0.8	-0.19
2	1153781	AT2G03780	0.000150252	0.0380425	1	0.765	-0.235
2	2067385	AT2G05590	0.000225658	0.0446027	1	0.77	-0.23
2	5641200	AT2G13540	0.000200926	0.0423591	1	0.715	-0.285
2	5688105	AT2G13650	0.000110685	0.0332927	1	0.8	-0.2
2	6612809	AT2G15230	0.000271688	0.049305	1	0.73	-0.27
2	6640230	AT2G15280	0.000163623	0.0396708	1	0.835	-0.165
2	6811559	AT2G15620	4.26137e-07	0.00481917	1	0.625	-0.375
2	7284761	AT2G16790	0.000172461	0.0400102	1	0.815	-0.185
2	7398577	AT2G17020	4.25638e-05	0.0210462	1	0.445	-0.555
2	7543257	AT2G17340	8.45795e-05	0.0293986	1	0.79	-0.21
2	8239278	AT2G18990	6.63447e-05	0.0267908	1	0.82	-0.18
2	8757591	AT2G20300	3.50717e-05	0.0200792	1	0.76	-0.24
2	9102420	AT2G21240	0.000264491	0.0485507	1	0.835	-0.165
2	9138826	AT2G21370	1.39606e-06	0.00613358	1	0.695	-0.305
2	9149797	AT2G21385	0.000206506	0.0431216	0.995	0.83	-0.165
2	9217637	AT2G21520	2.89614e-06	0.0069153	1	0.805	-0.195
2	9243534	AT2G21600	2.79928e-05	0.0194806	1	0.885	-0.115
2	9925650	AT2G23320	3.6481e-05	0.0202372	0.995	0.795	-0.2
2	9959661	AT2G23380	9.35908e-05	0.0306858	0.995	0.795	-0.2
2	10103532	AT2G23755	0.000228895	0.0447169	1	0.495	-0.505
2	10348965	AT2G24330	3.48767e-05	0.0200792	1	0.63	-0.37
2	10380563	AT2G24420	6.34739e-05	0.0263086	1	0.87	-0.13
2	10563042	AT2G24765	9.15532e-07	0.00544555	1	0.885	-0.115
2	10633207	AT2G25010	2.44322e-05	0.0186358	1	0.865	-0.135
2	10953314	AT2G25710	0.000200556	0.0423591	1	0.855	-0.145
2	11149152	AT2G26190	5.75134e-05	0.0251308	0.995	0.695	-0.3
2	11422113	AT2G26780	7.42825e-05	0.0275641	1	0.65	-0.35
2	11476291	AT2G26900	0.000211624	0.043447	0.985	0.775	-0.21
2	11698772	AT2G27340	0.000167284	0.0396708	1	0.86	-0.14
2	12000353	AT2G28150	0.000219832	0.044304	1	0.705	-0.295
2	12015294	AT2G28190	2.06485e-09	0.000226797	1	0.77	-0.23
2	12015381	AT2G28190	7.92302e-07	0.00511906	0.995	0.72	-0.275
2	12379018	AT2G28840	2.17589e-06	0.00628778	1	0.84	-0.16
2	12379091	AT2G28840	9.91569e-07	0.00544555	1	0.805	-0.195
2	12534139	AT2G29140	0.000178357	0.0403495	0.98	0.54	-0.44
2	12545219	AT2G29190	7.25098e-05	0.0274161	1	0.78	-0.22
2	12550384	AT2G29200	0.000118606	0.0345553	1	0.78	-0.22
2	12588664	AT2G29300	5.8996e-06	0.0102856	1	0.705	-0.295
2	12597595	AT2G29340	9.30555e-05	0.0306858	0.995	0.835	-0.16
2	12604434	AT2G29360	1.2073e-05	0.0148995	1	0.87	-0.13
2	12694124	AT2G29690	0.000153822	0.0383114	1	0.59	-0.41
2	12748632	AT2G29890	0.000177438	0.0403495	1	0.865	-0.135
2	13429817	AT2G31530	0.00022148	0.0443762	0.995	0.855	-0.14
2	13585516	AT2G31955	0.000135645	0.0368782	1	0.84	-0.16
2	13659606	AT2G32150	2.85888e-05	0.0194806	1	0.86	-0.14
2	13698849	AT2G32260	0.000104393	0.0320285	1	0.87	-0.13
2	13748944	AT2G32390	0.000177334	0.0403495	1	0.61	-0.39
2	13933290	AT2G32840	3.13002e-05	0.0195336	1	0.85	-0.15
2	13981576	AT2G32950	2.498e-07	0.00457288	1	0.56	-0.44
2	14049396	AT2G33150	0.00019128	0.0415211	0.995	0.865	-0.13
2	14114709	AT2G33310	0.000173747	0.0401766	0.985	0.72	-0.265
2	14269331	AT2G33735	7.89303e-05	0.0281476	1	0.75	-0.25
2	14723852	AT2G34900	0.000195889	0.0417783	1	0.89	-0.11
2	14850468	AT2G35260	1.85285e-06	0.00628778	0.99	0.65	-0.34
2	14893261	AT2G35380	9.12259e-05	0.0303878	0.995	0.73	-0.265
2	14915183	AT2G35500	0.000106932	0.0325063	0.995	0.865	-0.13
2	14924849	AT2G35530	2.15982e-06	0.00628778	1	0.51	-0.49
2	14924677	AT2G35530	5.78866e-05	0.0251308	0.975	0.415	-0.56
2	15018223	AT2G35720	7.76421e-05	0.0279606	1	0.64	-0.36
2	15047069	AT2G35800	0.000103136	0.0320285	0.995	0.795	-0.2
2	15225397	AT2G36310	3.80249e-05	0.0205415	1	0.875	-0.125
2	15694839	AT2G37390	0.000178449	0.0403495	1	0.78	-0.22
2	16037301	AT2G38280	0.000280559	0.0497612	1	0.72	-0.28
2	16238677	AT2G38880	0.000150436	0.0380425	0.995	0.68	-0.315
2	16318212	AT2G39100	0.000225988	0.0446027	1	0.725	-0.275
2	16429250	AT2G39340	4.72868e-05	0.0222911	1	0.89	-0.11
2	16591801	AT2G39780	3.74421e-05	0.0205026	1	0.855	-0.145
2	16837283	AT2G40316	0.000214089	0.043681	0.995	0.82	-0.175
2	17232134	AT2G41350	0.000169751	0.0396708	1	0.865	-0.135
2	17550740	AT2G42070	5.8947e-06	0.0102856	1	0.795	-0.205
2	17673443	AT2G42450	0.000188894	0.0413298	1	0.51	-0.49
2	17730301	AT2G42580	0.000162009	0.0396708	0.995	0.775	-0.22
2	17957353	AT2G43190	0.000123248	0.0348354	1	0.78	-0.22
2	18011306	AT2G43360	0.000254478	0.0475358	0.99	0.775	-0.215
2	18024258	AT2G43400	5.4864e-06	0.00987884	1	0.68	-0.32
2	18380348	AT2G44520	7.62661e-05	0.0277379	1	0.72	-0.28
2	18453782	AT2G44760	0.000160762	0.0396708	1	0.865	-0.135
2	18684379	AT2G45320	0.000263705	0.0485507	1	0.555	-0.445
2	18816002	AT2G45670	0.000216395	0.0438789	0.99	0.87	-0.12
2	18824576	AT2G45690	6.6937e-05	0.026931	1	0.685	-0.315
2	19017382	AT2G46320	7.70739e-06	0.0117577	1	0.795	-0.205
2	19017473	AT2G46320	1.34898e-06	0.00613358	1	0.735	-0.265
2	19050106	AT2G46410	3.50993e-05	0.0200792	1	0.765	-0.235
2	19066703	AT2G46450	0.000203478	0.0425703	1	0.59	-0.41
2	19243975	AT2G46820	1.79125e-05	0.0166733	0.995	0.885	-0.11
2	19338735	AT2G47070	9.12986e-05	0.0303878	1	0.855	-0.145
2	19339411	AT2G47070	3.03328e-05	0.0194806	1	0.75	-0.25
2	19612246	AT2G47900	1.58734e-05	0.0161434	1	0.74	-0.26
2	19652992	AT2G48060	0.000128744	0.0360736	1	0.795	-0.205
3	53717	AT3G01150	7.18701e-05	0.0274161	0.96	0.46	-0.5
3	168105	AT3G01435	9.33883e-05	0.0306858	1	0.67	-0.33
3	413243	AT3G02220	1.96532e-06	0.00628778	1	0.86	-0.14
3	460100	AT3G02290	0.00020823	0.0431536	1	0.865	-0.135
3	782364	AT3G03320	0.00016664	0.0396708	1	0.86	-0.14
3	1504556	AT3G05280	2.125e-06	0.00628778	1	0.85	-0.15
3	1506813	AT3G05290	5.24307e-05	0.0240876	1	0.745	-0.255
3	1565011	AT3G05420	4.62989e-05	0.0222067	1	0.83	-0.17
3	1763726	AT3G05905	0.000249932	0.0470872	1	0.53	-0.47
3	1787071	AT3G05970	4.84745e-06	0.00936136	1	0.875	-0.125
3	1882885	AT3G06210	2.74436e-05	0.0194806	1	0.535	-0.465
3	1882809	AT3G06210	0.000152154	0.0380425	0.99	0.42	-0.57
3	1937230	AT3G06380	0.000212428	0.0435306	0.995	0.815	-0.18
3	1977500	AT3G06450	6.40377e-05	0.0264352	1	0.735	-0.265
3	2213548	AT3G07010	4.2543e-05	0.0210462	1	0.81	-0.19
3	2325540	AT3G07300	3.00891e-05	0.0194806	1	0.87	-0.13
3	2553004	AT3G07990	0.00010334	0.0320285	1	0.535	-0.465
3	2610977	AT3G08590	0.000155885	0.0386499	1	0.895	-0.105
3	2659327	AT3G08760	3.6957e-05	0.0203982	1	0.69	-0.31
3	2728653	AT3G08950	5.5453e-05	0.0247593	1	0.82	-0.18
3	2996643	AT3G09770	9.76558e-05	0.0313322	0.995	0.83	-0.165
3	3273432	AT3G10500	0.000220394	0.0443358	0.995	0.835	-0.16
3	3362252	AT3G10740	0.000271381	0.049305	0.995	0.74	-0.255
3	3670417	AT3G11620	0.000104251	0.0320285	1	0.855	-0.145
3	3764512	AT3G11910	0.000166855	0.0396708	1	0.835	-0.165
3	3935589	AT3G12360	9.20166e-05	0.0305342	0.98	0.545	-0.435
3	4177768	AT3G13050	2.7351e-05	0.0194806	1	0.575	-0.425
3	4333628	AT3G13340	4.29834e-05	0.0210462	1	0.845	-0.155
3	4514445	AT3G13750	6.07384e-06	0.0103391	1	0.825	-0.175
3	4539536	AT3G13800	3.42897e-05	0.0200334	1	0.685	-0.315
3	4691916	AT3G14150	7.21347e-05	0.0274161	1	0.85	-0.15
3	4783583	AT3G14350	9.24294e-05	0.0305788	0.995	0.87	-0.125
3	5037102	AT3G14960	0.000188135	0.041246	0.995	0.69	-0.305
3	5040869	AT3G14980	3.57496e-05	0.0202047	1	0.74	-0.26
3	5168203	AT3G15350	0.000162333	0.0396708	0.995	0.72	-0.275
3	5209746	AT3G15430	1.55804e-06	0.00628778	1	0.485	-0.515
3	5217519	AT3G15470	1.38944e-05	0.015628	1	0.705	-0.295
3	5292678	AT3G15610	1.49174e-05	0.0157546	1	0.79	-0.21
3	5717474	AT3G16785	1.60525e-05	0.0161758	1	0.645	-0.355
3	5810905	AT3G17040	2.41666e-05	0.0186328	1	0.8	-0.2
3	5970418	AT3G17440	2.00886e-06	0.00628778	1	0.7	-0.3
3	6083482	AT3G17770	4.70485e-05	0.0222911	0.995	0.665	-0.33
3	6239260	AT3G18210	0.00014142	0.0376105	1	0.89	-0.11
3	6326335	AT3G18430	6.4528e-05	0.0264461	1	0.88	-0.12
3	6329947	AT3G18440	8.7773e-05	0.0301659	1	0.87	-0.13
3	6511808	AT3G18890	0.000226187	0.0446027	1	0.83	-0.17
3	6514232	AT3G18890	2.72126e-06	0.0069153	1	0.82	-0.18
3	6514458	AT3G18890	7.51075e-06	0.0117411	0.99	0.775	-0.215
3	6708435	AT3G19360	0.000182028	0.0406371	1	0.8	-0.2
3	6773427	AT3G19520	1.10711e-05	0.0145201	1	0.835	-0.165
3	7117765	AT3G20410	0.000151517	0.0380425	1	0.825	-0.175
3	7307614	AT3G20860	0.000160932	0.0396708	1	0.68	-0.32
3	7307251	AT3G20860	0.00013369	0.0367102	1	0.585	-0.415
3	7616275	AT3G21630	0.00016399	0.0396708	1	0.875	-0.125
3	8478682	AT3G23610	9.71343e-05	0.0313322	1	0.45	-0.55
3	8515131	AT3G23660	0.000234609	0.0450835	1	0.87	-0.13
3	8528970	AT3G23690	2.86757e-05	0.0194806	1	0.865	-0.135
3	9062681	AT3G24820	6.28752e-05	0.0262641	1	0.655	-0.345
3	9147840	AT3G25110	5.04248e-06	0.0094587	1	0.625	-0.375
3	9150590	AT3G25120	2.56758e-05	0.0190551	1	0.86	-0.14
3	9427313	AT3G25805	3.94181e-05	0.020711	1	0.775	-0.225
3	9662441	AT3G26380	0.000148855	0.0380425	1	0.885	-0.115
3	9662353	AT3G26380	0.000107134	0.0325063	1	0.88	-0.12
3	9985823	AT3G27080	7.26706e-06	0.0117381	1	0.865	-0.135
3	10028713	AT3G27180	0.000164141	0.0396708	1	0.88	-0.12
3	10085135	AT3G27300	0.000104063	0.0320285	1	0.85	-0.15
3	10252513	AT3G27670	0.000216081	0.0438789	1	0.87	-0.13
3	10287667	AT3G27770	0.000115541	0.0339323	0.99	0.55	-0.44
3	10673974	AT3G28460	0.000122898	0.0348354	1	0.79	-0.21
3	10746393	AT3G28670	3.56022e-05	0.0202047	1	0.835	-0.165
3	15208991	AT3G43230	1.19698e-05	0.0148995	0.985	0.58	-0.405
3	15644587	AT3G43740	2.9017e-05	0.0194806	1	0.87	-0.13
3	15970563	AT3G44280	2.28936e-05	0.0182949	1	0.865	-0.135
3	16821025	AT3G45780	1.11045e-05	0.0145201	1	0.76	-0.24
3	16821122	AT3G45780	4.85808e-06	0.00936136	1	0.715	-0.285
3	16858290	AT3G45850	0.000276367	0.0495193	1	0.82	-0.18
3	17094971	AT3G46450	9.73777e-05	0.0313322	1	0.55	-0.45
3	17148567	AT3G46580	5.26328e-05	0.0240876	1	0.845	-0.155
3	17303945	AT3G46970	2.2119e-05	0.0182949	1	0.86	-0.14
3	17712589	AT3G47980	7.34648e-05	0.0274436	1	0.86	-0.14
3	17788124	AT3G48170	1.47317e-05	0.0157546	1	0.89	-0.11
3	17964113	AT3G48500	2.99709e-05	0.0194806	1	0.88	-0.12
3	18273832	AT3G49290	0.000103879	0.0320285	1	0.71	-0.29
3	18273922	AT3G49290	8.78857e-05	0.0301659	1	0.69	-0.31
3	18841074	AT3G50700	7.46135e-05	0.0275937	1	0.53	-0.47
3	19043821	AT3G51300	0.000270954	0.049305	1	0.75	-0.25
3	19077484	AT3G51390	0.000151385	0.0380425	0.975	0.59	-0.385
3	19141836	AT3G51610	1.45523e-07	0.00457288	1	0.62	-0.38
3	19187439	AT3G51730	2.19465e-05	0.0182949	0.995	0.875	-0.12
3	19233644	AT3G51850	2.9602e-05	0.0194806	1	0.73	-0.27
3	19364288	AT3G52200	3.26963e-05	0.0197229	1	0.85	-0.15
3	19684278	AT3G53090	1.78281e-05	0.0166733	1	0.625	-0.375
3	19775767	AT3G53340	0.000133345	0.0367073	1	0.83	-0.17
3	20163007	AT3G54460	7.26651e-06	0.0117381	1	0.79	-0.21
3	20387618	AT3G55010	1.79105e-05	0.0166733	1	0.86	-0.14
3	20391922	AT3G55020	0.000177004	0.0403495	1	0.855	-0.145
3	20795656	AT3G56040	3.09221e-05	0.0194806	0.995	0.73	-0.265
3	20798917	AT3G56050	1.35379e-05	0.015628	0.99	0.645	-0.345
3	20804522	AT3G56060	0.000179161	0.0404077	1	0.705	-0.295
3	20966896	AT3G56590	4.18786e-05	0.0210462	1	0.77	-0.23
3	21074901	AT3G56930	0.000274088	0.0494336	1	0.605	-0.395
3	21292388	AT3G57520	0.000232896	0.0450835	1	0.835	-0.165
3	21308503	AT3G57550	6.00841e-08	0.00329973	1	0.69	-0.31
3	21529317	AT3G58130	3.22176e-05	0.0197229	1	0.85	-0.15
3	21937303	AT3G59360	3.4484e-05	0.0200403	1	0.815	-0.185
3	22029986	AT3G59640	0.000226034	0.0446027	1	0.85	-0.15
3	22271364	AT3G60250	0.00014811	0.0380425	0.995	0.765	-0.23
3	22316301	AT3G60370	0.000143414	0.037775	0.995	0.765	-0.23
3	22332611	AT3G60410	4.20902e-05	0.0210462	1	0.87	-0.13
3	22502901	AT3G60910	6.924e-05	0.0271569	1	0.85	-0.15
3	22755024	AT3G61480	4.0374e-05	0.0208341	1	0.68	-0.32
3	23451191	AT3G63510	0.000123373	0.0348354	0.795	0.1	-0.695
4	164572	AT4G00370	5.86491e-07	0.00490722	1	0.85	-0.15
4	181840	AT4G00420	6.75272e-05	0.0270378	1	0.89	-0.11
4	181746	AT4G00420	3.60545e-05	0.0202047	1	0.86	-0.14
4	229561	AT4G00520	0.00017673	0.0403495	1	0.85	-0.15
4	878510	AT4G02005	0.000130376	0.0362414	0.665	0.04	-0.625
4	940990	AT4G02120	1.27176e-05	0.0153502	1	0.625	-0.375
4	1146266	AT4G02600	7.8697e-05	0.0281476	1	0.81	-0.19
4	1492135	AT4G03390	0.000202809	0.0425112	1	0.825	-0.175
4	1526969	AT4G03440	0.000254134	0.0475358	1	0.52	-0.48
4	1940543	AT4G04040	0.000144134	0.0378737	1	0.84	-0.16
4	2325150	AT4G04610	2.2285e-05	0.0182949	1	0.75	-0.25
4	2394903	AT4G04720	7.54094e-05	0.0276097	0.995	0.81	-0.185
4	2395342	AT4G04720	2.26506e-05	0.0182949	0.99	0.635	-0.355
4	2466452	AT4G04880	0.000178536	0.0403495	1	0.7	-0.3
4	2590871	AT4G05060	2.92032e-05	0.0194806	1	0.87	-0.13
4	2721319	AT4G05330	0.000278935	0.0497612	0.995	0.765	-0.23
4	3663616	AT4G06598	0.000120754	0.0348354	1	0.425	-0.575
4	5412167	AT4G08510	0.000116294	0.0340339	1	0.49	-0.51
4	6050783	AT4G09570	1.85997e-05	0.0167116	1	0.685	-0.315
4	6261643	AT4G10000	5.76608e-05	0.0251308	1	0.82	-0.18
4	6262061	AT4G10000	3.15913e-05	0.0196039	1	0.77	-0.23
4	6286996	AT4G10050	0.000267227	0.0488376	1	0.575	-0.425
4	6310485	AT4G10110	3.66268e-06	0.0076617	1	0.75	-0.25
4	7124290	AT4G11840	2.53995e-05	0.0189783	1	0.585	-0.415
4	7265110	AT4G12130	6.76948e-05	0.0270378	1	0.875	-0.125
4	7443117	AT4G12560	0.000155134	0.0385509	0.96	0.545	-0.415
4	7605759	AT4G13020	6.97904e-05	0.0271829	1	0.875	-0.125
4	8168329	AT4G14160	0.000167226	0.0396708	1	0.68	-0.32
4	8848318	AT4G15475	7.87601e-05	0.0281476	1	0.865	-0.135
4	9208468	AT4G16280	0.000175995	0.0403495	1	0.685	-0.315
4	9249398	AT4G16370	3.08152e-05	0.0194806	1	0.735	-0.265
4	9649430	AT4G17190	0.000218471	0.0441107	0.995	0.87	-0.125
4	9649911	AT4G17190	7.22178e-05	0.0274161	0.995	0.75	-0.245
4	9868921	AT4G17740	4.65395e-05	0.022225	1	0.73	-0.27
4	9946890	AT4G17900	3.90269e-05	0.0206086	0.995	0.715	-0.28
4	9946978	AT4G17900	0.000168317	0.0396708	0.975	0.63	-0.345
4	10085309	AT4G18240	6.04418e-05	0.0258486	1	0.87	-0.13
4	10232671	AT4G18570	0.000227448	0.0446908	1	0.88	-0.12
4	10393520	AT4G18975	0.000275509	0.0494463	1	0.78	-0.22
4	10479262	AT4G19160	0.00012263	0.0348354	0.995	0.845	-0.15
4	10479359	AT4G19160	0.000231784	0.0449797	0.995	0.825	-0.17
4	10656312	AT4G19530	0.000241863	0.0459612	0.915	0.39	-0.525
4	10690626	AT4G19645	0.000275322	0.0494463	1	0.46	-0.54
4	10696813	AT4G19660	1.01695e-05	0.013815	1	0.725	-0.275
4	10962541	AT4G20310	0.00020909	0.0431877	1	0.415	-0.585
4	11198877	AT4G20930	8.1676e-05	0.0287534	1	0.87	-0.13
4	11198714	AT4G20930	2.67619e-05	0.0194806	1	0.815	-0.185
4	11285054	AT4G21160	0.000201331	0.0423631	1	0.83	-0.17
4	11536913	AT4G21710	7.5411e-05	0.0276097	1	0.895	-0.105
4	11716638	AT4G22120	5.16459e-05	0.0238646	1	0.79	-0.21
4	11799035	AT4G22330	3.88637e-05	0.0206086	0.99	0.73	-0.26
4	11950311	AT4G22750	3.37186e-05	0.0200192	1	0.895	-0.105
4	12178494	AT4G23290	0.000116507	0.0340339	1	0.835	-0.165
4	12178586	AT4G23290	0.000196275	0.0417795	1	0.83	-0.17
4	12192776	AT4G23330	2.42275e-05	0.0186328	1	0.885	-0.115
4	12266041	AT4G23500	1.39816e-05	0.015628	1	0.65	-0.35
4	12664777	AT4G24520	7.3708e-05	0.0274436	1	0.875	-0.125
4	12710044	AT4G24620	6.27356e-05	0.0262641	0.995	0.855	-0.14
4	12952102	AT4G25315	7.26356e-05	0.0274161	1	0.875	-0.125
4	12971597	AT4G25360	0.000280786	0.0497612	0.975	0.54	-0.435
4	13049943	AT4G25550	3.62638e-05	0.0202188	0.995	0.875	-0.12
4	13198434	AT4G26000	0.000127407	0.0357902	1	0.82	-0.18
4	13310592	AT4G26300	0.000143106	0.037775	1	0.825	-0.175
4	13458608	AT4G26690	0.000180955	0.0404797	0.995	0.625	-0.37
4	13754208	AT4G27540	0.000233594	0.0450835	1	0.76	-0.24
4	13859537	AT4G27820	7.99255e-05	0.0282276	0.995	0.675	-0.32
4	13859445	AT4G27820	0.000149809	0.0380425	0.985	0.54	-0.445
4	13883853	AT4G27880	4.08832e-05	0.0208341	1	0.755	-0.245
4	13941926	AT4G28040	0.000193903	0.0417296	0.985	0.47	-0.515
4	14168910	AT4G28706	2.7534e-05	0.0194806	1	0.84	-0.16
4	14181302	AT4G28710	0.000258733	0.0480853	1	0.895	-0.105
4	14179377	AT4G28710	0.00023101	0.0449797	1	0.615	-0.385
4	14343683	AT4G29100	1.84416e-05	0.0167116	1	0.885	-0.115
4	14972527	AT4G30720	3.95978e-05	0.020711	1	0.875	-0.125
4	15004241	AT4G30810	0.000101251	0.031957	1	0.875	-0.125
4	15036666	AT4G30890	2.74655e-06	0.0069153	1	0.86	-0.14
4	15099857	AT4G30993	2.87828e-06	0.0069153	1	0.85	-0.15
4	15116561	AT4G31060	0.000225115	0.0446027	1	0.83	-0.17
4	15246560	AT4G31420	0.000152396	0.0380425	1	0.87	-0.13
4	15517686	AT4G32120	0.000110938	0.0332927	1	0.79	-0.21
4	15712299	AT4G32551	6.54409e-05	0.026638	1	0.79	-0.21
4	15712402	AT4G32551	6.42606e-05	0.0264352	1	0.695	-0.305
4	15746088	AT4G32640	0.000266231	0.0487366	1	0.665	-0.335
4	15867186	AT4G32880	0.000217621	0.0440199	1	0.45	-0.55
4	15925246	AT4G33000	0.000164872	0.0396708	1	0.85	-0.15
4	15929482	AT4G33010	9.8194e-05	0.0313322	1	0.78	-0.22
4	15945952	AT4G33050	0.000110156	0.0332927	1	0.85	-0.15
4	16274158	AT4G33950	0.000134919	0.0368635	1	0.885	-0.115
4	16273954	AT4G33950	8.61745e-05	0.0298585	1	0.765	-0.235
4	16619314	AT4G34890	0.000240424	0.0458464	1	0.84	-0.16
4	16981432	AT4G35840	4.81683e-05	0.0225135	1	0.7	-0.3
4	17152237	AT4G36250	3.24356e-05	0.0197229	1	0.86	-0.14
4	17230997	AT4G36520	0.000139095	0.0375249	1	0.845	-0.155
4	17513455	AT4G37210	0.00027708	0.0495662	1	0.86	-0.14
4	17613054	AT4G37460	4.5973e-05	0.0221471	1	0.525	-0.475
4	17671679	AT4G37610	2.92434e-05	0.0194806	0.985	0.62	-0.365
4	17671548	AT4G37610	8.96842e-05	0.0303878	0.965	0.445	-0.52
4	17679906	AT4G37630	7.49334e-05	0.0276097	1	0.68	-0.32
4	17701573	AT4G37680	2.88031e-05	0.0194806	1	0.675	-0.325
4	17827712	AT4G37910	0.00018282	0.0407311	1	0.685	-0.315
4	18042775	AT4G38600	8.86648e-05	0.0303385	1	0.875	-0.125
4	18164114	AT4G38970	7.2175e-06	0.0117381	0.22	0	-0.22
4	18220061	AT4G39100	1.83819e-05	0.0167116	0.99	0.66	-0.33
4	18501112	AT4G39860	0.000121437	0.0348354	0.995	0.845	-0.15
4	18501199	AT4G39860	8.71356e-06	0.012761	0.995	0.835	-0.16
5	88443	AT5G01220	6.15312e-05	0.0259939	1	0.895	-0.105
5	177557	AT5G01430	0.000187503	0.041246	1	0.885	-0.115
5	177093	AT5G01430	0.000177822	0.0403495	1	0.88	-0.12
5	177656	AT5G01430	0.00010703	0.0325063	1	0.86	-0.14
5	402093	AT5G02040	0.000135259	0.0368648	1	0.74	-0.26
5	403959	AT5G02050	0.000260474	0.0481644	1	0.87	-0.13
5	403851	AT5G02050	1.16981e-06	0.00584037	1	0.78	-0.22
5	471079	AT5G02290	0.000161909	0.0396708	0.995	0.77	-0.225
5	668106	AT5G02880	0.00019044	0.0414206	1	0.89	-0.11
5	715988	AT5G03050	7.65717e-05	0.0277571	1	0.825	-0.175
5	877525	AT5G03500	0.000168246	0.0396708	0.99	0.68	-0.31
5	886360	AT5G03530	4.79357e-05	0.0225005	1	0.885	-0.115
5	923668	AT5G03630	3.35616e-05	0.0200192	1	0.855	-0.145
5	1049776	AT5G03900	0.000174782	0.0402464	1	0.85	-0.15
5	1050158	AT5G03900	5.33205e-05	0.0241011	1	0.835	-0.165
5	1061075	AT5G03940	3.20531e-05	0.0197229	1	0.885	-0.115
5	1061167	AT5G03940	0.000198223	0.0419504	0.995	0.87	-0.125
5	1104057	AT5G04070	6.92241e-05	0.0271569	0.995	0.605	-0.39
5	1280865	AT5G04490	0.000141364	0.0376105	0.98	0.58	-0.4
5	1408932	AT5G04850	5.3595e-06	0.0098112	1	0.815	-0.185
5	1454553	AT5G04940	5.62171e-05	0.0247981	1	0.74	-0.26
5	1725397	AT5G05740	2.52739e-05	0.0189783	1	0.89	-0.11
5	1948412	AT5G06370	0.000198046	0.0419504	1	0.81	-0.19
5	1960552	AT5G06410	4.29574e-05	0.0210462	1	0.8	-0.2
5	2541238	AT5G07950	1.8596e-05	0.0167116	1	0.635	-0.365
5	2608195	AT5G08130	8.65527e-05	0.0298953	1	0.825	-0.175
5	2728948	AT5G08450	5.17109e-05	0.0238646	1	0.825	-0.175
5	2739255	AT5G08470	8.25312e-05	0.0288694	1	0.6	-0.4
5	2808698	AT5G08650	9.88744e-05	0.0313322	1	0.89	-0.11
5	2836522	AT5G08710	3.42594e-05	0.0200334	1	0.705	-0.295
5	2912152	AT5G09380	0.000256753	0.0478795	1	0.78	-0.22
5	3260136	AT5G10360	7.22845e-05	0.0274161	0.995	0.86	-0.135
5	3632285	AT5G11380	9.89854e-05	0.0313322	1	0.725	-0.275
5	3686635	AT5G11520	2.89144e-05	0.0194806	1	0.805	-0.195
5	3734335	AT5G11600	0.00014323	0.037775	1	0.845	-0.155
5	3738049	AT5G11610	0.000184429	0.0408482	0.995	0.475	-0.52
5	3787555	AT5G11750	0.000221559	0.0443762	1	0.85	-0.15
5	3933990	AT5G12170	9.87169e-05	0.0313322	1	0.84	-0.16
5	4022138	AT5G12410	0.000221806	0.0443762	1	0.89	-0.11
5	4207513	AT5G13200	3.60472e-05	0.0202047	1	0.79	-0.21
5	4475488	AT5G13870	0.000102532	0.0320285	1	0.735	-0.265
5	4675470	AT5G14500	2.23261e-06	0.00628778	1	0.44	-0.56
5	4998037	AT5G15400	0.000163089	0.0396708	0.995	0.87	-0.125
5	5159793	AT5G15810	0.000146002	0.0380425	1	0.645	-0.355
5	5199387	AT5G15920	0.000214198	0.043681	1	0.83	-0.17
5	5615942	AT5G17070	3.28604e-05	0.0197229	1	0.825	-0.175
5	5615523	AT5G17070	3.33548e-06	0.00747671	1	0.705	-0.295
5	5989599	AT5G18110	3.75194e-05	0.0205026	1	0.87	-0.13
5	6062404	AT5G18310	0.000235193	0.0450835	0.995	0.805	-0.19
5	6258924	AT5G18760	2.01976e-05	0.0173316	1	0.705	-0.295
5	6732279	AT5G19910	9.62797e-05	0.0312872	1	0.805	-0.195
5	6808266	AT5G20170	9.84563e-05	0.0313322	0.98	0.48	-0.5
5	7066403	AT5G20840	0.000169697	0.0396708	1	0.615	-0.385
5	7244396	AT5G21930	0.000236572	0.0451901	1	0.76	-0.24
5	7394659	AT5G22340	8.67617e-06	0.012761	1	0.845	-0.155
5	7399880	AT5G22350	0.000162933	0.0396708	1	0.75	-0.25
5	7631609	AT5G22840	0.000111995	0.0333444	0.995	0.71	-0.285
5	7634519	AT5G22850	3.87809e-05	0.0206086	0.985	0.575	-0.41
5	7737284	AT5G23060	2.94862e-05	0.0194806	0.995	0.845	-0.15
5	7737205	AT5G23060	1.28913e-06	0.00613358	0.995	0.81	-0.185
5	7973405	AT5G23660	0.000262195	0.0484013	1	0.715	-0.285
5	8133146	AT5G24060	0.000188066	0.041246	1	0.805	-0.195
5	8325021	AT5G24380	6.94766e-05	0.0271569	1	0.7	-0.3
5	8357538	AT5G24470	7.02559e-05	0.0272675	1	0.415	-0.585
5	8495397	AT5G24760	8.28905e-05	0.028903	1	0.88	-0.12
5	8663817	AT5G25120	0.000208054	0.0431536	0.975	0.585	-0.39
5	9436318	AT5G26820	0.000280889	0.0497612	1	0.895	-0.105
5	9455634	AT5G26860	0.000172664	0.0400102	1	0.805	-0.195
5	9694542	AT5G27460	0.00013939	0.0375249	1	0.335	-0.665
5	9873171	AT5G27850	0.000193419	0.0417296	1	0.72	-0.28
5	10542781	AT5G28540	3.40294e-05	0.0200334	1	0.83	-0.17
5	11380504	AT5G30495	0.000122937	0.0348354	0.975	0.59	-0.385
5	12086246	AT5G32470	6.07711e-05	0.0258718	1	0.735	-0.265
5	13109426	AT5G34850	1.94918e-06	0.00628778	1	0.865	-0.135
5	13356631	AT5G35080	3.00687e-06	0.00702693	1	0.615	-0.385
5	13522000	AT5G35320	0.000195188	0.0417296	1	0.865	-0.135
5	13767692	AT5G35590	1.87037e-06	0.00628778	1	0.89	-0.11
5	14030913	AT5G35910	0.000150454	0.0380425	1	0.77	-0.23
5	15418598	AT5G38510	3.74239e-07	0.00481917	1	0.855	-0.145
5	15559490	AT5G38860	4.09536e-05	0.0208341	1	0.58	-0.42
5	16063931	AT5G40160	2.05414e-06	0.00628778	1	0.67	-0.33
5	16382954	AT5G40890	0.000149457	0.0380425	0.99	0.715	-0.275
5	16397255	AT5G40910	0.000202573	0.0425112	1	0.69	-0.31
5	16784259	AT5G41940	1.89132e-05	0.016753	1	0.705	-0.295
5	16984051	AT5G42470	0.000144858	0.0379733	1	0.825	-0.175
5	17387814	AT5G43320	7.32686e-05	0.0274436	1	0.89	-0.11
5	17553927	AT5G43710	0.000150049	0.0380425	0.99	0.545	-0.445
5	17620797	AT5G43822	9.49239e-05	0.0309382	0.985	0.32	-0.665
5	17825356	AT5G44250	3.8581e-05	0.0206086	1	0.65	-0.35
5	17935211	AT5G44520	3.83654e-06	0.0076617	1	0.83	-0.17
5	17935295	AT5G44520	2.76982e-06	0.0069153	1	0.82	-0.18
5	17934798	AT5G44520	1.87143e-05	0.0167116	1	0.77	-0.23
5	17936163	AT5G44520	0.000190371	0.0414206	0.995	0.54	-0.455
5	18271363	AT5G45170	7.38544e-06	0.0117411	1	0.885	-0.115
5	18485160	AT5G45590	8.31306e-06	0.012508	1	0.885	-0.115
5	18503682	AT5G45620	1.89942e-06	0.00628778	1	0.88	-0.12
5	18699300	AT5G46110	2.42585e-05	0.0186328	0.98	0.715	-0.265
5	18837289	AT5G46450	0.000145343	0.0380096	1	0.395	-0.605
5	18865345	AT5G46510	0.00016826	0.0396708	1	0.785	-0.215
5	19167892	AT5G47200	0.000151983	0.0380425	1	0.89	-0.11
5	19394424	AT5G47900	6.1494e-05	0.0259939	0.995	0.645	-0.35
5	19424318	AT5G47970	7.5896e-06	0.0117411	1	0.42	-0.58
5	19551793	AT5G48220	2.24462e-05	0.0182949	1	0.865	-0.135
5	20112739	AT5G49570	0.000138746	0.0375249	1	0.735	-0.265
5	20815889	AT5G51200	0.000195281	0.0417296	0.99	0.63	-0.36
5	20921680	AT5G51510	4.38757e-07	0.00481917	1	0.67	-0.33
5	20921593	AT5G51510	3.00951e-05	0.0194806	0.995	0.665	-0.33
5	20950648	AT5G51570	1.34292e-05	0.015628	1	0.875	-0.125
5	21341943	AT5G52580	4.31129e-05	0.0210462	1	0.865	-0.135
5	21690511	AT5G53450	3.06017e-05	0.0194806	1	0.83	-0.17
5	21757280	AT5G53550	0.000225755	0.0446027	1	0.765	-0.235
5	21865931	AT5G53860	1.48075e-05	0.0157546	1	0.835	-0.165
5	21893322	AT5G53920	0.00013114	0.0362414	1	0.6	-0.4
5	22348869	AT5G55070	0.000279807	0.0497612	1	0.875	-0.125
5	22431293	AT5G55310	1.03573e-05	0.0138734	1	0.825	-0.175
5	22673197	AT5G55990	3.24075e-06	0.0074157	1	0.885	-0.115
5	23079351	AT5G57030	0.000165777	0.0396708	0.995	0.81	-0.185
5	23191407	AT5G57230	0.00011039	0.0332927	1	0.875	-0.125
5	23191314	AT5G57230	9.69504e-05	0.0313322	1	0.865	-0.135
5	23205143	AT5G57280	4.21716e-05	0.0210462	1	0.775	-0.225
5	23205227	AT5G57280	2.86864e-05	0.0194806	1	0.76	-0.24
5	23460990	AT5G57950	0.000180211	0.0404782	1	0.805	-0.195
5	23464625	AT5G57960	6.54812e-05	0.026638	1	0.815	-0.185
5	23698178	AT5G58640	1.40061e-05	0.015628	0.995	0.78	-0.215
5	23921150	AT5G59300	0.000233801	0.0450835	1	0.895	-0.105
5	23953239	AT5G59380	9.11373e-05	0.0303878	1	0.835	-0.165
5	24061447	AT5G59710	7.70428e-05	0.027836	1	0.865	-0.135
5	24298727	AT5G60410	0.000231694	0.0449797	1	0.73	-0.27
5	24474288	AT5G60840	3.27911e-05	0.0197229	1	0.705	-0.295
5	24513019	AT5G60920	5.72486e-05	0.0251308	1	0.885	-0.115
5	24558207	AT5G61020	0.000170988	0.0398743	0.995	0.845	-0.15
5	24567302	AT5G61060	7.93523e-05	0.0282065	0.995	0.855	-0.14
5	24567402	AT5G61060	7.14836e-07	0.00490722	1	0.845	-0.155
5	24630063	AT5G61240	4.13721e-05	0.0209409	1	0.875	-0.125
5	24630139	AT5G61240	2.13941e-05	0.0180759	1	0.85	-0.15
5	24679108	AT5G61390	0.000248913	0.0469961	1	0.66	-0.34
5	24759026	AT5G61570	0.000207433	0.0431511	0.97	0.165	-0.805
5	24924957	AT5G62050	7.2938e-05	0.0274359	1	0.845	-0.155
5	25150537	AT5G62640	0.00020704	0.043151	1	0.83	-0.17
5	25253924	AT5G62920	0.000103545	0.0320285	1	0.535	-0.465
5	25255499	AT5G62930	1.65867e-05	0.0163094	1	0.835	-0.165
5	25263025	AT5G62950	1.01538e-05	0.013815	1	0.805	-0.195
5	25535536	AT5G63800	0.00014992	0.0380425	0.98	0.68	-0.3
5	25683382	AT5G64200	1.24271e-05	0.0151661	1	0.845	-0.155
5	25789911	AT5G64520	0.000185893	0.0409999	1	0.745	-0.255
5	25911372	AT5G64813	0.000185045	0.0408949	1	0.88	-0.12
5	25926142	AT5G64860	9.86282e-07	0.00544555	1	0.84	-0.16
5	25971297	AT5G65010	4.09713e-05	0.0208341	0.99	0.79	-0.2
5	26179194	AT5G65490	7.97021e-05	0.0282276	1	0.685	-0.315
5	26191720	AT5G65530	0.00027142	0.049305	1	0.615	-0.385
5	26385607	AT5G65960	2.29652e-05	0.0182949	0.99	0.49	-0.5
5	26467723	AT5G66240	6.28883e-05	0.0262641	0.995	0.895	-0.1
5	26544989	AT5G66480	0.000179605	0.0404248	1	0.82	-0.18
5	26555507	AT5G66530	7.58681e-05	0.0276848	1	0.885	-0.115
5	26560956	AT5G66550	1.70478e-05	0.0163094	1	0.785	-0.215
5	26643759	AT5G66730	0.000111761	0.0333444	1	0.66	-0.34
5	26879118	AT5G67370	0.000194653	0.0417296	0.965	0.525	-0.44
5	26943453	AT5G67530	3.76075e-06	0.0076617	1	0.83	-0.17

## Sheet: Pollen diffSpliSE
Supplementary Dataset 2 | Differential splice site efficiency (SSE) analysis in pollen comparing WT and cwc15-1 mutant.
Chromosome	Splice site coordinates	AGI locus	p-value	FDR	WT avg SSE	cwc15-1 avg SSE	dSSE	AVG dSSE
1	7383	AT1G01020	0.00905723	0.043642	0.98	0.705	-0.275	-0.00691143
1	32195	AT1G01050	0.00179799	0.0133646	0.685	0.885	0.2
1	47982	AT1G01090	0.00412281	0.0246839	0.99	0.905	-0.085
1	64475	AT1G01140	0.00393389	0.0238995	0.755	0.91	0.155
1	64656	AT1G01140	0.0055377	0.0306877	0.96	0.85	-0.11
1	64750	AT1G01140	4.45451e-19	1.14908e-16	0.545	0.975	0.43
1	169036	AT1G01460	0.000228634	0.00270331	0.95	0.875	-0.075
1	169993	AT1G01460	0.000235163	0.00276755	0.96	0.935	-0.025
1	170313	AT1G01460	6.33823e-10	4.4648e-08	0.905	0.975	0.07
1	189861	AT1G01510	0.00510328	0.0288566	0.315	0.07	-0.245
1	190034	AT1G01510	0.00640222	0.0341061	0.255	0.06	-0.195
1	226848	AT1G01620	1.36962e-05	0.000283442	0.725	0.99	0.265
1	233297	AT1G01650	0.000574002	0.00563811	0.695	0.925	0.23
1	233386	AT1G01650	0.000459874	0.00473505	0.755	0.95	0.195
1	234249	AT1G01650	0.00182934	0.0135098	0.705	0.96	0.255
1	283231	AT1G01780	4.18442e-12	4.35441e-10	0.88	0.935	0.055
1	283443	AT1G01780	0.000175585	0.00218914	0.935	0.915	-0.02
1	290027	AT1G01790	0.00208853	0.0148665	0.78	0.97	0.19
1	306800	AT1G01880	1.21245e-05	0.000256716	0.78	0.9	0.12
1	307362	AT1G01880	0.000845693	0.00758515	0.02	0.125	0.105
1	307805	AT1G01880	0.000456962	0.00472039	1	0.845	-0.155
1	313418	AT1G01910	0.00339432	0.0214	0.11	0	-0.11
1	319296	AT1G01920	1.72261e-06	4.85249e-05	0.75	1	0.25
1	319371	AT1G01920	0.00103925	0.00892449	1	0.835	-0.165
1	348372	AT1G02010	4.47361e-05	0.000748258	0.955	0.53	-0.425
1	350296	AT1G02010	0.00907811	0.0436737	0.715	0.925	0.21
1	350783	AT1G02010	6.04541e-05	0.000949213	0.815	0.975	0.16
1	354121	AT1G02020	0.0101942	0.0474358	0	0.135	0.135
1	387503	AT1G02090	0.00172877	0.0129552	1	0.88	-0.12
1	391215	AT1G02100	0.00268783	0.0179268	0.63	0.895	0.265
1	407721	AT1G02145	0.00467427	0.0270659	0.895	1	0.105
1	413295	AT1G02170	2.42666e-05	0.000452129	0.725	0.905	0.18
1	492158	AT1G02410	0.00935708	0.0446319	0.88	1	0.12
1	492523	AT1G02410	0.000189565	0.00232233	0.6	0.925	0.325
1	569269	AT1G02650	0.00290132	0.0190117	0	0.12	0.12
1	580049	AT1G02670	3.06997e-05	0.000555597	0.25	0.805	0.555
1	611025	AT1G02790	3.81928e-15	6.13598e-13	0.835	0.94	0.105
1	612018	AT1G02790	4.60746e-12	4.74077e-10	0.91	0.955	0.045
1	627892	AT1G02840	1.56599e-07	5.93061e-06	0.66	0.965	0.305
1	629494	AT1G02840	0.00662601	0.0348322	0.86	0.915	0.055
1	667281	AT1G02960	0.00624212	0.0335558	0.735	0.37	-0.365
1	675945	AT1G02970	0.000319984	0.00354752	0	0.135	0.135
1	676043	AT1G02970	0.000103284	0.00145511	0	0.205	0.205
1	681756	AT1G02990	3.02493e-06	7.92583e-05	0.005	0.15	0.145
1	730610	AT1G03070	0.000117048	0.00160579	0.885	0.98	0.095
1	750956	AT1G03110	0.00270351	0.0179858	1	0.89	-0.11
1	752636	AT1G03120	0.00523409	0.0294146	0	0.105	0.105
1	752981	AT1G03120	0.00606463	0.0328858	0.605	0.925	0.32
1	783175	AT1G03210	0.00105982	0.00905347	0.635	0.36	-0.275
1	783317	AT1G03210	0.00248378	0.0169173	0.485	0.245	-0.24
1	783680	AT1G03210	0.00165825	0.012614	0.965	0.925	-0.04
1	791406	AT1G03230	0.00639839	0.0340956	0.11	0	-0.11
1	862804	AT1G03457	0.000286444	0.00324041	0.985	0.89	-0.095
1	902347	AT1G03610	3.2646e-06	8.43316e-05	0.97	0.88	-0.09
1	902424	AT1G03610	1.98256e-08	9.28659e-07	0.93	0.78	-0.15
1	905267	AT1G03620	6.53585e-14	8.73753e-12	0.685	0.985	0.3
1	941572	AT1G03760	0.00218162	0.0153915	0.98	0.87	-0.11
1	1002142	AT1G03920	0.00684222	0.0355908	0.755	0.95	0.195
1	1003136	AT1G03920	0.00533753	0.0298859	0.975	0.92	-0.055
1	1003970	AT1G03920	0.00118653	0.00983315	0.945	0.885	-0.06
1	1007525	AT1G03930	0.00136323	0.0109606	0.92	0.775	-0.145
1	1017183	AT1G03960	0.00434616	0.0257022	0.95	0.765	-0.185
1	1028207	AT1G04000	7.27326e-05	0.00110273	0.12	0	-0.12
1	1055290	AT1G04080	0.00504387	0.0286138	0.985	0.82	-0.165
1	1076310	AT1G04140	1.88182e-09	1.16046e-07	0.665	0.905	0.24
1	1076424	AT1G04140	0.00539043	0.0300901	0.84	0.94	0.1
1	1095106	AT1G04160	7.50813e-06	0.000174065	1	0.875	-0.125
1	1095177	AT1G04160	0.0004586	0.00473448	0.965	0.845	-0.12
1	1095346	AT1G04160	0.00196809	0.014258	0.945	0.785	-0.16
1	1096034	AT1G04160	1.92055e-18	4.62828e-16	0.98	0.86	-0.12
1	1150967	AT1G04300	0.00734976	0.0374856	0.88	0.98	0.1
1	1163311	AT1G04340	0.00468182	0.0271007	0.11	0.005	-0.105
1	1189712	AT1G04410	0.00082344	0.00741825	0.705	0.955	0.25
1	1205737	AT1G04440	3.22646e-06	8.34643e-05	0.555	0.05	-0.505
1	1212408	AT1G04470	5.94225e-09	3.23906e-07	0.83	0.66	-0.17
1	1212485	AT1G04470	2.90121e-09	1.71406e-07	0.805	0.645	-0.16
1	1213158	AT1G04470	5.67432e-09	3.13028e-07	0.975	0.89	-0.085
1	1217132	AT1G04480	0.00167913	0.0127027	0.895	0.975	0.08
1	1221955	AT1G04500	3.80067e-16	6.96092e-14	0.22	0.89	0.67
1	1268283	AT1G04600	0.00512471	0.0289449	0.875	0.585	-0.29
1	1269191	AT1G04600	3.87218e-05	0.000665282	1	0.805	-0.195
1	1271599	AT1G04600	0.00704253	0.0363643	0.965	0.9	-0.065
1	1271677	AT1G04600	5.69288e-06	0.000135939	0.945	0.82	-0.125
1	1272261	AT1G04600	6.28734e-08	2.6171e-06	0.975	0.91	-0.065
1	1290771	AT1G04630	0.00464044	0.026921	0.845	1	0.155
1	1305465	AT1G04680	5.54623e-07	1.8402e-05	0.375	1	0.625
1	1319187	AT1G04700	0.00993233	0.0465431	0.79	0.92	0.13
1	1335473	AT1G04760	0.000263947	0.00302325	0.86	0.965	0.105
1	1335830	AT1G04760	9.32165e-07	2.9035e-05	0.74	0.93	0.19
1	1359251	AT1G04830	5.4885e-05	0.000882393	0.965	0.85	-0.115
1	1365731	AT1G04850	8.53181e-05	0.00125208	0.66	0.94	0.28
1	1366299	AT1G04850	0.0020219	0.014522	1	0.85	-0.15
1	1377035	AT1G04880	0.00978473	0.0461043	0.865	0.975	0.11
1	1381275	AT1G04890	0.00151596	0.0118349	0.84	0.945	0.105
1	1408200	AT1G04960	0.000506038	0.00509796	1	0.675	-0.325
1	1419648	AT1G04990	0.000557422	0.00551318	0.01	0.13	0.12
1	1471779	AT1G05120	5.62979e-24	2.02176e-21	0.685	0.975	0.29
1	1473237	AT1G05120	0.000203708	0.0024594	0.475	0.845	0.37
1	1473817	AT1G05120	0.0016105	0.0123721	0.845	1	0.155
1	1561195	AT1G05350	0.00214585	0.0151977	0.735	0.9	0.165
1	1579313	AT1G05380	1.65226e-06	4.68301e-05	0.995	0.81	-0.185
1	1667236	AT1G05580	8.3015e-06	0.000188872	0.94	0.85	-0.09
1	1685627	AT1G05630	0.00728524	0.0372916	1	0.48	-0.52
1	1688839	AT1G05640	0.000839447	0.00754186	1	0.8	-0.2
1	1688918	AT1G05640	0.00629033	0.0337357	0.845	0.545	-0.3
1	1728064	AT1G05780	0.00181611	0.0134501	0.41	0.07	-0.34
1	1732373	AT1G05785	0.00974929	0.046032	0.215	0.715	0.5
1	1735217	AT1G05790	0.00178394	0.0132763	0.7	0.97	0.27
1	1735495	AT1G05790	0.000124104	0.00168868	0.555	0.95	0.395
1	1736452	AT1G05790	3.27817e-09	1.894e-07	1	0.7	-0.3
1	1751706	AT1G05820	0.000593587	0.00577659	0.865	0.99	0.125
1	1753660	AT1G05820	0.00110795	0.00937284	0.94	0.895	-0.045
1	1761702	AT1G05830	1.73243e-09	1.08292e-07	0.175	0.005	-0.17
1	1763343	AT1G05840	1.89161e-05	0.00037093	0.825	0.985	0.16
1	1763628	AT1G05840	4.80006e-05	0.000794874	0.965	0.455	-0.51
1	1764115	AT1G05840	0.00112629	0.00948854	0.925	0.6	-0.325
1	1783412	AT1G05890	2.75129e-05	0.00050643	0.765	0.985	0.22
1	1801674	AT1G05940	9.0665e-05	0.001307	1	0.645	-0.355
1	1808936	AT1G05960	0.000441647	0.00458546	0.92	0.96	0.04
1	1809018	AT1G05960	0.00392452	0.0238796	0.89	0.935	0.045
1	1809505	AT1G05960	0.000352375	0.0038296	0.76	0.86	0.1
1	1810581	AT1G05960	3.91623e-06	9.87958e-05	0.805	0.965	0.16
1	1811021	AT1G05960	0.000648696	0.00616548	0.97	0.88	-0.09
1	1812832	AT1G05960	5.45445e-12	5.48892e-10	0.485	0.95	0.465
1	1814446	AT1G05960	0.0072526	0.0371694	0.955	0.845	-0.11
1	1814459	AT1G05960	0.00128323	0.0104687	0.03	0.135	0.105
1	1925043	AT1G06290	0.00342868	0.0215807	0.855	1	0.145
1	1925759	AT1G06290	0.000105717	0.00147915	0.635	0.925	0.29
1	1958176	AT1G06410	1.5237e-06	4.37408e-05	0.99	0.84	-0.15
1	1958282	AT1G06410	0.0016176	0.0123907	0.94	0.81	-0.13
1	2048925	AT1G06680	0.000169174	0.00212769	0.965	0.83	-0.135
1	2052875	AT1G06700	2.45388e-07	8.97062e-06	0.94	0.905	-0.035
1	2053157	AT1G06700	3.66409e-26	1.52518e-23	0.79	0.965	0.175
1	2075178	AT1G06750	3.42493e-05	0.000604389	0.985	0.865	-0.12
1	2075590	AT1G06750	0.00575487	0.0315759	0.695	0.88	0.185
1	2079716	AT1G06770	0.00181283	0.0134367	0.74	0.915	0.175
1	2081601	AT1G06770	3.29421e-05	0.000588046	0.86	0.555	-0.305
1	2110425	AT1G06870	6.50112e-05	0.00100084	0.775	0.985	0.21
1	2111760	AT1G06890	4.27871e-23	1.37482e-20	0.51	0.265	-0.245
1	2112336	AT1G06890	1.94865e-08	9.17469e-07	0.97	0.925	-0.045
1	2113138	AT1G06890	3.54713e-06	9.03556e-05	0.9	0.975	0.075
1	2113421	AT1G06890	0.00597199	0.0325236	0.925	0.96	0.035
1	2137263	AT1G06960	5.56475e-05	0.000891674	0	0.225	0.225
1	2178770	AT1G07110	8.1592e-05	0.00120707	1	0.85	-0.15
1	2216154	AT1G07210	0.00197035	0.014258	0.86	0.96	0.1
1	2216326	AT1G07210	0.00868767	0.0423854	0.865	0.945	0.08
1	2217794	AT1G07220	0.00273641	0.0181585	0.615	0.92	0.305
1	2230108	AT1G07270	7.9656e-09	4.15641e-07	0.495	1	0.505
1	2252354	AT1G07330	0.00252764	0.0171421	0.815	1	0.185
1	2279960	AT1G07420	0.00318815	0.0203933	0.935	0.795	-0.14
1	2280074	AT1G07420	1.18148e-06	3.54735e-05	0.3	0.045	-0.255
1	2280163	AT1G07420	1.78999e-06	4.98232e-05	0.275	0.04	-0.235
1	2292895	AT1G07470	0.00124232	0.010194	0.885	0.995	0.11
1	2297285	AT1G07480	0.00769027	0.0386535	0.97	0.91	-0.06
1	2308511	AT1G07510	0.00182099	0.0134684	0.995	0.895	-0.1
1	2380924	AT1G07700	0.00634488	0.0339384	0.86	0.99	0.13
1	2396528	AT1G07725	0.000247448	0.00288201	0.515	0.87	0.355
1	2400853	AT1G07745	7.95729e-07	2.52142e-05	0.97	0.8	-0.17
1	2402378	AT1G07745	0.00456783	0.0266094	1	0.88	-0.12
1	2468627	AT1G07960	7.37816e-05	0.00111586	0.86	1	0.14
1	2495602	AT1G08040	0.0072235	0.0370648	0.95	0.88	-0.07
1	2496296	AT1G08040	3.63163e-05	0.000633461	0.95	0.77	-0.18
1	2496316	AT1G08040	0.00572935	0.0314642	0.045	0.145	0.1
1	2539851	AT1G08125	5.19147e-06	0.000126439	0.55	0.91	0.36
1	2543919	AT1G08130	0.0102168	0.0475194	0.89	1	0.11
1	2552700	AT1G08140	7.98796e-07	2.52676e-05	0.81	0.915	0.105
1	2558771	AT1G08150	0.00104921	0.00899215	0.81	0.965	0.155
1	2574593	AT1G08200	0.00047868	0.00488414	0.945	0.865	-0.08
1	2636867	AT1G08360	0.00564168	0.0311227	0.59	0.91	0.32
1	2656018	AT1G08420	0.00434369	0.025696	0.965	0.845	-0.12
1	2692469	AT1G08510	0.000577724	0.00565527	0.96	0.885	-0.075
1	2692696	AT1G08510	0.00576699	0.031614	0.76	0.875	0.115
1	2730001	AT1G08600	1.6148e-06	4.60671e-05	0.975	0.705	-0.27
1	2828411	AT1G08830	0.000866631	0.00773506	0.99	0.88	-0.11
1	2828581	AT1G08830	0.0026235	0.017607	0.9	0.975	0.075
1	2900657	AT1G09020	0.00243849	0.0166863	0.825	0.97	0.145
1	2939787	AT1G09130	0.00499473	0.0284271	0.125	0	-0.125
1	2944246	AT1G09140	0.000178944	0.00222043	0.89	0.985	0.095
1	2944960	AT1G09140	0.00637499	0.0340204	0.925	0.745	-0.18
1	2945381	AT1G09140	0.00659214	0.0347339	0.975	0.765	-0.21
1	2997919	AT1G09270	2.58096e-05	0.000479415	0.68	0.18	-0.5
1	3010284	AT1G09320	7.02413e-05	0.0010685	0.985	0.89	-0.095
1	3014428	AT1G09330	0.00545254	0.0303575	0.955	0.74	-0.215
1	3014580	AT1G09330	0.00207887	0.014815	0.975	0.835	-0.14
1	3113101	AT1G09620	0.00229018	0.0159607	1	0.83	-0.17
1	3176129	AT1G09795	0.000439176	0.0045624	1	0.87	-0.13
1	3176210	AT1G09795	1.86302e-05	0.000366106	0.675	0.95	0.275
1	3176594	AT1G09795	0.00101285	0.00875845	0.75	0.935	0.185
1	3225221	AT1G09920	0.000215076	0.00257627	0	0.11	0.11
1	3225303	AT1G09920	0.0106158	0.0489866	0.98	0.9	-0.08
1	3238737	AT1G09940	2.33215e-06	6.32185e-05	1	0.81	-0.19
1	3256985	AT1G09980	0.00403365	0.0243014	1	0.875	-0.125
1	3288860	AT1G10070	0.000166569	0.00210248	0.96	0.685	-0.275
1	3417025	AT1G10410	0.000465364	0.00477439	0.77	0.935	0.165
1	3417237	AT1G10410	0.00731897	0.0374015	0.675	0.895	0.22
1	3443329	AT1G10470	0.000438126	0.00455666	0.7	0.34	-0.36
1	3465248	AT1G10510	3.08096e-06	8.04962e-05	0.705	1	0.295
1	3502514	AT1G10590	0.000898097	0.00793471	0.92	0.975	0.055
1	3508337	AT1G10610	3.60672e-05	0.000631522	0.805	1	0.195
1	3510916	AT1G10620	0.000361996	0.00391147	0.145	0	-0.145
1	3524748	AT1G10650	0.00148141	0.0116247	0.815	1	0.185
1	3534235	AT1G10660	0.0107219	0.0493459	0.965	0.92	-0.045
1	3536307	AT1G10670	0.000104277	0.00146123	0.83	0.99	0.16
1	3555136	AT1G10700	0.000366903	0.00395284	0.765	1	0.235
1	3568547	AT1G10740	0.000981346	0.00853805	0.915	0.875	-0.04
1	3568615	AT1G10740	0.000146403	0.00190438	0.97	0.925	-0.045
1	3568747	AT1G10740	5.80666e-05	0.000923169	0.91	0.945	0.035
1	3569449	AT1G10740	0.000217779	0.00260185	0.8	0.94	0.14
1	3569640	AT1G10740	0.000140762	0.00185072	0.975	0.9	-0.075
1	3569836	AT1G10740	0.00505044	0.0286279	0.825	0.935	0.11
1	3570135	AT1G10740	0.00266036	0.0177831	0.885	0.96	0.075
1	3581414	AT1G10760	0.000705733	0.00660813	0.76	0.955	0.195
1	3581828	AT1G10760	0.00666098	0.0349759	1	0.805	-0.195
1	3609454	AT1G10840	6.24581e-05	0.000973548	0.7	1	0.3
1	3657522	AT1G10940	0.000832051	0.00748845	0.675	0.915	0.24
1	3657624	AT1G10940	0.000565094	0.00557067	0.97	0.845	-0.125
1	3769187	AT1G11250	0.00984179	0.0463007	0.905	0.785	-0.12
1	3769273	AT1G11250	0.00010751	0.00149965	0.84	0.635	-0.205
1	3833008	AT1G11380	2.51798e-06	6.77192e-05	0.98	0.605	-0.375
1	3833166	AT1G11380	0.00186951	0.0137345	0.975	0.77	-0.205
1	3834881	AT1G11390	0.00778668	0.0389429	0.61	0.825	0.215
1	3838714	AT1G11400	1.02268e-05	0.00022378	0	0.135	0.135
1	3839226	AT1G11400	6.98626e-05	0.0010645	0.955	0.75	-0.205
1	3865014	AT1G11480	3.08537e-05	0.000557284	0.955	0.88	-0.075
1	3865528	AT1G11480	0.00133425	0.0107984	0.975	0.88	-0.095
1	3875784	AT1G11540	0.0103251	0.0479246	0.89	1	0.11
1	3997238	AT1G11840	0.00996161	0.0466497	0.97	0.9	-0.07
1	4020874	AT1G11910	0.00190633	0.0139101	1	0.875	-0.125
1	4048730	AT1G11990	3.70964e-12	3.88241e-10	0.81	0.395	-0.415
1	4150561	AT1G12230	0.00511128	0.028884	1	0.765	-0.235
1	4200393	AT1G12350	0.00173122	0.0129682	0.965	0.75	-0.215
1	4202807	AT1G12360	0.00774025	0.0388068	0.78	0.94	0.16
1	4204711	AT1G12360	0.00543341	0.0302839	0.835	0.97	0.135
1	4206797	AT1G12370	0.00142891	0.0113243	0.915	0.96	0.045
1	4207279	AT1G12370	0.000128511	0.00173064	0.985	0.895	-0.09
1	4207640	AT1G12370	4.28673e-06	0.000106664	0.75	0.96	0.21
1	4245510	AT1G12450	0.000259909	0.00298447	0.92	0.97	0.05
1	4320919	AT1G12680	0.00598067	0.0325419	0.835	1	0.165
1	4349783	AT1G12760	0.000144552	0.00188298	0.83	1	0.17
1	4424995	AT1G12970	0.00311998	0.020057	0.875	1	0.125
1	4564322	AT1G13320	0.000299493	0.00335898	1	0.815	-0.185
1	4572675	AT1G13350	0.00601028	0.0326738	0.11	0.06	-0.05
1	4574044	AT1G13350	0.000853597	0.00763734	0.835	0.975	0.14
1	4574241	AT1G13350	0.000368299	0.00396555	0.185	0.025	-0.16
1	4613612	AT1G13450	0.00113097	0.00951483	0.01	0.155	0.145
1	4614197	AT1G13450	0.00245181	0.0167562	0.795	1	0.205
1	4640045	AT1G13560	0.00294167	0.019228	1	0.75	-0.25
1	4640115	AT1G13560	0.00144233	0.0113913	1	0.77	-0.23
1	4774144	AT1G13950	2.51183e-06	6.76531e-05	0.98	0.88	-0.1
1	4780072	AT1G13970	0.000247524	0.00288201	0.93	0.88	-0.05
1	4780165	AT1G13970	0.000642591	0.00611697	0.925	0.965	0.04
1	4780739	AT1G13970	0.00720891	0.0370146	0.835	0.895	0.06
1	4781329	AT1G13970	8.43628e-05	0.00124204	0.975	0.905	-0.07
1	4782393	AT1G13970	1.59026e-11	1.486e-09	0.88	1	0.12
1	4796338	AT1G13990	2.25266e-06	6.14866e-05	0.2	0.84	0.64
1	4800625	AT1G14010	0.00134888	0.0108783	0.88	0.95	0.07
1	4875757	AT1G14270	0.00623028	0.0335216	0.985	0.91	-0.075
1	4886284	AT1G14310	0.000142227	0.00186329	0.99	0.855	-0.135
1	4889339	AT1G14320	0.000906676	0.00798738	0.965	0.905	-0.06
1	4911864	AT1G14360	0.00172268	0.0129254	0.985	0.86	-0.125
1	4932326	AT1G14420	0.00143656	0.0113702	0.95	0.93	-0.02
1	4981177	AT1G14560	0.00842411	0.0414195	0	0.15	0.15
1	4981570	AT1G14560	0.00476076	0.0274021	0.28	0.045	-0.235
1	4981992	AT1G14560	0.00165914	0.012614	0.98	0.915	-0.065
1	4985656	AT1G14570	0.00724355	0.0371404	0.81	1	0.19
1	4986663	AT1G14570	0.00103326	0.00888871	0.67	0.97	0.3
1	4999710	AT1G14590	0.00320656	0.0204913	0.825	0.975	0.15
1	5009235	AT1G14610	0.000181404	0.00224639	1	0.79	-0.21
1	5025716	AT1G14640	5.04749e-05	0.000824663	0.695	0.945	0.25
1	5030602	AT1G14650	0.000149551	0.0019357	0.195	0.085	-0.11
1	5030718	AT1G14650	0.000633638	0.00606316	0.35	0.155	-0.195
1	5030821	AT1G14650	0.000302431	0.00338571	0	0.125	0.125
1	5030896	AT1G14650	0.00371625	0.0229246	0.89	0.605	-0.285
1	5031386	AT1G14650	0.00166553	0.0126416	0.835	0.495	-0.34
1	5038140	AT1G14670	0.00209542	0.0148973	0.355	0.865	0.51
1	5039895	AT1G14670	8.9763e-09	4.61801e-07	0.615	1	0.385
1	5044074	AT1G14685	1.10014e-06	3.34146e-05	0.19	0.035	-0.155
1	5108470	AT1G14830	0.000144335	0.00188283	0.83	0.985	0.155
1	5108840	AT1G14830	0.00614514	0.0332099	0.99	0.87	-0.12
1	5164347	AT1G14970	2.1906e-06	6.01512e-05	0.865	0.22	-0.645
1	5164531	AT1G14970	2.30057e-06	6.25147e-05	0.245	0.01	-0.235
1	5164536	AT1G14970	0.00350195	0.0219276	0.235	0.045	-0.19
1	5203568	AT1G15120	2.76362e-08	1.25286e-06	0.775	0.945	0.17
1	5206687	AT1G15130	0.000998611	0.00865983	1	0.665	-0.335
1	5210465	AT1G15140	8.00158e-05	0.00118952	0.715	0.98	0.265
1	5210548	AT1G15140	0.00730739	0.037384	0.64	0.895	0.255
1	5246323	AT1G15240	0.0100098	0.0468133	0.835	1	0.165
1	5250913	AT1G15270	6.73154e-05	0.00103084	0.975	0.85	-0.125
1	5278688	AT1G15350	0.000459932	0.00473505	0.205	0	-0.205
1	5278854	AT1G15350	3.15612e-06	8.1992e-05	0.82	0.91	0.09
1	5278944	AT1G15350	0.00389584	0.0238138	0.96	0.93	-0.03
1	5287800	AT1G15370	0.00750211	0.0380507	0.975	0.845	-0.13
1	5287914	AT1G15370	0.0045886	0.0266892	0.89	1	0.11
1	5316590	AT1G15470	0.00125977	0.0103095	0.9	0.96	0.06
1	5316941	AT1G15470	1.74131e-06	4.89141e-05	0.785	0.905	0.12
1	5317389	AT1G15470	0.0076906	0.0386535	0.895	0.95	0.055
1	5317469	AT1G15470	2.38127e-07	8.72259e-06	0.955	0.91	-0.045
1	5321347	AT1G15490	1.25054e-06	3.73631e-05	0.635	0.915	0.28
1	5321633	AT1G15490	0.00596477	0.032494	0.98	0.84	-0.14
1	5399376	AT1G15690	0.00334545	0.0211356	0.87	1	0.13
1	5430822	AT1G15780	1.06389e-05	0.000231141	1	0.8	-0.2
1	5445608	AT1G15810	0.00716561	0.0368236	0.985	0.82	-0.165
1	5458953	AT1G15880	3.5e-06	8.95287e-05	0.885	0.96	0.075
1	5459067	AT1G15880	1.12444e-06	3.39276e-05	0.94	0.86	-0.08
1	5459560	AT1G15880	0.000218289	0.00260507	0.86	0.94	0.08
1	5460050	AT1G15880	9.35339e-05	0.00133993	0.655	0.885	0.23
1	5495692	AT1G16010	0.000503023	0.00507316	1	0.7	-0.3
1	5546496	AT1G16210	0.00252448	0.0171371	0.8	0.95	0.15
1	5556345	AT1G16240	6.43458e-05	0.00099451	0.97	0.865	-0.105
1	5567762	AT1G16270	3.20715e-09	1.85883e-07	0.815	0.96	0.145
1	5570965	AT1G16290	0.00395359	0.0239768	0.975	0.915	-0.06
1	5571060	AT1G16290	0.00263341	0.0176605	0.9	0.96	0.06
1	5577168	AT1G16300	5.38424e-05	0.000868832	0.205	0.8	0.595
1	5582984	AT1G16330	0.000246291	0.00287242	0.99	0.69	-0.3
1	5737262	AT1G16760	6.91596e-06	0.000162184	0.855	0.935	0.08
1	5760070	AT1G16825	4.67757e-05	0.000777401	0.96	0.885	-0.075
1	5760140	AT1G16825	5.84095e-05	0.000926208	0.705	0.91	0.205
1	5763090	AT1G16840	4.49268e-07	1.52943e-05	0.97	0.885	-0.085
1	5827929	AT1G17040	0.00125899	0.0103077	0.845	0.985	0.14
1	5840911	AT1G17080	0.00530245	0.0297495	0.785	1	0.215
1	5909438	AT1G17270	0.00215268	0.0152343	0.215	0.03	-0.185
1	5917694	AT1G17280	0.00643527	0.0341827	0.89	1	0.11
1	5923591	AT1G17290	0.000574689	0.00563811	0.91	0.52	-0.39
1	6025092	AT1G17520	0.00510951	0.0288829	0.975	0.83	-0.145
1	6030575	AT1G17540	0.000115015	0.00158265	0.925	0.965	0.04
1	6031236	AT1G17540	0.00129081	0.0105212	0.86	0.94	0.08
1	6032093	AT1G17540	0.00379539	0.0233264	0.95	0.81	-0.14
1	6032215	AT1G17540	0.000130137	0.00174401	0.855	0.975	0.12
1	6091308	AT1G17710	0.00872164	0.0425058	0.865	1	0.135
1	6153268	AT1G17880	0.00482735	0.0277156	0.975	0.915	-0.06
1	6153425	AT1G17880	0.00749644	0.0380325	0.98	0.915	-0.065
1	6214213	AT1G18070	6.08865e-06	0.000144823	0.86	0.99	0.13
1	6214894	AT1G18070	0.00218093	0.0153915	0.855	1	0.145
1	6244718	AT1G18150	0.0099886	0.0467402	0.92	0.96	0.04
1	6245384	AT1G18150	0.000310454	0.00346494	0.82	0.93	0.11
1	6246465	AT1G18150	0.00531828	0.0297964	0.97	0.895	-0.075
1	6255953	AT1G18180	0.00023349	0.00275184	0.69	1	0.31
1	6309457	AT1G18335	0.00360437	0.0224136	0.24	0.06	-0.18
1	6338751	AT1G18410	3.27245e-05	0.000585303	0.765	0.21	-0.555
1	6339292	AT1G18410	0.00247494	0.0168703	0.86	0.5	-0.36
1	6339368	AT1G18410	0.0012495	0.0102438	0.79	0.395	-0.395
1	6340894	AT1G18410	0.000551489	0.00547751	1	0.63	-0.37
1	6347278	AT1G18440	0.00365611	0.0226676	0.775	1	0.225
1	6377887	AT1G18540	0.000982162	0.00853805	0.83	0.96	0.13
1	6408595	AT1G18610	0.00984411	0.0463007	0.885	1	0.115
1	6458513	AT1G18720	0.00402282	0.0242507	1	0.895	-0.105
1	6469085	AT1G18750	0.00253975	0.017177	0.99	0.89	-0.1
1	6558977	AT1G18990	0.00186194	0.0136954	0.925	0.885	-0.04
1	6602665	AT1G19110	0.00252646	0.0171421	0.935	0.765	-0.17
1	6611237	AT1G19140	0.00293586	0.0192036	0.895	1	0.105
1	6665437	AT1G19270	0.0083516	0.0411403	0.985	0.81	-0.175
1	6710114	AT1G19396	0.000490752	0.00498233	0.965	0.875	-0.09
1	6710834	AT1G19396	2.01147e-09	1.23211e-07	0.195	0	-0.195
1	6710873	AT1G19396	7.16649e-10	4.97175e-08	0.26	0	-0.26
1	6711494	AT1G19396	0.00653013	0.0345164	0.06	0.11	0.05
1	6711527	AT1G19396	0.00492535	0.0281899	0.705	0.57	-0.135
1	6711607	AT1G19396	0.000260335	0.00298749	0.72	0.545	-0.175
1	6711760	AT1G19396	0.000852087	0.00762755	0.18	0.405	0.225
1	6755315	AT1G19500	0.000502066	0.0050663	0.895	0.855	-0.04
1	6755611	AT1G19500	3.21641e-06	8.33219e-05	0.185	0	-0.185
1	6755642	AT1G19500	7.73842e-07	2.46142e-05	0.265	0	-0.265
1	6796603	AT1G19650	0.000115484	0.00158552	0.95	0.855	-0.095
1	6807569	AT1G19680	7.91649e-09	4.14258e-07	0.82	0.96	0.14
1	6964561	AT1G20080	0.000575663	0.00563811	0.89	1	0.11
1	6970618	AT1G20100	0.000105531	0.00147767	0.62	0.175	-0.445
1	6973828	AT1G20110	0.00185276	0.0136498	0.75	0.925	0.175
1	7005261	AT1G20220	8.59989e-05	0.00125804	0.91	0.945	0.035
1	7006765	AT1G20220	3.53474e-05	0.000621293	0.8	0.935	0.135
1	7094939	AT1G20480	1.47151e-05	0.000302138	0.905	0.315	-0.59
1	7098943	AT1G20490	2.87239e-05	0.000525553	0.15	0	-0.15
1	7114834	AT1G20540	0.00989563	0.0464476	0.825	0.97	0.145
1	7144206	AT1G20620	0.00117548	0.0097681	0.07	0.26	0.19
1	7144736	AT1G20620	1.08752e-05	0.000235159	0.145	0.645	0.5
1	7144828	AT1G20620	2.23541e-05	0.000422684	0.25	0.74	0.49
1	7145605	AT1G20620	0.00161297	0.0123721	0.89	0.98	0.09
1	7147412	AT1G20630	0.00497185	0.0283321	0.92	0.79	-0.13
1	7148238	AT1G20630	0.00515596	0.0290489	0.805	0.93	0.125
1	7178376	AT1G20693	0.0064182	0.0341341	0.67	0.865	0.195
1	7245828	AT1G20840	0.00290423	0.0190239	0.72	0.91	0.19
1	7262873	AT1G20880	8.98619e-06	0.000202438	0.99	0.81	-0.18
1	7266512	AT1G20890	0.00243895	0.0166863	0.715	0.97	0.255
1	7293758	AT1G20930	0.00655801	0.0346238	0.805	0.99	0.185
1	7314313	AT1G20970	0.00255013	0.0172282	0.945	0.58	-0.365
1	7317951	AT1G20970	0.00328753	0.0208487	0.94	0.6	-0.34
1	7318128	AT1G20970	1.52263e-07	5.8098e-06	0.95	0.535	-0.415
1	7375165	AT1G21065	1.47397e-05	0.000302304	1	0.74	-0.26
1	7375362	AT1G21065	0.00037411	0.00401631	0.79	0.99	0.2
1	7377380	AT1G21070	0.00169547	0.0127894	1	0.895	-0.105
1	7378926	AT1G21080	0.00796569	0.0396122	0.945	0.76	-0.185
1	7408186	AT1G21160	0.000111847	0.00154486	0.99	0.88	-0.11
1	7408785	AT1G21160	0.000634618	0.00606316	0.17	0	-0.17
1	7485133	AT1G21370	0.0019009	0.0138926	1	0.745	-0.255
1	7608796	AT1G21660	0.00136326	0.0109606	0.91	0.97	0.06
1	7617956	AT1G21690	0.00147949	0.0116196	1	0.84	-0.16
1	7757354	AT1G22020	6.60907e-05	0.00101548	0.315	0	-0.315
1	7815292	AT1G22140	0.00614089	0.0331967	0.96	0.74	-0.22
1	7815493	AT1G22140	0.00244636	0.0167308	1	0.845	-0.155
1	7837948	AT1G22200	0.000186503	0.00229403	0.865	0.9	0.035
1	7879088	AT1G22300	0.000399169	0.00423077	0.095	0.015	-0.08
1	7926574	AT1G22450	0.0086811	0.0423759	1	0.89	-0.11
1	7929354	AT1G22460	0.00457471	0.0266409	0.84	1	0.16
1	8052390	AT1G22750	8.85988e-05	0.00128581	0.81	0.99	0.18
1	8068337	AT1G22780	8.49549e-05	0.00124976	0.68	0.97	0.29
1	8079974	AT1G22840	5.32413e-05	0.000862932	1	0.795	-0.205
1	8121427	AT1G22930	0.00149749	0.0117278	0.855	1	0.145
1	8125759	AT1G22950	0.00752035	0.0381115	0.975	0.73	-0.245
1	8241447	AT1G23210	0.00195769	0.0142101	0.01	0.105	0.095
1	8241541	AT1G23210	0.00473413	0.0273089	0.005	0.165	0.16
1	8241805	AT1G23210	0.000358832	0.00388416	0.875	1	0.125
1	8269185	AT1G23310	0.00170872	0.0128562	0.88	0.985	0.105
1	8337508	AT1G23490	0.0019856	0.0143405	0.865	0.94	0.075
1	8337852	AT1G23490	1.14929e-05	0.000246767	0.705	0.88	0.175
1	8347524	AT1G23540	0.00712538	0.036668	0.835	0.92	0.085
1	8347992	AT1G23540	4.29217e-06	0.000106664	0.795	0.955	0.16
1	8348243	AT1G23540	0.000136466	0.00180721	0.01	0.135	0.125
1	8348248	AT1G23540	3.18751e-05	0.000572346	0.97	0.82	-0.15
1	8421990	AT1G23820	0.00627156	0.0336844	1	0.835	-0.165
1	8507210	AT1G24050	0.00026317	0.00301624	0.865	0.96	0.095
1	8561086	AT1G24180	0.00981791	0.0462487	0.93	0.96	0.03
1	8562131	AT1G24180	0.0091072	0.0437676	0.97	0.905	-0.065
1	8704023	AT1G24560	0.00106964	0.00911474	0.885	1	0.115
1	8704840	AT1G24560	0.00404632	0.0243537	0.97	0.86	-0.11
1	8720768	AT1G24610	9.62175e-10	6.45503e-08	0.17	0	-0.17
1	8720893	AT1G24610	1.10686e-09	7.21527e-08	0.285	0.07	-0.215
1	8837621	AT1G25220	0.000192534	0.00235555	0.815	1	0.185
1	8837757	AT1G25220	2.18003e-05	0.000415476	1	0.635	-0.365
1	8956156	AT1G25500	0.000879955	0.00783109	1	0.8	-0.2
1	8971091	AT1G25540	0.0074006	0.037661	0.955	0.655	-0.3
1	9036668	AT1G26130	0.000248049	0.00288263	0.995	0.725	-0.27
1	9037468	AT1G26130	0.000110416	0.00153289	0.005	0.11	0.105
1	9047751	AT1G26170	0.00505545	0.0286279	0.88	1	0.12
1	9055456	AT1G26180	9.0685e-09	4.65237e-07	0	0.19	0.19
1	9055473	AT1G26180	0.000594931	0.0057866	0.955	0.78	-0.175
1	9055960	AT1G26180	0.00553326	0.0306764	0.95	0.755	-0.195
1	9056052	AT1G26180	0.00623827	0.0335449	0.93	0.705	-0.225
1	9067380	AT1G26208	0.00437969	0.0258045	0.81	0.385	-0.425
1	9099246	AT1G26300	0.00772651	0.0387701	0.985	0.755	-0.23
1	9099313	AT1G26300	0.00145066	0.0114422	1	0.775	-0.225
1	9105485	AT1G26320	1.73839e-10	1.34909e-08	0.44	0.015	-0.425
1	9156723	AT1G26480	1.59314e-05	0.00032277	0.845	0.935	0.09
1	9157144	AT1G26480	0.000899397	0.00794236	0.93	0.805	-0.125
1	9300425	AT1G26840	0.0019982	0.0143928	0.895	0.955	0.06
1	9493851	AT1G27330	3.39725e-05	0.000601746	0.98	0.91	-0.07
1	9498365	AT1G27350	0.00950623	0.0451941	0.935	0.88	-0.055
1	9521534	AT1G27430	0.00732189	0.037406	0.945	0.78	-0.165
1	9532502	AT1G27450	0.00277046	0.0183445	0.82	1	0.18
1	9551903	AT1G27500	9.94563e-06	0.000218461	0.925	0.965	0.04
1	9563470	AT1G27530	0.00260209	0.0175176	0.965	0.905	-0.06
1	9566590	AT1G27540	5.36659e-06	0.000129669	0.64	0.305	-0.335
1	9613779	AT1G27630	7.5736e-06	0.000175301	0.93	0.81	-0.12
1	9851887	AT1G28200	0.000247712	0.00288237	1	0.78	-0.22
1	9937096	AT1G28335	1.63587e-10	1.28038e-08	0.905	0.975	0.07
1	10016680	AT1G28490	0.000427198	0.00446272	0.995	0.875	-0.12
1	10039052	AT1G28560	0.0107439	0.049412	0.11	0	-0.11
1	10087820	AT1G28710	0.000775498	0.00708038	0.975	0.825	-0.15
1	10087893	AT1G28710	1.76801e-07	6.60839e-06	1	0.825	-0.175
1	10110359	AT1G28960	5.03455e-05	0.000824209	0.96	0.88	-0.08
1	10110573	AT1G28960	1.57876e-05	0.000320564	0.95	0.875	-0.075
1	10179197	AT1G29140	2.35447e-22	7.18701e-20	0.755	0.955	0.2
1	10254286	AT1G29310	0.00392618	0.0238818	0.785	0.885	0.1
1	10259327	AT1G29330	0.000476087	0.00486039	0.74	0.96	0.22
1	10351797	AT1G29630	0.000274407	0.00312353	0.97	0.83	-0.14
1	10351984	AT1G29630	0.00298444	0.0194658	0.965	0.82	-0.145
1	10423490	AT1G29760	0.0039328	0.0238995	0.75	0.935	0.185
1	10449004	AT1G29850	1.34689e-05	0.000279686	0.94	0.78	-0.16
1	10449271	AT1G29850	1.74543e-05	0.000347097	0.97	0.905	-0.065
1	10449597	AT1G29850	3.0903e-06	8.06252e-05	0.97	0.875	-0.095
1	10499128	AT1G29965	4.40278e-05	0.000738434	1	0.81	-0.19
1	10658090	AT1G30270	0.00131292	0.0106446	0.845	0.95	0.105
1	10737599	AT1G30400	0.00518396	0.0291956	1	0.88	-0.12
1	10769114	AT1G30450	1.66038e-05	0.000333441	0.94	0.705	-0.235
1	10789377	AT1G30475	0.00308101	0.0198973	0.765	1	0.235
1	10817491	AT1G30540	0.00194629	0.0141453	0.915	0.63	-0.285
1	10833861	AT1G30580	0.00459144	0.026696	0.815	1	0.185
1	10864033	AT1G30640	0.00790748	0.0393868	0.985	0.715	-0.27
1	10938376	AT1G30810	0.000592395	0.00577019	0.845	0.955	0.11
1	11085549	AT1G31070	0.00017536	0.00218781	0.75	1	0.25
1	11087439	AT1G31070	2.34249e-05	0.000439577	0.98	0.805	-0.175
1	11236318	AT1G31360	1.39291e-07	5.37078e-06	0.98	0.36	-0.62
1	11236405	AT1G31360	0.000208539	0.00250616	0.93	0.42	-0.51
1	11371098	AT1G31750	0.000982237	0.00853805	0.89	0.95	0.06
1	11411349	AT1G31812	2.94154e-07	1.0461e-05	0.63	0.905	0.275
1	11411634	AT1G31812	0.000136604	0.00180773	0.79	0.915	0.125
1	11460442	AT1G31910	0.0090732	0.043673	0.965	0.855	-0.11
1	11555040	AT1G32120	1.39949e-05	0.000288644	0.87	0.96	0.09
1	11559060	AT1G32130	0.00045898	0.00473448	0.085	0.02	-0.065
1	11559141	AT1G32130	0.00657084	0.0346354	0.095	0.03	-0.065
1	11560121	AT1G32130	0.000156532	0.00200425	0.875	1	0.125
1	11607415	AT1G32210	0.00369113	0.022808	0.735	0.945	0.21
1	11615311	AT1G32230	1.91371e-06	5.31861e-05	0.675	0.94	0.265
1	11615643	AT1G32230	0.00755676	0.0382326	0.94	0.865	-0.075
1	11677923	AT1G32370	1.31203e-06	3.89463e-05	0.55	0.055	-0.495
1	11683088	AT1G32380	4.48795e-05	0.000749288	1	0.875	-0.125
1	11683167	AT1G32380	0.000165009	0.00209001	0.97	0.775	-0.195
1	11740038	AT1G32470	0.0107871	0.0495648	0.745	0.945	0.2
1	11742575	AT1G32490	0.00454523	0.026503	0.985	0.855	-0.13
1	11759604	AT1G32530	2.43716e-11	2.15635e-09	0.24	0.025	-0.215
1	11760358	AT1G32530	0.000232188	0.00274002	0.09	0.435	0.345
1	11760766	AT1G32530	0.00160752	0.0123629	0.865	0.52	-0.345
1	11968251	AT1G33050	3.83819e-08	1.66186e-06	0.765	0.85	0.085
1	12074972	AT1G33290	2.64695e-05	0.000490676	0.985	0.89	-0.095
1	12075045	AT1G33290	0.00101101	0.00874668	0.88	0.97	0.09
1	12095747	AT1G33360	0.000193868	0.00236871	0.975	0.89	-0.085
1	12453307	AT1G34190	9.59512e-06	0.00021405	0.905	0.725	-0.18
1	12533478	AT1G34340	0.00317139	0.0203091	0.71	0.975	0.265
1	12749441	AT1G34780	1.3491e-06	3.95342e-05	0.745	0.955	0.21
1	13062996	AT1G35490	4.55993e-10	3.34061e-08	0.86	0.925	0.065
1	13095707	AT1G35530	0.0016916	0.0127707	0.82	1	0.18
1	13207285	AT1G35670	0.0054496	0.0303575	0.975	0.855	-0.12
1	13207832	AT1G35670	1.75539e-07	6.57465e-06	0.735	0.94	0.205
1	13452635	AT1G36050	6.21015e-08	2.59086e-06	0.95	0.9	-0.05
1	13452963	AT1G36050	2.84157e-07	1.01737e-05	0.97	0.915	-0.055
1	13453220	AT1G36050	0.00169694	0.0127913	0.14	0.285	0.145
1	13453360	AT1G36050	0.00106471	0.00908254	0.34	0.125	-0.215
1	13984752	AT1G36922	1.15072e-05	0.000246786	0.71	0.14	-0.57
1	14025216	AT1G36980	0.000111542	0.00154297	0.58	0.935	0.355
1	14026875	AT1G36980	0.000299475	0.00335898	0.16	0.015	-0.145
1	14027994	AT1G36990	0.00431455	0.0255648	0.12	0	-0.12
1	15934694	AT1G42470	0.00171438	0.0128835	0.79	0.97	0.18
1	15934761	AT1G42470	0.000599376	0.00582056	1	0.875	-0.125
1	16129451	AT1G42970	0.0069321	0.0360072	1	0.825	-0.175
1	16268268	AT1G43170	0.000386549	0.00412327	0.835	0.975	0.14
1	16275821	AT1G43190	0.00253411	0.0171572	0.97	0.73	-0.24
1	16470233	AT1G43670	8.98401e-07	2.81269e-05	0.98	0.885	-0.095
1	16487398	AT1G43710	0.000278001	0.00316052	0.98	0.905	-0.075
1	16708389	AT1G44000	0.00974759	0.046032	0.93	0.96	0.03
1	16782875	AT1G44125	0.000125701	0.00170408	0.18	0	-0.18
1	16786721	AT1G44125	1.32684e-06	3.92387e-05	0.265	0.49	0.225
1	16795235	AT1G44160	1.23809e-09	7.98439e-08	0.98	0.885	-0.095
1	16795739	AT1G44160	0.00494532	0.0282513	0.915	0.94	0.025
1	17011252	AT1G45000	0.0062793	0.0337161	0.835	0.99	0.155
1	17031465	AT1G45050	0.00923408	0.0442034	0.89	0.985	0.095
1	17284593	AT1G47128	0.00524809	0.0294752	1	0.835	-0.165
1	17327562	AT1G47270	0.00630485	0.0337938	0.845	0.9	0.055
1	17327939	AT1G47270	0.00264229	0.0177136	0.91	0.865	-0.045
1	17332280	AT1G47280	0.000133663	0.00178298	0.93	0.965	0.035
1	17373350	AT1G47380	0.000327748	0.00360736	0.96	0.895	-0.065
1	17373795	AT1G47380	0.000615872	0.00593044	0.95	0.835	-0.115
1	17374570	AT1G47380	0.0099522	0.0466175	0.91	0.79	-0.12
1	17613493	AT1G47830	1.9916e-05	0.00038681	0.39	0.93	0.54
1	17732261	AT1G48090	3.86698e-05	0.000665011	0.84	0.97	0.13
1	17732722	AT1G48090	0.00105809	0.0090429	0.99	0.855	-0.135
1	17850048	AT1G48310	0.00296009	0.0193207	0.975	0.76	-0.215
1	17907385	AT1G48440	0.00700674	0.0362657	1	0.86	-0.14
1	17908105	AT1G48440	0.0096309	0.0455906	0.895	0.985	0.09
1	17950151	AT1G48540	0.00733693	0.0374515	0.99	0.89	-0.1
1	17962955	AT1G48590	0.00150301	0.0117589	0.96	0.815	-0.145
1	17963104	AT1G48590	0.000123559	0.00168251	0.965	0.775	-0.19
1	17963787	AT1G48590	1.75807e-05	0.000348475	0.815	0.945	0.13
1	17963986	AT1G48590	3.50703e-07	1.22579e-05	0.755	0.895	0.14
1	17967620	AT1G48598	0.00788292	0.0392859	0.79	0.97	0.18
1	18023625	AT1G48740	1.32742e-05	0.000276268	0.76	0.83	0.07
1	18023715	AT1G48740	5.44948e-11	4.59941e-09	0.585	0.82	0.235
1	18024757	AT1G48740	0.0019919	0.0143683	0.83	0.955	0.125
1	18025672	AT1G48740	3.59857e-05	0.000630696	0.98	0.855	-0.125
1	18044099	AT1G48790	0.00176571	0.0131674	0.965	0.9	-0.065
1	18045254	AT1G48790	8.85383e-06	0.000199702	1	0.835	-0.165
1	18066213	AT1G48850	0.00135983	0.010951	0.855	1	0.145
1	18139993	AT1G49040	0.000342658	0.00373815	0.755	0.955	0.2
1	18177671	AT1G49140	0.00616908	0.0333022	0.775	0.91	0.135
1	18216670	AT1G49240	0.00236396	0.0163381	0.97	0.88	-0.09
1	18227925	AT1G49270	0.00549055	0.030491	0.805	0.845	0.04
1	18227943	AT1G49270	5.91371e-05	0.000933789	0.115	0.07	-0.045
1	18228015	AT1G49270	1.69927e-22	5.27494e-20	0.75	0.91	0.16
1	18229560	AT1G49270	5.95967e-05	0.000938532	0.885	0.72	-0.165
1	18235831	AT1G49300	0.00734251	0.0374695	0.78	0.905	0.125
1	18236639	AT1G49300	4.22136e-05	0.000713259	0.985	0.91	-0.075
1	18262683	AT1G49340	0.00223697	0.0156793	0.975	0.745	-0.23
1	18264021	AT1G49340	2.7114e-05	0.000501609	0.445	0.195	-0.25
1	18264148	AT1G49340	1.632e-05	0.000329186	0.42	0.18	-0.24
1	18480401	AT1G49910	0.0047701	0.0274472	0.975	0.73	-0.245
1	18495097	AT1G49950	0.00214242	0.0151837	0.995	0.89	-0.105
1	18496250	AT1G49950	0.00246997	0.0168482	1	0.78	-0.22
1	18583181	AT1G50170	0.00012994	0.00174401	0.82	1	0.18
1	18591862	AT1G50200	7.78515e-05	0.00116206	0.775	0.98	0.205
1	18661234	AT1G50370	0.00090485	0.00797513	0.855	0.98	0.125
1	18705681	AT1G50490	0.00677244	0.0353886	0.97	0.905	-0.065
1	18775222	AT1G50670	0.00612269	0.0331277	0.795	0.945	0.15
1	18780502	AT1G50690	0.0088773	0.0430013	0.515	0.23	-0.285
1	18903918	AT1G50990	0.00018587	0.00228931	0.79	0.31	-0.48
1	18904875	AT1G50990	0.000165968	0.00209779	0.975	0.895	-0.08
1	19000777	AT1G51240	6.72245e-05	0.00103031	0	0.25	0.25
1	19003669	AT1G51260	0.0052744	0.0296139	0.88	0.775	-0.105
1	19003742	AT1G51260	0.00863309	0.0421865	0.885	0.8	-0.085
1	19038684	AT1G51350	0.00235223	0.0162755	0.965	0.865	-0.1
1	19096290	AT1G51490	0.001163	0.0097055	0.805	0.955	0.15
1	19096723	AT1G51490	2.46288e-07	8.98557e-06	1	0.885	-0.115
1	19134905	AT1G51600	0.00612881	0.033151	0.855	0.97	0.115
1	19169593	AT1G51690	0.00298883	0.0194806	0.84	1	0.16
1	19170298	AT1G51690	2.74191e-05	0.000505721	0.23	0	-0.23
1	19190612	AT1G51740	7.64982e-08	3.12738e-06	0.71	0.96	0.25
1	19293764	AT1G51915	0.00464273	0.0269257	0.945	0.68	-0.265
1	19323940	AT1G51980	0.000916839	0.00805367	0.685	0.835	0.15
1	19325168	AT1G51980	0.000624318	0.00598972	0.995	0.87	-0.125
1	19325708	AT1G51980	0.000914417	0.00804011	0.78	1	0.22
1	19455252	AT1G52230	0.00432745	0.0256149	0.13	0.475	0.345
1	19468322	AT1G52280	0.00559996	0.030962	0.91	0.96	0.05
1	19468627	AT1G52280	0.00417889	0.0249466	0.965	0.89	-0.075
1	19495492	AT1G52343	0.00133172	0.0107827	0.99	0.895	-0.095
1	19505403	AT1G52360	0.00245552	0.0167747	0.13	0	-0.13
1	19561686	AT1G52510	0.000573703	0.00563811	0.73	0.365	-0.365
1	19561764	AT1G52510	0.00620524	0.033436	0.76	0.485	-0.275
1	19562346	AT1G52510	0.00871689	0.042494	0.765	0.945	0.18
1	19589305	AT1G52590	0.000140427	0.00184764	0	0.225	0.225
1	19819193	AT1G53165	0.000556959	0.00551318	0.715	0.92	0.205
1	19837463	AT1G53190	9.85946e-05	0.00140199	0.97	0.825	-0.145
1	19837579	AT1G53190	4.25363e-14	5.85754e-12	0.96	0.425	-0.535
1	19839596	AT1G53190	2.89725e-05	0.000528517	0.955	0.895	-0.06
1	19839764	AT1G53190	0.000837924	0.00753762	0.925	0.955	0.03
1	19872913	AT1G53290	0.00356937	0.022266	0.99	0.86	-0.13
1	19891837	AT1G53320	0.00131055	0.0106348	0.925	0.865	-0.06
1	19892143	AT1G53320	0.000377983	0.00404603	0.83	0.9	0.07
1	19892746	AT1G53320	4.68165e-08	1.98483e-06	0.705	0.89	0.185
1	19967679	AT1G53500	0.000134897	0.00179291	0.945	0.75	-0.195
1	19967896	AT1G53500	1.25985e-08	6.16957e-07	0	0.15	0.15
1	19972569	AT1G53510	6.42294e-05	0.000993548	0.295	0	-0.295
1	20026904	AT1G53645	0.00163281	0.0124639	0.77	1	0.23
1	20074467	AT1G53780	0.00659763	0.0347429	0.965	0.89	-0.075
1	20077988	AT1G53785	0.00283889	0.0186694	0.725	0.95	0.225
1	20136711	AT1G53910	8.09805e-05	0.00120075	0.145	0	-0.145
1	20179821	AT1G54050	0.00881884	0.0428314	0.98	0.87	-0.11
1	20221482	AT1G54170	0.00185542	0.0136584	0.645	0.845	0.2
1	20241805	AT1G54210	0.00102744	0.00885537	0.74	1	0.26
1	20268864	AT1G54290	7.62359e-14	1.0045e-11	0.62	0.895	0.275
1	20268918	AT1G54290	1.01694e-06	3.10939e-05	0.935	0.88	-0.055
1	20275976	AT1G54320	9.11139e-17	1.81386e-14	0.77	0.93	0.16
1	20342543	AT1G54460	0.000103713	0.00145793	1	0.84	-0.16
1	20371954	AT1G54560	0.00501286	0.028486	0.985	0.89	-0.095
1	20372115	AT1G54560	0.00154718	0.0120172	0.955	0.745	-0.21
1	20452422	AT1G54830	0.00206631	0.0147641	0.96	0.91	-0.05
1	20474054	AT1G54920	0.0043523	0.0257303	0.1	0.02	-0.08
1	20474345	AT1G54920	0.000740822	0.00684914	0.97	0.915	-0.055
1	20553264	AT1G55080	4.31916e-05	0.000727072	0.76	0.965	0.205
1	20553323	AT1G55080	0.00015779	0.0020167	0.96	0.81	-0.15
1	20553402	AT1G55080	1.69029e-05	0.000338705	0.97	0.8	-0.17
1	20611759	AT1G55250	0.000703536	0.0065943	0.645	0.965	0.32
1	20725469	AT1G55510	0.0100504	0.0469248	0.76	0.975	0.215
1	20726778	AT1G55520	0.000393183	0.004177	0.835	0.95	0.115
1	20727486	AT1G55520	1.66653e-05	0.000334311	0.96	0.805	-0.155
1	20756282	AT1G55560	0.000744339	0.00686088	0.915	0.885	-0.03
1	20806028	AT1G55680	0.00686861	0.0356977	0.975	0.855	-0.12
1	20863485	AT1G55810	0.00742281	0.0377426	0.965	0.75	-0.215
1	21026807	AT1G56180	0.00569614	0.03131	0.905	0.98	0.075
1	21026924	AT1G56180	0.00653212	0.0345169	0.965	0.89	-0.075
1	21073224	AT1G56280	5.75674e-05	0.000916026	0.805	0.72	-0.085
1	21079162	AT1G56300	0.00849864	0.0416741	0.94	0.89	-0.05
1	21079414	AT1G56300	3.34261e-13	4.08132e-11	0.755	0.91	0.155
1	21079658	AT1G56300	0.00392356	0.0238796	0.955	0.915	-0.04
1	21198466	AT1G56580	0.00194793	0.0141477	0.21	0.02	-0.19
1	21202787	AT1G56590	0.000410369	0.00432197	1	0.765	-0.235
1	21215106	AT1G56612	7.02136e-05	0.0010685	0.45	0.065	-0.385
1	21414521	AT1G57820	0.00154542	0.0120087	0.9	0.99	0.09
1	21464701	AT1G58030	1.78586e-05	0.000353219	0.955	0.915	-0.04
1	21465016	AT1G58030	9.76728e-06	0.000216095	0.88	0.945	0.065
1	21489560	AT1G58060	0.00989304	0.0464473	0.875	0.995	0.12
1	21625392	AT1G58290	0.000267169	0.00305443	0.98	0.79	-0.19
1	21737510	AT1G58520	0.0100208	0.0468313	0.975	0.68	-0.295
1	21922355	AT1G59650	0.000129985	0.00174401	1	0.75	-0.25
1	21922478	AT1G59650	0.00181731	0.0134535	0.65	0.955	0.305
1	22019607	AT1G59820	0.00207008	0.0147811	0.885	1	0.115
1	22052212	AT1G59900	0.00075981	0.0069719	1	0.735	-0.265
1	22053057	AT1G59900	0.000526368	0.00527953	0.765	1	0.235
1	22195072	AT1G60170	0.000161251	0.00205234	0.74	0.92	0.18
1	22259111	AT1G60410	0.0023944	0.0164863	0.785	0.975	0.19
1	22328144	AT1G60610	0.000650146	0.00616645	0.155	0.04	-0.115
1	22361563	AT1G60740	7.60392e-09	4.04843e-07	0.97	0.92	-0.05
1	22370365	AT1G60780	0.00391253	0.0238463	0.99	0.885	-0.105
1	22737891	AT1G61620	0.00949095	0.0451381	0.83	0.965	0.135
1	22787319	AT1G61700	0.00138382	0.0110772	0.805	1	0.195
1	22811266	AT1G61770	7.76806e-09	4.11191e-07	0.875	0.975	0.1
1	22812035	AT1G61770	0.000981522	0.00853805	0.97	0.925	-0.045
1	22812886	AT1G61780	0.00239824	0.0165065	1	0.89	-0.11
1	22812997	AT1G61780	0.00224225	0.0157025	0.81	0.975	0.165
1	22868168	AT1G61890	0.000332009	0.00364334	0.97	0.745	-0.225
1	22934158	AT1G62040	0.00103933	0.00892449	0.99	0.89	-0.1
1	22982945	AT1G62200	0.00549552	0.0305094	0.77	0.945	0.175
1	22996226	AT1G62250	0.00050062	0.0050545	0	0.19	0.19
1	23117187	AT1G62450	5.42351e-07	1.80932e-05	0.9	0.605	-0.295
1	23181231	AT1G62600	0.000614785	0.00592308	0.985	0.825	-0.16
1	23181679	AT1G62610	0.00185681	0.0136631	0.335	0.065	-0.27
1	23181757	AT1G62610	0.00335083	0.0211619	0.34	0.075	-0.265
1	23384122	AT1G63060	2.11747e-08	9.81807e-07	0.995	0.785	-0.21
1	23384201	AT1G63060	0.00010294	0.00145138	0.975	0.78	-0.195
1	23384666	AT1G63060	2.01763e-15	3.32909e-13	0.705	0.955	0.25
1	23407321	AT1G63110	0.000623945	0.00598928	0.765	0.95	0.185
1	23422178	AT1G63160	0.00191795	0.0139893	0.815	0.955	0.14
1	23423228	AT1G63160	2.57121e-06	6.88476e-05	0.6	1	0.4
1	23449643	AT1G63220	0.000103986	0.00145939	0.775	0.92	0.145
1	23590395	AT1G63640	0.00709101	0.0365527	0.89	0.96	0.07
1	23591707	AT1G63640	0.00378455	0.0232754	0.825	0.95	0.125
1	23658037	AT1G63770	1.69782e-06	4.7913e-05	0.605	0.99	0.385
1	23658109	AT1G63770	0.00545002	0.0303575	1	0.875	-0.125
1	23658332	AT1G63770	0.00142286	0.011295	0.875	1	0.125
1	23686805	AT1G63830	0.000363765	0.00392827	1	0.87	-0.13
1	23758739	AT1G64040	7.68381e-09	4.0791e-07	0.75	0.99	0.24
1	23790004	AT1G64090	8.82589e-05	0.00128189	0.865	0.975	0.11
1	23828731	AT1G64200	0.000719136	0.00669257	0.09	0.28	0.19
1	23833861	AT1G64230	3.65893e-09	2.09417e-07	0.86	0.945	0.085
1	23936363	AT1G64430	6.65569e-09	3.58527e-07	0.475	0.82	0.345
1	23944065	AT1G64460	0.00285538	0.0187643	0.955	0.875	-0.08
1	23972103	AT1G64550	0.000321486	0.00356202	0.06	0.49	0.43
1	23972649	AT1G64550	1.48665e-07	5.68435e-06	0.065	0.815	0.75
1	23973125	AT1G64550	0.00639536	0.0340893	0.595	0.89	0.295
1	23973243	AT1G64550	1.30664e-05	0.000272253	0.39	0.84	0.45
1	23975235	AT1G64563	0.00197642	0.0142906	0.885	1	0.115
1	24021066	AT1G64628	0.000580715	0.00567242	0.88	0.955	0.075
1	24021545	AT1G64628	2.88434e-06	7.60097e-05	0.97	0.925	-0.045
1	24021635	AT1G64628	1.23634e-16	2.33439e-14	0.98	0.915	-0.065
1	24051894	AT1G64740	0.00734673	0.0374806	0.84	0.9	0.06
1	24082727	AT1G64790	0.000124415	0.0016904	0	0.105	0.105
1	24082747	AT1G64790	0.00187578	0.013764	0	0.115	0.115
1	24140541	AT1G64990	0.00943852	0.0449354	0.61	0.88	0.27
1	24228636	AT1G65220	4.4585e-08	1.90343e-06	0.79	0.955	0.165
1	24228732	AT1G65220	0.0103693	0.0480674	0.9	0.965	0.065
1	24230048	AT1G65230	0.00730958	0.0373848	0.025	0.245	0.22
1	24230129	AT1G65230	0.000670208	0.00632794	0.02	0.33	0.31
1	24230569	AT1G65230	6.37033e-12	6.23918e-10	0.265	1	0.735
1	24230662	AT1G65230	0.000638409	0.00608548	0.15	0.485	0.335
1	24233134	AT1G65240	0.00842269	0.0414195	0.775	0.935	0.16
1	24238970	AT1G65260	0.00753245	0.0381518	0.83	0.97	0.14
1	24302725	AT1G65430	0.000156042	0.00200134	0.815	0.615	-0.2
1	24303506	AT1G65430	0.000234054	0.00275672	0.975	0.895	-0.08
1	24305495	AT1G65430	1.04692e-05	0.000227725	0.96	0.58	-0.38
1	24388258	AT1G65590	0.00261044	0.0175515	0.53	0.26	-0.27
1	24389610	AT1G65590	0.00962133	0.0455571	0.94	0.805	-0.135
1	24390233	AT1G65590	0.00629842	0.0337692	0.805	0.915	0.11
1	24419211	AT1G65660	0.000910671	0.00801487	0.68	0.94	0.26
1	24491806	AT1G65840	0.00611279	0.0330936	0.835	0.945	0.11
1	24557957	AT1G65970	3.32553e-07	1.1668e-05	0.915	0.95	0.035
1	24583990	AT1G66040	0.00353083	0.0220632	0.89	1	0.11
1	24596392	AT1G66070	7.78468e-05	0.00116206	0.63	0.93	0.3
1	24666563	AT1G66210	0.00116662	0.00971656	0.945	0.925	-0.02
1	24666755	AT1G66210	4.93552e-07	1.66165e-05	0.895	0.95	0.055
1	24668046	AT1G66210	2.78705e-18	6.46137e-16	0.98	0.88	-0.1
1	24668154	AT1G66210	9.38398e-13	1.08093e-10	0.805	0.95	0.145
1	24683575	AT1G66235	0.00420766	0.0250857	0.825	0.52	-0.305
1	24683646	AT1G66235	0.00140434	0.0111974	0.355	0.075	-0.28
1	24696766	AT1G66260	0.000822486	0.00741825	0.86	0.935	0.075
1	24697009	AT1G66260	0.00172204	0.0129254	0.03	0.075	0.045
1	24698294	AT1G66260	8.03419e-05	0.0011934	0.96	0.805	-0.155
1	24840119	AT1G66580	2.14267e-09	1.29515e-07	0.59	0.87	0.28
1	25276998	AT1G67480	0.00470111	0.027164	0.825	0.91	0.085
1	25352396	AT1G67640	5.04195e-05	0.000824494	0.77	0.345	-0.425
1	25441321	AT1G67850	0.00656985	0.0346354	0.67	0.91	0.24
1	25558180	AT1G68185	0.00463184	0.0268796	0.775	0.955	0.18
1	25632273	AT1G68370	0.00986349	0.0463561	0.975	0.91	-0.065
1	25632582	AT1G68370	0.00115561	0.00966412	0.985	0.885	-0.1
1	25632918	AT1G68370	1.65439e-05	0.000332603	1	0.68	-0.32
1	25755330	AT1G68580	0.00878097	0.0427267	0.11	0	-0.11
1	25768959	AT1G68630	0.00540353	0.0301459	0.895	0.985	0.09
1	25769742	AT1G68630	4.20642e-05	0.000712021	0.16	0	-0.16
1	25769885	AT1G68630	0.000220784	0.00262575	0	0.12	0.12
1	25769973	AT1G68630	5.13655e-06	0.000125267	0	0.145	0.145
1	25874100	AT1G68830	3.94834e-05	0.000675081	0	0.175	0.175
1	25948722	AT1G69030	0.00393943	0.0239227	0.735	0.94	0.205
1	26023795	AT1G69220	0.00081866	0.00739714	0.68	1	0.32
1	26045389	AT1G69280	0.00240501	0.0165407	0.69	0.355	-0.335
1	26047898	AT1G69290	0.00760323	0.0384041	0.015	0.105	0.09
1	26069120	AT1G69340	0.0105469	0.0487547	0.84	0.98	0.14
1	26089655	AT1G69410	0.00129832	0.0105636	0.99	0.88	-0.11
1	26112270	AT1G69460	0.000444291	0.0046077	0.57	0.95	0.38
1	26126856	AT1G69510	0.00118225	0.00981101	0.965	0.925	-0.04
1	26176166	AT1G69587	6.37709e-05	0.000988962	0.705	0.945	0.24
1	26228497	AT1G69720	0.000123004	0.00167832	0.41	0.08	-0.33
1	26274698	AT1G69800	0.00582713	0.031896	0.875	0.51	-0.365
1	26274779	AT1G69800	2.82113e-05	0.000517207	1	0.63	-0.37
1	26342914	AT1G69935	0.0054857	0.0304826	0.75	1	0.25
1	26344110	AT1G69940	0.00196974	0.014258	0.945	0.91	-0.035
1	26488847	AT1G70320	0.000385912	0.00411887	0.665	0.905	0.24
1	26488918	AT1G70320	0.00531817	0.0297964	0.645	0.855	0.21
1	26489130	AT1G70320	0.000903215	0.00796839	0.255	0.575	0.32
1	26489369	AT1G70320	4.24919e-05	0.00071727	0.445	0.98	0.535
1	26489876	AT1G70320	0.00411953	0.0246808	1	0.82	-0.18
1	26547954	AT1G70430	7.90422e-05	0.00117696	0.85	0.94	0.09
1	26548158	AT1G70430	5.10172e-13	6.06741e-11	0.48	0.88	0.4
1	26549341	AT1G70440	0.00920653	0.0441225	1	0.88	-0.12
1	26549449	AT1G70440	0.00477213	0.0274503	0.975	0.74	-0.235
1	26549528	AT1G70440	0.00390489	0.0238289	0.98	0.805	-0.175
1	26563188	AT1G70480	0.00145833	0.0114928	0.785	1	0.215
1	26564552	AT1G70490	0.00272391	0.018082	0.865	0.925	0.06
1	26564639	AT1G70490	2.36645e-07	8.68569e-06	0.55	0.88	0.33
1	26619045	AT1G70590	0.00556904	0.0308334	0.12	0.025	-0.095
1	26619133	AT1G70590	0.00676005	0.0353441	0.765	0.905	0.14
1	26625614	AT1G70610	0.00106992	0.00911474	0.79	1	0.21
1	26625896	AT1G70610	3.28435e-08	1.45297e-06	0.63	0.965	0.335
1	26626250	AT1G70610	1.45148e-07	5.57313e-06	0.995	0.88	-0.115
1	26645813	AT1G70670	6.4741e-05	0.00099809	1	0.8	-0.2
1	26687493	AT1G70760	0.00630716	0.0337963	0.02	0.105	0.085
1	26688156	AT1G70770	4.99571e-05	0.000819126	0.115	0	-0.115
1	26701702	AT1G70790	0.0013509	0.0108898	0.885	0.92	0.035
1	26704317	AT1G70810	0.00806361	0.0400122	0.895	1	0.105
1	26707634	AT1G70820	0.00013029	0.00174435	0.785	0.985	0.2
1	26707958	AT1G70820	0.00553398	0.0306764	1	0.75	-0.25
1	26763503	AT1G70980	1.27157e-08	6.21034e-07	1	0.84	-0.16
1	26900556	AT1G71380	1.92561e-11	1.72881e-09	0.82	0.055	-0.765
1	26932877	AT1G71480	0.000121354	0.00165742	1	0.715	-0.285
1	26932912	AT1G71480	0.00337332	0.0212822	0	0.16	0.16
1	26933043	AT1G71480	0.000557143	0.00551318	0	0.175	0.175
1	26946390	AT1G71680	2.04638e-08	9.53677e-07	0.095	0.855	0.76
1	26972978	AT1G71697	6.5995e-41	6.71499e-38	0.69	0.915	0.225
1	26991007	AT1G71770	4.71097e-05	0.000782242	0.975	0.91	-0.065
1	26991318	AT1G71770	0.00318791	0.0203933	0.915	0.95	0.035
1	26997160	AT1G71790	0.000143754	0.00187659	0.83	1	0.17
1	26998701	AT1G71790	9.6202e-06	0.000214087	0.975	0.9	-0.075
1	27016331	AT1G71820	0.00098183	0.00853805	0.85	0.99	0.14
1	27016410	AT1G71820	0.0046626	0.0270153	0.885	0.71	-0.175
1	27028353	AT1G71860	0.00884938	0.0429	0.875	1	0.125
1	27079025	AT1G71940	0.00265709	0.0177743	0.82	1	0.18
1	27079505	AT1G71940	0.00390786	0.0238336	0.785	1	0.215
1	27119270	AT1G72070	0.00331069	0.0209738	0.885	0.63	-0.255
1	27119413	AT1G72070	6.10738e-05	0.000955224	0.94	0.705	-0.235
1	27228548	AT1G72320	0.000638572	0.00608548	0.895	1	0.105
1	27233849	AT1G72330	0.00133629	0.0108078	0.84	0.92	0.08
1	27234112	AT1G72330	0.00422563	0.0251601	0.815	0.91	0.095
1	27234578	AT1G72330	8.6983e-05	0.00126839	0.88	0.945	0.065
1	27234808	AT1G72330	2.19991e-13	2.79801e-11	0.795	0.945	0.15
1	27236163	AT1G72330	1.9542e-07	7.25985e-06	0.955	0.905	-0.05
1	27236454	AT1G72330	0.00212546	0.0150825	0.93	0.89	-0.04
1	27237383	AT1G72340	0.00604551	0.032807	0.86	0.96	0.1
1	27238275	AT1G72340	0.00193497	0.0140855	0.92	0.865	-0.055
1	27244158	AT1G72370	0.000555373	0.00550712	0.82	0.995	0.175
1	27392393	AT1G72770	0.0103402	0.0479552	0.91	0.725	-0.185
1	27424873	AT1G72880	0.00577697	0.0316592	0.86	0.99	0.13
1	27474262	AT1G73030	3.64051e-05	0.000634255	0.85	0.98	0.13
1	27480583	AT1G73060	0.00352715	0.0220588	0.465	0.845	0.38
1	27480587	AT1G73060	0.000580006	0.00567242	0.285	0	-0.285
1	27480644	AT1G73060	0.000612165	0.00590448	0.63	0.95	0.32
1	27629897	AT1G73480	3.92997e-05	0.000673945	0.77	1	0.23
1	27646282	AT1G73540	0.00349759	0.0219078	0.92	0.845	-0.075
1	27717878	AT1G73700	4.13711e-14	5.74024e-12	0.18	1	0.82
1	27739500	AT1G73760	0.00334235	0.0211306	1	0.78	-0.22
1	27771246	AT1G73860	5.61794e-10	4.01924e-08	0.975	0.915	-0.06
1	27771906	AT1G73860	0.00725325	0.0371694	0.95	0.88	-0.07
1	27775076	AT1G73860	9.21933e-05	0.00132358	0.78	1	0.22
1	27775643	AT1G73860	0.000126109	0.00170709	0.98	0.7	-0.28
1	27784508	AT1G73875	0.00667664	0.0349948	1	0.66	-0.34
1	27830086	AT1G74000	0.000255015	0.00293663	0.825	0.94	0.115
1	27831159	AT1G74000	1.91772e-08	9.07572e-07	0.985	0.81	-0.175
1	27847590	AT1G74050	0.00918196	0.0440691	0.84	0.935	0.095
1	27847888	AT1G74050	3.75456e-05	0.000648113	0.695	0.975	0.28
1	27922100	AT1G74250	7.47635e-06	0.000173768	0.83	1	0.17
1	27942712	AT1G74320	4.08293e-08	1.75126e-06	0.69	0.87	0.18
1	27967552	AT1G74410	0.00126914	0.0103677	0.925	0.82	-0.105
1	27995250	AT1G74490	3.19666e-15	5.2274e-13	0.815	0.965	0.15
1	27996408	AT1G74490	7.70625e-05	0.00115688	0.97	0.88	-0.09
1	28103034	AT1G74800	0.00265159	0.0177564	0.59	0.955	0.365
1	28113674	AT1G74830	0.000908661	0.00800102	0.95	0.86	-0.09
1	28113770	AT1G74830	2.87343e-13	3.55587e-11	0.64	0.94	0.3
1	28149006	AT1G74950	0.00882469	0.0428411	0.945	0.755	-0.19
1	28172920	AT1G75020	0.000327401	0.00360736	1	0.8	-0.2
1	28204857	AT1G75150	0.00999585	0.0467622	0.985	0.75	-0.235
1	28209878	AT1G75160	2.53316e-11	2.23052e-09	0.91	0.6	-0.31
1	28210679	AT1G75160	0.000156587	0.00200425	0.84	0.635	-0.205
1	28229898	AT1G75220	0.000314013	0.00349757	0.815	0.945	0.13
1	28230409	AT1G75220	0.00231838	0.0160972	0.98	0.91	-0.07
1	28231064	AT1G75220	0.000156988	0.00200784	0.66	0.965	0.305
1	28231298	AT1G75220	0.00900788	0.0435072	0.835	0.98	0.145
1	28373191	AT1G75560	0.00561538	0.0310056	0.84	0.585	-0.255
1	28422740	AT1G75690	0.00118492	0.00982425	0.99	0.78	-0.21
1	28424260	AT1G75700	0.000256294	0.0029485	0.865	1	0.135
1	28528707	AT1G76010	0.000573334	0.00563811	0.785	0.945	0.16
1	28529894	AT1G76010	0.000950722	0.00831857	1	0.88	-0.12
1	28574583	AT1G76140	0.00450672	0.0263622	0.945	0.845	-0.1
1	28575610	AT1G76150	0.000369503	0.00397383	0.09	0.675	0.585
1	28649024	AT1G76370	2.35441e-08	1.08073e-06	0.88	0.945	0.065
1	28649773	AT1G76370	1.81334e-12	2.00068e-10	0.715	0.915	0.2
1	28658904	AT1G76400	0.000891485	0.00789152	1	0.795	-0.205
1	28697945	AT1G76490	1.43432e-09	9.17654e-08	0.955	0.88	-0.075
1	28698314	AT1G76490	3.13468e-07	1.10407e-05	0.11	0.045	-0.065
1	28790162	AT1G76710	0.0040233	0.0242507	0.965	0.815	-0.15
1	28803707	AT1G76730	0.00266043	0.0177831	0.885	0.965	0.08
1	28812487	AT1G76760	7.61e-05	0.00114431	0.18	0.455	0.275
1	28831431	AT1G76810	0.00016916	0.00212769	1	0.885	-0.115
1	28831521	AT1G76810	5.90728e-09	3.23095e-07	0.725	0.985	0.26
1	28948483	AT1G77030	0.00181256	0.0134367	1	0.715	-0.285
1	28959371	AT1G77080	0.000334932	0.00366883	0.86	0.545	-0.315
1	28987620	AT1G77140	0.0101357	0.0472394	0.665	0.955	0.29
1	29024159	AT1G77260	1.71899e-05	0.00034255	0.83	1	0.17
1	29042276	AT1G77300	0.00167059	0.0126695	0.985	0.805	-0.18
1	29062632	AT1G77320	0.000459359	0.00473448	0.965	0.815	-0.15
1	29091308	AT1G77410	1.43018e-06	4.13804e-05	0.955	0.635	-0.32
1	29091414	AT1G77410	3.3652e-09	1.93817e-07	0.93	0.42	-0.51
1	29112410	AT1G77470	0.000342689	0.00373815	1	0.725	-0.275
1	29214846	AT1G77730	0.000684228	0.006443	0.935	0.805	-0.13
1	29255384	AT1G77800	0.00136675	0.010979	0.79	1	0.21
1	29256234	AT1G77800	0.00317091	0.0203091	0	0.115	0.115
1	29315334	AT1G77980	0.00194389	0.0141335	0.965	0.875	-0.09
1	29316026	AT1G77980	1.78785e-06	4.98232e-05	0.98	0.855	-0.125
1	29316294	AT1G77980	0.000772157	0.00706043	0.985	0.87	-0.115
1	29316480	AT1G77980	0.00496489	0.0283101	0.975	0.885	-0.09
1	29316609	AT1G77980	9.96048e-07	3.06084e-05	0.99	0.835	-0.155
1	29316642	AT1G77980	1.10612e-15	1.91118e-13	1	0.69	-0.31
1	29316728	AT1G77980	5.76252e-12	5.67628e-10	0.995	0.715	-0.28
1	29316882	AT1G77980	0.0088922	0.0430407	0.98	0.855	-0.125
1	29447705	AT1G78260	0.00681199	0.035517	0.445	0.115	-0.33
1	29450077	AT1G78260	0.000711146	0.00664325	0.99	0.77	-0.22
1	29456404	AT1G78280	4.98736e-06	0.00012228	1	0.685	-0.315
1	29456904	AT1G78280	6.8894e-06	0.000161976	0.99	0.795	-0.195
1	29456991	AT1G78280	3.58876e-10	2.67187e-08	1	0.73	-0.27
1	29462536	AT1G78300	4.14194e-07	1.42357e-05	0.965	0.855	-0.11
1	29518943	AT1G78460	0.000355266	0.00385012	0.865	0.915	0.05
1	29566121	AT1G78590	0.00161748	0.0123907	0.145	0.04	-0.105
1	29585591	AT1G78650	0.0066558	0.0349587	0.145	0.025	-0.12
1	29588065	AT1G78660	0.00015273	0.00196712	0.975	0.755	-0.22
1	29626238	AT1G78800	0.000429601	0.00447869	0.78	1	0.22
1	29663517	AT1G78900	0.00400809	0.0241952	0.895	0.99	0.095
1	29667885	AT1G78915	9.61162e-06	0.000214087	0.555	0.945	0.39
1	29683427	AT1G78940	0.00643468	0.0341827	1	0.855	-0.145
1	29683807	AT1G78940	0.00148118	0.0116247	0.98	0.77	-0.21
1	29708211	AT1G78980	0.0059942	0.0325961	0.97	0.88	-0.09
1	29736394	AT1G79040	0.000390738	0.00415826	0.89	0.965	0.075
1	29803285	AT1G79230	0.00301184	0.0195741	0.805	1	0.195
1	29803432	AT1G79230	0.000485173	0.00493389	0.78	1	0.22
1	29867563	AT1G79400	0.00190348	0.0138949	0.895	0.75	-0.145
1	29888799	AT1G79450	4.77177e-05	0.000791621	0.815	1	0.185
1	29913736	AT1G79520	0.00493715	0.028227	0.875	0.565	-0.31
1	29914322	AT1G79520	0.0077412	0.0388068	0.98	0.86	-0.12
1	29946467	AT1G79590	0.00537892	0.0300442	0.85	1	0.15
1	29947059	AT1G79590	0.00881319	0.0428266	1	0.895	-0.105
1	29948172	AT1G79590	0.00791827	0.0394299	0.77	0.89	0.12
1	29953333	AT1G79610	6.67415e-06	0.000157319	0.77	0.985	0.215
1	29969370	AT1G79640	5.3315e-05	0.000863363	0.995	0.835	-0.16
1	29969799	AT1G79640	3.73986e-05	0.000646795	1	0.76	-0.24
1	29969868	AT1G79640	0.00406771	0.0244423	0.925	0.73	-0.195
1	29970412	AT1G79640	0.000241035	0.002819	0.975	0.785	-0.19
1	29972821	AT1G79650	0.00738458	0.0376109	0.845	0.985	0.14
1	30001219	AT1G79730	0.00139519	0.0111487	0.985	0.865	-0.12
1	30011276	AT1G79750	0.00566734	0.0312173	0.16	0	-0.16
1	30022766	AT1G79820	0.000692904	0.00650463	1	0.795	-0.205
1	30027975	AT1G79830	0.00384389	0.0235849	0.685	0.635	-0.05
1	30028619	AT1G79830	0.0107457	0.049412	0.95	0.905	-0.045
1	30029128	AT1G79830	7.32895e-10	5.06527e-08	0.63	0.885	0.255
1	30029319	AT1G79830	0.000129827	0.00174401	0.97	0.92	-0.05
1	30029548	AT1G79830	0.00183472	0.0135387	0.92	0.97	0.05
1	30030203	AT1G79830	0.000248771	0.00288736	0.895	0.99	0.095
1	30030577	AT1G79830	0.00202099	0.014522	0.765	0.895	0.13
1	30033360	AT1G79830	0.00844872	0.0414893	0.93	0.635	-0.295
1	30053362	AT1G79900	0.00140634	0.0112085	1	0.79	-0.21
1	30055290	AT1G79910	5.27399e-06	0.000127769	0.835	0.945	0.11
1	30055729	AT1G79910	0.00199919	0.0143928	0.96	0.905	-0.055
1	30056135	AT1G79910	0.000638618	0.00608548	0.905	0.96	0.055
1	30056742	AT1G79910	1.64882e-05	0.000331849	0.885	0.935	0.05
1	30059654	AT1G79920	0.000138492	0.00182744	0.59	0.935	0.345
1	30059689	AT1G79920	0.000135691	0.00179955	0.4	0.03	-0.37
1	30064499	AT1G79930	0.000176396	0.00219775	0.58	0.9	0.32
1	30078233	AT1G79950	6.54319e-07	2.12103e-05	0.945	0.535	-0.41
1	30090979	AT1G79990	0.00705572	0.0364118	0.805	0.945	0.14
1	30091482	AT1G79990	0.00755105	0.0382249	0.96	0.81	-0.15
1	30105340	AT1G80030	0.00751592	0.0380997	0.565	0.215	-0.35
1	30105958	AT1G80030	0.00760665	0.0384107	0.54	0.235	-0.305
1	30106081	AT1G80030	0.00142088	0.0112904	0.245	0.675	0.43
1	30110306	AT1G80040	0.0103281	0.0479246	0.865	0.94	0.075
1	30110696	AT1G80040	0.00776592	0.038872	0.11	0	-0.11
1	30149760	AT1G80150	0.00258294	0.0174305	0.355	0.05	-0.305
1	30162629	AT1G80200	0.000290325	0.00327622	0.855	0.98	0.125
1	30170561	AT1G80230	5.4785e-05	0.000881712	0.755	0.97	0.215
1	30184557	AT1G80280	2.94623e-11	2.55735e-09	0.86	0.97	0.11
1	30184662	AT1G80280	0.00887215	0.0429877	0.875	0.93	0.055
1	30219492	AT1G80380	0.000154475	0.0019868	0.99	0.79	-0.2
1	30219543	AT1G80380	1.03475e-05	0.000225881	0.6	0.945	0.345
1	30228625	AT1G80410	0.000530945	0.00531671	0.745	0.215	-0.53
1	30228711	AT1G80410	2.04468e-05	0.000394194	0.97	0.375	-0.595
1	30247306	AT1G80460	0.000138257	0.00182564	0.98	0.9	-0.08
1	30256305	AT1G80470	0.00308936	0.0199372	0.155	0.085	-0.07
1	30271892	AT1G80500	0.000202062	0.00244437	1	0.88	-0.12
1	30271963	AT1G80500	0.00678795	0.0354495	0.94	0.745	-0.195
1	30282920	AT1G80540	0.00105774	0.0090429	0.99	0.88	-0.11
1	30388378	AT1G80860	0.00344299	0.0216538	0.83	0.475	-0.355
1	30389039	AT1G80860	0.00174234	0.0130356	0.675	0.98	0.305
1	30413099	AT1G80950	1.37464e-06	4.00264e-05	0.725	0.98	0.255
1	30413821	AT1G80950	0.00249922	0.0169862	0.97	0.635	-0.335
2	80690	AT2G01090	0.000881371	0.00783608	0.805	0.92	0.115
2	87694	AT2G01120	0.00395849	0.0239986	1	0.775	-0.225
2	125591	AT2G01220	2.40803e-05	0.000449114	0.93	0.475	-0.455
2	136255	AT2G01260	0.00178285	0.0132736	0.635	0.97	0.335
2	142789	AT2G01275	0.00087836	0.0078207	0.955	0.905	-0.05
2	143249	AT2G01275	0.00327069	0.0207707	0.03	0.14	0.11
2	154461	AT2G01320	0.00929184	0.0444683	0.11	0.02	-0.09
2	159274	AT2G01330	0.00635313	0.0339384	0.985	0.81	-0.175
2	200036	AT2G01450	0.00637862	0.0340299	0.45	0.16	-0.29
2	200548	AT2G01450	0.00221357	0.015551	0.96	0.93	-0.03
2	222224	AT2G01490	0.0100866	0.0470776	0.87	1	0.13
2	223141	AT2G01490	0.00649633	0.0344073	0.975	0.915	-0.06
2	223212	AT2G01490	0.000623075	0.00598407	0.515	0.19	-0.325
2	242629	AT2G01540	0.00243393	0.0166769	0.94	0.855	-0.085
2	269872	AT2G01600	0.00347667	0.0217991	0.595	0.865	0.27
2	270576	AT2G01600	0.000711298	0.00664325	0.99	0.84	-0.15
2	271361	AT2G01600	0.0045642	0.0265967	0.95	0.85	-0.1
2	271975	AT2G01600	3.33026e-05	0.000592747	0.77	0.925	0.155
2	278599	AT2G01620	0.00310083	0.0199881	0.88	1	0.12
2	309019	AT2G01690	0.00498077	0.0283565	0.13	0.02	-0.11
2	490374	AT2G02050	0.000376614	0.00403609	0.8	0.925	0.125
2	525380	AT2G02090	0.000126926	0.00171492	0.66	0.96	0.3
2	525971	AT2G02090	0.000280473	0.00317876	0.88	1	0.12
2	545002	AT2G02140	0.00988422	0.0464178	0	0.2	0.2
2	561651	AT2G02180	4.67741e-07	1.58642e-05	0.59	0.88	0.29
2	562510	AT2G02180	0.00488929	0.0280274	0.855	0.94	0.085
2	592853	AT2G02240	0.00983043	0.046272	0.765	0.96	0.195
2	698325	AT2G02570	0.000796742	0.00723467	0.785	0.425	-0.36
2	698599	AT2G02570	0.000742767	0.00685329	0.86	0.965	0.105
2	698728	AT2G02570	0.00669999	0.0350802	0.985	0.815	-0.17
2	698810	AT2G02570	0.000406568	0.00428934	1	0.89	-0.11
2	698987	AT2G02570	0.00743793	0.037809	0.96	0.74	-0.22
2	764267	AT2G02720	4.33893e-06	0.00010768	0.935	0.885	-0.05
2	764510	AT2G02720	0.000649566	0.00616645	0.925	0.95	0.025
2	774512	AT2G02760	0.000892293	0.00789486	0.73	0.925	0.195
2	804913	AT2G02820	0.00210128	0.0149282	1	0.77	-0.23
2	862495	AT2G02960	0.00024841	0.00288499	0.93	0.84	-0.09
2	862610	AT2G02960	1.99688e-05	0.000387343	0.965	0.92	-0.045
2	864087	AT2G02960	0.00034642	0.00377211	0.66	0.36	-0.3
2	866203	AT2G02970	0.00420129	0.0250579	0.845	0.9	0.055
2	902675	AT2G03060	0.000446555	0.00462847	0.885	0.99	0.105
2	938958	AT2G03120	0.00806975	0.0400315	0.98	0.625	-0.355
2	939495	AT2G03120	0.00519227	0.0292245	0.98	0.875	-0.105
2	1030849	AT2G03390	0.00151141	0.0118044	0.975	0.8	-0.175
2	1031045	AT2G03390	0.0088925	0.0430407	0.115	0	-0.115
2	1046895	AT2G03470	0.00902271	0.0435673	0.185	0.41	0.225
2	1046898	AT2G03470	0.000643838	0.00612566	0.81	0.485	-0.325
2	1053848	AT2G03480	0.00723322	0.0370978	0.895	1	0.105
2	1070323	AT2G03520	0.00220778	0.0155282	0.13	0	-0.13
2	1100798	AT2G03620	0.00264876	0.017744	0.73	1	0.27
2	1622358	AT2G04650	0.00659998	0.0347452	0.825	1	0.175
2	1713797	AT2G04865	0.00500175	0.0284405	1	0.845	-0.155
2	1713891	AT2G04865	0.000739483	0.00684313	1	0.83	-0.17
2	1723506	AT2G04900	0.00451084	0.0263622	0.98	0.895	-0.085
2	1893989	AT2G05210	0.00212312	0.0150775	1	0.805	-0.195
2	2081308	AT2G05620	1.05349e-10	8.42559e-09	1	0.885	-0.115
2	2353283	AT2G06040	0.000296599	0.00334085	0.965	0.85	-0.115
2	2354054	AT2G06040	4.91453e-10	3.57181e-08	0.82	0.32	-0.5
2	2587760	AT2G06520	0.00289131	0.0189597	0.135	0	-0.135
2	2588207	AT2G06520	0.000886666	0.0078658	0.155	0.02	-0.135
2	2900208	AT2G06990	2.25246e-08	1.03914e-06	0.335	0.985	0.65
2	2917251	AT2G07040	0.00205824	0.0147256	0.965	0.92	-0.045
2	2981776	AT2G07180	3.77741e-23	1.23542e-20	0.565	0.925	0.36
2	2982573	AT2G07180	0.000494226	0.00500927	0.94	0.885	-0.055
2	2983192	AT2G07180	0.00162508	0.0124221	0.925	0.86	-0.065
2	3048366	AT2G07360	1.9372e-05	0.000378249	0.68	0.98	0.3
2	5545138	AT2G13370	0.00116437	0.0097095	0.99	0.855	-0.135
2	5696887	AT2G13680	2.0628e-07	7.64781e-06	0.72	0.1	-0.62
2	5703796	AT2G13680	1.64458e-06	4.6771e-05	0.505	0.975	0.47
2	5860511	AT2G13960	0.00634576	0.0339384	0.13	0	-0.13
2	5860522	AT2G13960	0.00243858	0.0166863	0.16	0	-0.16
2	5954466	AT2G14120	0.00360122	0.0224136	0.865	1	0.135
2	6283257	AT2G14680	0.0105001	0.0485752	0.89	1	0.11
2	6314323	AT2G14750	0.00438004	0.0258045	0.88	0.94	0.06
2	6314627	AT2G14750	0.00932373	0.0445692	0.955	0.89	-0.065
2	6314777	AT2G14750	3.66829e-10	2.72003e-08	0.71	0.84	0.13
2	6314981	AT2G14750	1.1786e-05	0.00025071	0.86	0.95	0.09
2	6315408	AT2G14750	2.71881e-11	2.38254e-09	0.75	0.89	0.14
2	6370522	AT2G14835	0.00129766	0.010563	0.965	0.86	-0.105
2	6616786	AT2G15240	8.1849e-05	0.00120795	0.995	0.88	-0.115
2	6618772	AT2G15240	0.00325301	0.0206728	1	0.73	-0.27
2	6834693	AT2G15695	0.00087381	0.00779155	0.83	1	0.17
2	6851707	AT2G15730	0.00678037	0.03542	1	0.82	-0.18
2	6973543	AT2G16020	9.12668e-06	0.000205254	0.215	0	-0.215
2	6973799	AT2G16030	7.16631e-09	3.82656e-07	0.14	0	-0.14
2	6974074	AT2G16030	0.00796016	0.0395954	0.155	0.065	-0.09
2	6974194	AT2G16030	0.000563328	0.00556192	0.205	0.06	-0.145
2	7121209	AT2G16430	0.00585378	0.0320131	0.845	1	0.155
2	7127623	AT2G16440	0.00737429	0.0375689	0.93	0.76	-0.17
2	7134132	AT2G16460	0.000359606	0.00389024	0	0.17	0.17
2	7157534	AT2G16505	2.06987e-05	0.000397179	1	0.82	-0.18
2	7359770	AT2G16950	0.00179972	0.0133665	0.725	0.975	0.25
2	7379872	AT2G16980	2.03541e-06	5.61425e-05	0.44	0.965	0.525
2	7393561	AT2G17010	7.02072e-07	2.25587e-05	0.95	0.705	-0.245
2	7393841	AT2G17010	0.00360649	0.0224136	0.235	0.06	-0.175
2	7436160	AT2G17090	0.00369237	0.022808	0.195	0	-0.195
2	7514328	AT2G17280	0.000284843	0.00322429	1	0.64	-0.36
2	7533617	AT2G17320	0.00200218	0.014403	1	0.825	-0.175
2	7551729	AT2G17370	0.00953346	0.0452815	0.96	0.925	-0.035
2	7553954	AT2G17380	0.0036585	0.0226676	0.83	0.97	0.14
2	7554551	AT2G17380	0.000667805	0.00631164	0.915	0.98	0.065
2	7555993	AT2G17390	1.37167e-07	5.30003e-06	0.985	0.53	-0.455
2	7556136	AT2G17390	0.00167804	0.0127009	1	0.815	-0.185
2	7565422	AT2G17420	2.12419e-13	2.72059e-11	0.675	0.925	0.25
2	7573286	AT2G17440	0.0071751	0.0368617	0.87	0.95	0.08
2	7573471	AT2G17440	5.75791e-14	7.75413e-12	0.745	0.935	0.19
2	7606943	AT2G17500	0.0010055	0.00870718	0.655	0.81	0.155
2	7607935	AT2G17500	0.000771269	0.00706043	0.845	0.935	0.09
2	7608784	AT2G17500	2.95467e-20	8.32536e-18	0.78	0.93	0.15
2	7608865	AT2G17500	0.00013196	0.00176541	0.915	0.86	-0.055
2	7627692	AT2G17530	0.00265452	0.0177696	0.085	0.19	0.105
2	7740692	AT2G17800	0.00167139	0.0126703	0.855	0.955	0.1
2	7770303	AT2G17890	8.06391e-10	5.53148e-08	0.82	0.925	0.105
2	7770537	AT2G17890	0.00119006	0.00985536	0.915	0.83	-0.085
2	7822478	AT2G17975	0.00167819	0.0127009	0.985	0.85	-0.135
2	7828421	AT2G17990	0.00271391	0.0180353	0.95	0.87	-0.08
2	7857377	AT2G18080	0.000380166	0.00406702	0.94	0.64	-0.3
2	7858132	AT2G18080	0.005664	0.0312171	0.88	0.615	-0.265
2	7858406	AT2G18080	0.000507114	0.00510599	0.97	0.695	-0.275
2	7859599	AT2G18080	0.0090027	0.0434936	0.97	0.92	-0.05
2	7911671	AT2G18180	0.00835046	0.0411403	0.87	0.94	0.07
2	7913172	AT2G18180	1.83223e-12	2.00942e-10	0.55	0.93	0.38
2	7913345	AT2G18180	1.47757e-05	0.000302703	0.915	0.7	-0.215
2	7932181	AT2G18230	0.00302016	0.0195941	0.82	0.99	0.17
2	7947161	AT2G18280	0.000667866	0.00631164	0.83	0.905	0.075
2	8005839	AT2G18470	1.18494e-09	7.66862e-08	0.9	0.955	0.055
2	8073685	AT2G18600	0.00283226	0.0186423	0.825	0.97	0.145
2	8121452	AT2G18730	0.00641682	0.0341341	0.905	0.99	0.085
2	8159498	AT2G18840	5.03774e-13	6.03047e-11	0.495	0.945	0.45
2	8227080	AT2G18960	4.12843e-06	0.000103578	0.975	0.89	-0.085
2	8227171	AT2G18960	0.00132012	0.0106935	0.96	0.895	-0.065
2	8243317	AT2G19010	0.00291102	0.0190616	0.88	0.63	-0.25
2	8244797	AT2G19010	0.00208495	0.0148519	0.885	0.655	-0.23
2	8254270	AT2G19050	2.74263e-10	2.07567e-08	0.905	0.79	-0.115
2	8254464	AT2G19050	1.7031e-12	1.89044e-10	0.815	0.915	0.1
2	8255149	AT2G19050	2.49864e-23	8.32048e-21	0.94	0.84	-0.1
2	8325697	AT2G19180	3.76257e-09	2.14678e-07	0.74	0.84	0.1
2	8360513	AT2G19270	0.00221207	0.0155468	0.97	0.885	-0.085
2	8373234	AT2G19330	7.738e-13	9.02685e-11	0.91	0.485	-0.425
2	8373507	AT2G19330	0.000483408	0.00491867	0.825	0.545	-0.28
2	8373768	AT2G19330	0.00652663	0.0345164	0.93	0.83	-0.1
2	8400610	AT2G19400	0.00576552	0.031614	0.895	0.74	-0.155
2	8400695	AT2G19400	0.0099212	0.0465431	0.96	0.88	-0.08
2	8428713	AT2G19450	8.47373e-06	0.000192247	0.95	0.88	-0.07
2	8429225	AT2G19450	0.00617133	0.0333022	0.95	0.905	-0.045
2	8439562	AT2G19480	0.00166223	0.012627	0.825	0.945	0.12
2	8440083	AT2G19480	0.0001722	0.00215869	0.715	0.88	0.165
2	8440344	AT2G19480	0.00807784	0.0400394	0.92	0.96	0.04
2	8440871	AT2G19480	2.22539e-05	0.000422297	0.94	0.905	-0.035
2	8463550	AT2G19540	0.000637078	0.0060803	0.81	1	0.19
2	8464355	AT2G19540	1.85574e-08	8.80515e-07	0.53	0.145	-0.385
2	8464780	AT2G19550	0.00650258	0.0344205	0.88	1	0.12
2	8517300	AT2G19760	0.00536544	0.0299872	0.83	0.94	0.11
2	8558372	AT2G19830	0.00461151	0.0268041	0.905	0.975	0.07
2	8581664	AT2G19880	4.84128e-09	2.71156e-07	0.7	1	0.3
2	8582210	AT2G19880	0.00389946	0.0238142	0.965	0.86	-0.105
2	8584049	AT2G19880	1.63606e-05	0.000329643	0.9	0.995	0.095
2	8584264	AT2G19880	0.00635987	0.0339595	0.95	0.89	-0.06
2	8587622	AT2G19890	3.10259e-08	1.38258e-06	1	0.75	-0.25
2	8588154	AT2G19890	4.09774e-11	3.5401e-09	0.515	0.075	-0.44
2	8770043	AT2G20320	7.5886e-08	3.10929e-06	0.96	0.725	-0.235
2	8770253	AT2G20320	0.000629837	0.0060332	0.945	0.845	-0.1
2	8770708	AT2G20320	4.36932e-09	2.46228e-07	0.995	0.89	-0.105
2	8771228	AT2G20320	0.00307645	0.0198818	0.94	0.88	-0.06
2	8771941	AT2G20320	0.00107044	0.00911474	0.925	0.96	0.035
2	8809464	AT2G20430	5.59641e-07	1.8535e-05	0.975	0.855	-0.12
2	8811564	AT2G20440	0.00587853	0.0321102	0.895	0.955	0.06
2	8812745	AT2G20440	9.48595e-05	0.00135625	0.63	0.92	0.29
2	8843459	AT2G20530	0.000179467	0.00222542	0.815	0.98	0.165
2	8925534	AT2G20700	1.06257e-14	1.5822e-12	0.96	0.905	-0.055
2	8936987	AT2G20740	0.00731853	0.0374015	0.865	0.94	0.075
2	8943794	AT2G20760	0.000803765	0.00729121	0.91	0.7	-0.21
2	8943880	AT2G20760	8.96283e-10	6.03508e-08	1	0.755	-0.245
2	9001525	AT2G20930	0.00269	0.0179284	0.965	0.725	-0.24
2	9001623	AT2G20930	0.0029539	0.019301	1	0.835	-0.165
2	9052489	AT2G21120	0.00998097	0.0467164	0.875	1	0.125
2	9052908	AT2G21120	0.00463123	0.0268796	0.99	0.835	-0.155
2	9128694	AT2G21330	0.0071078	0.0365981	0.855	0.96	0.105
2	9151387	AT2G21385	0.00130765	0.010616	0.62	0.935	0.315
2	9218098	AT2G21520	0.00449941	0.0263449	0.945	0.815	-0.13
2	9222128	AT2G21540	0.00382293	0.023484	0.935	0.89	-0.045
2	9222916	AT2G21540	9.77424e-06	0.000216095	0.72	0.925	0.205
2	9223262	AT2G21540	1.41389e-05	0.000291286	0.865	0.97	0.105
2	9223609	AT2G21540	4.95547e-05	0.000816048	0.965	0.85	-0.115
2	9243899	AT2G21600	0.00437349	0.0258045	0.97	0.91	-0.06
2	9321273	AT2G21870	2.09944e-05	0.000401789	0.52	0.86	0.34
2	9321720	AT2G21870	0.00446006	0.0261814	0.875	0.965	0.09
2	9387592	AT2G22080	0.00188909	0.0138174	0.3	0.635	0.335
2	9452354	AT2G22240	0.00779151	0.0389429	0.985	0.865	-0.12
2	9587741	AT2G22560	0.00078583	0.00715332	0	0.135	0.135
2	9638188	AT2G22670	0.00038054	0.00406865	0.735	0.955	0.22
2	9659094	AT2G22720	0.000700194	0.0065697	0.505	0.2	-0.305
2	9659458	AT2G22720	1.52808e-32	8.2314e-30	0.19	0.985	0.795
2	9659482	AT2G22720	3.7064e-33	2.05705e-30	0.16	0.955	0.795
2	9660432	AT2G22720	3.04581e-05	0.000552318	0.97	0.915	-0.055
2	9715160	AT2G22807	0.00790188	0.0393697	0.935	0.755	-0.18
2	9745915	AT2G22900	0.00623712	0.0335449	0.615	0.345	-0.27
2	9824315	AT2G23070	2.30045e-05	0.000433018	0.85	0.91	0.06
2	9825908	AT2G23070	4.79601e-06	0.000117905	0.975	0.86	-0.115
2	9830091	AT2G23090	7.52746e-15	1.15853e-12	0.95	0.86	-0.09
2	9959922	AT2G23380	0.000255101	0.00293663	0.99	0.86	-0.13
2	10126903	AT2G23790	3.3968e-05	0.000601746	0.675	0.97	0.295
2	10142517	AT2G23820	6.00007e-05	0.000944084	0.65	0.895	0.245
2	10175151	AT2G23900	4.12843e-41	4.44778e-38	0.82	0.92	0.1
2	10206103	AT2G23985	0.00388862	0.0237876	0.78	0.655	-0.125
2	10220211	AT2G24030	0.001196	0.00988925	0.65	0.265	-0.385
2	10346047	AT2G24320	0.000566709	0.00558025	0.975	0.905	-0.07
2	10346457	AT2G24320	0.00392083	0.023873	0.98	0.89	-0.09
2	10382674	AT2G24420	0.00520187	0.0292605	1	0.88	-0.12
2	10383059	AT2G24420	0.00497661	0.0283454	0.285	0.08	-0.205
2	10383150	AT2G24420	4.00302e-05	0.000682638	0.15	0.01	-0.14
2	10398840	AT2G24490	0.000438662	0.00455964	0.62	0.93	0.31
2	10771944	AT2G25300	0.0020669	0.0147641	0.735	1	0.265
2	10834832	AT2G25460	0.010662	0.0491379	0.86	1	0.14
2	10865690	AT2G25530	0.000692147	0.0065042	0.645	0.93	0.285
2	10883345	AT2G25560	0.000585967	0.00571762	0.015	0.135	0.12
2	10894924	AT2G25600	0.00349145	0.0218768	1	0.88	-0.12
2	10895019	AT2G25600	0.000298031	0.00334989	0	0.18	0.18
2	10895096	AT2G25600	9.59906e-05	0.00136843	0	0.165	0.165
2	10895428	AT2G25600	0.0018938	0.0138463	0.995	0.86	-0.135
2	10896370	AT2G25600	2.91398e-11	2.54141e-09	0.985	0.8	-0.185
2	10898094	AT2G25600	0.003118	0.0200514	0.935	0.87	-0.065
2	10956620	AT2G25730	0.00867769	0.0423705	0.63	0.425	-0.205
2	11032585	AT2G25870	0.000999498	0.00866342	0.885	0.99	0.105
2	11033609	AT2G25870	2.93054e-05	0.000534057	0.88	0.97	0.09
2	11034134	AT2G25870	3.06508e-05	0.000555262	0.97	0.915	-0.055
2	11035148	AT2G25880	2.235e-05	0.000422684	0.71	0.85	0.14
2	11049844	AT2G25910	0.00988227	0.0464178	0.915	0.965	0.05
2	11050389	AT2G25910	0.000220635	0.00262568	0.78	0.98	0.2
2	11050436	AT2G25910	0.0069489	0.036074	0.96	0.845	-0.115
2	11051022	AT2G25910	0.000199934	0.00242503	0.755	0.94	0.185
2	11110199	AT2G26080	0.00922156	0.0441666	0.9	0.665	-0.235
2	11110913	AT2G26080	0.00874641	0.0426039	0.955	0.785	-0.17
2	11111473	AT2G26080	0.00147425	0.0115884	1	0.815	-0.185
2	11158521	AT2G26210	1.02877e-08	5.19064e-07	0.615	0.97	0.355
2	11203476	AT2G26310	4.88063e-05	0.00080603	0.88	1	0.12
2	11203735	AT2G26310	0.00613474	0.0331733	0.835	0.625	-0.21
2	11203821	AT2G26310	0.000222324	0.00264235	0.88	0.61	-0.27
2	11232121	AT2G26400	1.11709e-05	0.0002407	1	0.545	-0.455
2	11236118	AT2G26410	0.000173447	0.00217134	0.89	0.95	0.06
2	11236725	AT2G26410	3.82728e-05	0.000658803	0.745	0.48	-0.265
2	11236818	AT2G26410	0.000158635	0.00202607	0.86	0.645	-0.215
2	11244122	AT2G26430	0.0015505	0.0120379	0.065	0.16	0.095
2	11288765	AT2G26540	0.00493799	0.028227	0.335	0.035	-0.3
2	11430021	AT2G26800	2.24955e-07	8.28985e-06	0.99	0.905	-0.085
2	11430718	AT2G26800	0.00931765	0.0445685	0.91	0.98	0.07
2	11446655	AT2G26830	0.00304076	0.0197069	0.98	0.88	-0.1
2	11449775	AT2G26850	0.00616986	0.0333022	0.045	0.07	0.025
2	11449788	AT2G26850	0.000201469	0.00244041	0.74	0.825	0.085
2	11449852	AT2G26850	0.00277411	0.0183554	0.115	0	-0.115
2	11450122	AT2G26850	0.000538449	0.00538302	0.95	0.93	-0.02
2	11463058	AT2G26890	0.00145419	0.0114651	0.985	0.82	-0.165
2	11635784	AT2G27210	0.00261242	0.0175519	0.97	0.82	-0.15
2	11764148	AT2G27530	0.00010818	0.00150327	0.64	0.89	0.25
2	11821797	AT2G27730	0.000520457	0.00522884	0.765	1	0.235
2	11847481	AT2G27790	0.000600599	0.00582934	1	0.8	-0.2
2	11900366	AT2G27950	9.35717e-05	0.00133993	0	0.28	0.28
2	11911490	AT2G27960	2.49612e-06	6.73291e-05	0.65	0.97	0.32
2	11913059	AT2G27970	9.55259e-09	4.87342e-07	0.595	0.89	0.295
2	12016117	AT2G28190	4.48344e-05	0.000749217	0.525	0.925	0.4
2	12098051	AT2G28320	0.00142535	0.011301	0.82	0.97	0.15
2	12098521	AT2G28320	0.00368983	0.0228077	0.955	0.84	-0.115
2	12116583	AT2G28350	0.00208943	0.0148671	1	0.87	-0.13
2	12140034	AT2G28390	4.88517e-05	0.000806052	0.675	0.95	0.275
2	12140281	AT2G28390	0.00228235	0.0159182	1	0.82	-0.18
2	12160162	AT2G28430	0.000580149	0.00567242	0.87	0.98	0.11
2	12215264	AT2G28520	0.00019451	0.00237338	0.63	1	0.37
2	12251087	AT2G28590	1.17791e-05	0.00025071	0.45	0.895	0.445
2	12379525	AT2G28840	0.00144993	0.0114414	0.885	0.995	0.11
2	12641261	AT2G29530	0.0096143	0.0455356	0.695	0.93	0.235
2	12663450	AT2G29620	0.000100839	0.00142506	0.995	0.9	-0.095
2	12692453	AT2G29680	0.00761001	0.0384171	0.945	0.825	-0.12
2	12692549	AT2G29680	2.53916e-14	3.60502e-12	0.435	0.975	0.54
2	12721331	AT2G29790	0.00740776	0.037687	0.92	0.75	-0.17
2	12721623	AT2G29790	0.00192765	0.0140377	0.895	0.775	-0.12
2	12748304	AT2G29890	0.00802468	0.0398514	0.85	0.49	-0.36
2	12748371	AT2G29890	0.0009658	0.0084352	0.05	0.365	0.315
2	12749278	AT2G29890	0.000548968	0.00546135	0.77	0.945	0.175
2	12749360	AT2G29890	0.000212887	0.00255339	0.985	0.88	-0.105
2	12769480	AT2G29960	4.29016e-06	0.000106664	0.675	0.98	0.305
2	12879947	AT2G30170	4.89925e-09	2.73566e-07	0.325	0.81	0.485
2	12880073	AT2G30170	5.79808e-07	1.90993e-05	0.82	0.985	0.165
2	12883484	AT2G30200	0.00187208	0.0137478	0.83	1	0.17
2	12926282	AT2G30320	0.00731707	0.0374015	0.97	0.825	-0.145
2	12959964	AT2G30410	0.00710284	0.0365828	0.905	0.975	0.07
2	12976953	AT2G30460	7.77984e-05	0.00116206	0.99	0.735	-0.255
2	13009864	AT2G30530	6.05033e-05	0.000949213	0.76	0.96	0.2
2	13029390	AT2G30580	0.00120576	0.00995198	0.805	0.965	0.16
2	13030183	AT2G30580	6.67814e-05	0.00102523	0.795	0.96	0.165
2	13077264	AT2G30690	0.0018089	0.0134193	1	0.865	-0.135
2	13077348	AT2G30690	0.00698414	0.0362261	0.99	0.845	-0.145
2	13090099	AT2G30720	0.00440595	0.0259391	0.715	0.94	0.225
2	13369074	AT2G31350	0.00268452	0.0179116	0.89	0.97	0.08
2	13369498	AT2G31350	2.33337e-06	6.32185e-05	0.97	0.88	-0.09
2	13370093	AT2G31350	1.36642e-06	3.99137e-05	0.97	0.89	-0.08
2	13372319	AT2G31360	7.37457e-05	0.00111586	0.98	0.83	-0.15
2	13387498	AT2G31400	1.20347e-05	0.000255406	0.98	0.765	-0.215
2	13396493	AT2G31430	6.38345e-08	2.65108e-06	0.96	0.875	-0.085
2	13396572	AT2G31430	1.61779e-05	0.00032668	0.88	0.755	-0.125
2	13398476	AT2G31432	0.00270902	0.0180093	1	0.84	-0.16
2	13414069	AT2G31500	0.00230743	0.0160565	0.035	0.16	0.125
2	13414370	AT2G31500	6.10919e-06	0.000145123	0.95	0.885	-0.065
2	13415320	AT2G31500	0.00396359	0.0240215	0.925	0.89	-0.035
2	13438503	AT2G31570	0.00366126	0.0226771	1	0.87	-0.13
2	13451364	AT2G31610	3.85253e-09	2.19127e-07	0.425	0.9	0.475
2	13520208	AT2G31790	0.0059266	0.032328	0.395	0.07	-0.325
2	13520611	AT2G31800	0.00248717	0.0169275	0.945	0.915	-0.03
2	13522073	AT2G31800	1.96872e-08	9.2454e-07	0.78	0.955	0.175
2	13531695	AT2G31820	0.00389315	0.0238073	0	0.11	0.11
2	13533264	AT2G31830	0.0070076	0.0362657	0.85	0.93	0.08
2	13535020	AT2G31830	0.00139928	0.0111668	0.98	0.86	-0.12
2	13535215	AT2G31830	0.00204599	0.0146606	0.895	0.665	-0.23
2	13535588	AT2G31830	0.00702081	0.0363033	0.755	0.915	0.16
2	13536818	AT2G31830	0.000218954	0.00260907	0.985	0.855	-0.13
2	13560892	AT2G31902	0.000722994	0.00671483	0.095	0.385	0.29
2	13731000	AT2G32320	0.00236791	0.0163531	0.98	0.695	-0.285
2	13746974	AT2G32380	0.00298555	0.0194661	0.955	0.9	-0.055
2	13747406	AT2G32380	0.00393432	0.0238995	0.915	0.97	0.055
2	13859077	AT2G32670	0.00468853	0.0271227	0.885	1	0.115
2	13885128	AT2G32730	0.00815276	0.0403235	1	0.805	-0.195
2	13955533	AT2G32900	0.00703367	0.036339	0.555	0.95	0.395
2	13956682	AT2G32900	0.00344819	0.0216576	0.94	0.76	-0.18
2	13957165	AT2G32900	0.00309166	0.019945	0.75	0.875	0.125
2	13991866	AT2G32970	6.66894e-08	2.75094e-06	0.655	0.88	0.225
2	14038419	AT2G33100	1.62294e-07	6.1287e-06	0.73	0.89	0.16
2	14079188	AT2G33220	0.00873136	0.0425419	0.895	0.975	0.08
2	14087308	AT2G33240	0.00919553	0.0441011	0.975	0.915	-0.06
2	14099519	AT2G33255	0.00294114	0.019228	0.965	0.78	-0.185
2	14099562	AT2G33255	0.00716568	0.0368236	0.93	0.675	-0.255
2	14099653	AT2G33255	0.000370324	0.00398033	0.985	0.75	-0.235
2	14123044	AT2G33330	0.000212287	0.00254953	0	0.135	0.135
2	14136111	AT2G33350	0.001621	0.0124116	0.74	1	0.26
2	14151376	AT2G33390	0.00713846	0.036725	0.985	0.895	-0.09
2	14175207	AT2G33460	4.99091e-07	1.67722e-05	0.965	0.925	-0.04
2	14187740	AT2G33490	0.00302893	0.0196371	0.1	0.035	-0.065
2	14246835	AT2G33670	0.00037624	0.00403445	0.975	0.765	-0.21
2	14247229	AT2G33670	0.00174626	0.0130489	0.88	1	0.12
2	14312270	AT2G33835	3.13747e-05	0.000565021	0.61	0.95	0.34
2	14317308	AT2G33840	0.00149019	0.0116786	0.855	1	0.145
2	14463362	AT2G34250	0.00507429	0.0287104	0	0.115	0.115
2	14463363	AT2G34250	0.00134661	0.0108648	1	0.825	-0.175
2	14667376	AT2G34770	1.07545e-05	0.000233374	0.855	0.94	0.085
2	14667509	AT2G34770	0.00608011	0.0329557	0.89	0.94	0.05
2	14667692	AT2G34770	2.59734e-10	1.97387e-08	0.97	0.925	-0.045
2	14837046	AT2G35210	0.0040239	0.0242507	0.985	0.905	-0.08
2	14891661	AT2G35370	0.00137281	0.011018	1	0.81	-0.19
2	14891921	AT2G35370	3.42537e-05	0.000604389	1	0.87	-0.13
2	14917005	AT2G35510	0.000777987	0.00709957	0.835	0.97	0.135
2	14917083	AT2G35510	1.51178e-05	0.000308589	0.79	0.965	0.175
2	14941170	AT2G35600	8.71107e-05	0.00126924	0.985	0.86	-0.125
2	14978271	AT2G35630	0.00581203	0.0318323	0.98	0.795	-0.185
2	14981831	AT2G35635	0.00540372	0.0301459	0.975	0.88	-0.095
2	14997948	AT2G35680	1.74944e-07	6.56579e-06	0.635	0.985	0.35
2	15033839	AT2G35765	4.01259e-19	1.04987e-16	0.93	0.86	-0.07
2	15055495	AT2G35840	0.00176738	0.0131744	0.72	0.96	0.24
2	15123729	AT2G36020	0.000150047	0.00193938	0.84	0.905	0.065
2	15124028	AT2G36020	9.9973e-15	1.51115e-12	0.78	0.925	0.145
2	15124266	AT2G36020	1.70976e-08	8.15898e-07	0.795	0.92	0.125
2	15124494	AT2G36020	0.000670281	0.00632794	0.92	0.955	0.035
2	15167350	AT2G36130	0.00333446	0.0210879	1	0.79	-0.21
2	15170510	AT2G36160	2.10392e-07	7.78451e-06	0.695	0.955	0.26
2	15172333	AT2G36170	0.000816605	0.00738574	0.82	0.945	0.125
2	15266855	AT2G36390	0.0087902	0.0427488	0.98	0.8	-0.18
2	15269971	AT2G36390	2.14705e-18	5.04144e-16	0.31	0.02	-0.29
2	15270161	AT2G36400	1.38452e-06	4.02498e-05	0.91	0.555	-0.355
2	15342491	AT2G36580	0.00847025	0.0415682	1	0.86	-0.14
2	15353812	AT2G36630	0.00700991	0.0362674	0.885	1	0.115
2	15426598	AT2G36810	0.00280849	0.0185361	0.985	0.765	-0.22
2	15450970	AT2G36835	0.00117036	0.00973438	1	0.77	-0.23
2	15545690	AT2G37010	7.11676e-05	0.00108079	0.96	0.855	-0.105
2	15546002	AT2G37010	0.00581453	0.0318365	0.955	0.9	-0.055
2	15593489	AT2G37110	0.006502	0.0344205	0.875	0.94	0.065
2	15634933	AT2G37220	2.71905e-05	0.000502516	0.825	0.975	0.15
2	15642735	AT2G37250	0.00642303	0.0341474	0.985	0.785	-0.2
2	15656902	AT2G37290	1.08729e-05	0.000235159	1	0.81	-0.19
2	15670952	AT2G37340	0.000877497	0.0078168	0.945	0.795	-0.15
2	15682485	AT2G37370	2.54432e-07	9.22756e-06	0.75	0.985	0.235
2	15682948	AT2G37370	1.89501e-05	0.000371199	0.8	0.91	0.11
2	15683062	AT2G37370	0.00844963	0.0414893	0.93	0.965	0.035
2	15745533	AT2G37520	0.00404774	0.0243543	0.77	1	0.23
2	15756050	AT2G37550	0.00659518	0.0347399	0.985	0.88	-0.105
2	15833482	AT2G37760	0.00119778	0.00989953	0.785	0.98	0.195
2	15894414	AT2G37980	0.0054546	0.0303575	0.965	0.93	-0.035
2	15894490	AT2G37980	0.00192258	0.014012	0.885	0.965	0.08
2	15904137	AT2G38000	0.00092613	0.00812749	0.83	1	0.17
2	15920855	AT2G38040	0.00011883	0.0016278	0.92	0.54	-0.38
2	16084917	AT2G38400	2.12009e-09	1.28574e-07	0.83	0.95	0.12
2	16085487	AT2G38400	2.78603e-06	7.39509e-05	0.91	0.95	0.04
2	16085764	AT2G38400	2.05511e-05	0.000395372	0.96	0.935	-0.025
2	16085930	AT2G38400	1.78217e-06	4.97602e-05	0.965	0.915	-0.05
2	16117846	AT2G38500	7.81196e-09	4.1228e-07	0.875	0.96	0.085
2	16192689	AT2G38730	0.00103476	0.00889749	1	0.89	-0.11
2	16245294	AT2G38910	0.00364963	0.0226356	0.975	0.905	-0.07
2	16245709	AT2G38910	0.00475902	0.0274007	0.865	0.985	0.12
2	16245877	AT2G38910	0.00130332	0.0105902	0.945	0.705	-0.24
2	16245958	AT2G38910	0.00435535	0.02574	0.965	0.82	-0.145
2	16323632	AT2G39130	0.000773261	0.007067	0.985	0.905	-0.08
2	16400915	AT2G39270	0.00246016	0.0168001	0.96	0.845	-0.115
2	16401270	AT2G39270	0.00397429	0.0240784	0.96	0.88	-0.08
2	16450982	AT2G39390	0.000102388	0.00144472	0.795	0.97	0.175
2	16544875	AT2G39700	0.000565431	0.00557067	0.93	0.955	0.025
2	16570062	AT2G39725	0.0080866	0.040072	0.965	0.715	-0.25
2	16583601	AT2G39760	8.44696e-06	0.000191943	0.57	0.975	0.405
2	16584798	AT2G39760	0.0106065	0.0489685	0.8	0.675	-0.125
2	16585771	AT2G39760	0.000858023	0.00767319	0.835	0.935	0.1
2	16592567	AT2G39780	0.0053091	0.0297722	0.9	0.94	0.04
2	16656492	AT2G39890	8.18489e-05	0.00120795	0.96	0.87	-0.09
2	16671840	AT2G39930	1.7248e-06	4.85249e-05	0.025	0.245	0.22
2	16671919	AT2G39930	1.2527e-07	4.86083e-06	0.015	0.305	0.29
2	16686219	AT2G39970	0.00505658	0.0286279	1	0.825	-0.175
2	16686311	AT2G39970	0.00505658	0.0286279	1	0.825	-0.175
2	16699499	AT2G39990	0.00987016	0.0463756	0.775	0.975	0.2
2	16702028	AT2G40000	0.00284836	0.0187249	0.25	0	-0.25
2	16739619	AT2G40090	1.76379e-06	4.93941e-05	0.98	0.795	-0.185
2	16739726	AT2G40090	2.8155e-08	1.26697e-06	0.925	0.61	-0.315
2	16753496	AT2G40116	7.85305e-09	4.1228e-07	0.82	0.94	0.12
2	16754017	AT2G40116	0.00301997	0.0195941	0.93	0.895	-0.035
2	16918870	AT2G40510	5.73123e-05	0.000912761	0.76	0.98	0.22
2	16990706	AT2G40730	0.0021579	0.0152654	0.98	0.84	-0.14
2	17013024	AT2G40765	0.000125986	0.00170668	0.75	0.93	0.18
2	17024919	AT2G40800	0.00547279	0.0304293	0.455	0.795	0.34
2	17106283	AT2G40990	4.58811e-05	0.00076392	0.85	0.95	0.1
2	17124133	AT2G41050	0.000758742	0.00696909	0.995	0.895	-0.1
2	17127883	AT2G41060	0.000190524	0.00233251	0	0.165	0.165
2	17127964	AT2G41060	2.39493e-05	0.000447179	0	0.3	0.3
2	17128506	AT2G41060	0.00512636	0.0289449	0.86	0.665	-0.195
2	17128774	AT2G41060	1.17636e-05	0.00025071	0.795	0.435	-0.36
2	17132042	AT2G41070	0.00202942	0.0145646	0.735	0.895	0.16
2	17156698	AT2G41160	7.79145e-05	0.00116206	0.725	0.96	0.235
2	17175820	AT2G41210	9.46686e-08	3.76108e-06	0.74	0.94	0.2
2	17201505	AT2G41250	1.43297e-07	5.51361e-06	0.775	0.985	0.21
2	17273536	AT2G41440	0.00807405	0.0400315	0.85	1	0.15
2	17276677	AT2G41445	0.000524618	0.00526687	0.965	0.88	-0.085
2	17303883	AT2G41490	0.00753169	0.0381518	0.905	0.965	0.06
2	17355688	AT2G41630	1.55444e-07	5.90654e-06	0.97	0.91	-0.06
2	17356028	AT2G41630	0.00187518	0.013764	0.89	0.925	0.035
2	17356626	AT2G41630	0.000624771	0.00599093	0.97	0.91	-0.06
2	17357047	AT2G41630	1.29064e-05	0.000269534	0.975	0.9	-0.075
2	17363951	AT2G41650	0.000253753	0.00292847	0.8	1	0.2
2	17383320	AT2G41700	0.00905325	0.0436403	0.965	0.88	-0.085
2	17383478	AT2G41700	0.0011994	0.00990847	0.8	0.945	0.145
2	17411075	AT2G41740	2.03036e-05	0.000392258	0.795	0.955	0.16
2	17411174	AT2G41740	2.65342e-07	9.52889e-06	0.88	0.985	0.105
2	17413556	AT2G41740	0.00238026	0.0164195	0.97	0.76	-0.21
2	17414122	AT2G41740	0.00707004	0.0364549	0.8	1	0.2
2	17467890	AT2G41860	1.4644e-09	9.31266e-08	0.84	0.94	0.1
2	17468121	AT2G41860	0.00342888	0.0215807	0.775	0.83	0.055
2	17468208	AT2G41860	1.25624e-08	6.16839e-07	0.71	0.91	0.2
2	17469050	AT2G41860	5.24705e-06	0.000127284	0.685	0.835	0.15
2	17511079	AT2G41945	3.31624e-05	0.000590826	0.375	0	-0.375
2	17521563	AT2G41970	0.00117768	0.00977755	0.7	0.95	0.25
2	17553576	AT2G42080	3.35088e-08	1.47527e-06	0.485	0.855	0.37
2	17594133	AT2G42230	0.00424904	0.0252561	0.98	0.84	-0.14
2	17605019	AT2G42270	0.00644503	0.0342142	0.11	0	-0.11
2	17610861	AT2G42270	3.76503e-07	1.30847e-05	0.995	0.895	-0.1
2	17631809	AT2G42330	0.00668586	0.0350262	0	0.105	0.105
2	17698164	AT2G42500	9.19561e-05	0.00132198	0.955	0.845	-0.11
2	17699834	AT2G42500	0.00121781	0.0100199	1	0.89	-0.11
2	17781905	AT2G42700	0.000885136	0.00786191	0.98	0.785	-0.195
2	17801536	AT2G42780	5.03571e-05	0.000824209	0.96	0.855	-0.105
2	17862342	AT2G42940	0.000100154	0.00141975	0.86	0.52	-0.34
2	17918401	AT2G43080	8.61982e-17	1.73486e-14	0.63	0.975	0.345
2	17918491	AT2G43080	0.00167794	0.0127009	0.705	0.83	0.125
2	17928041	AT2G43120	1.07892e-06	3.28792e-05	0.445	0.02	-0.425
2	17928104	AT2G43120	5.20516e-05	0.000848486	0.175	0.025	-0.15
2	17928192	AT2G43120	2.20252e-06	6.02976e-05	0.15	0.02	-0.13
2	17928293	AT2G43120	2.50738e-13	3.14538e-11	0.45	0.105	-0.345
2	17928372	AT2G43120	3.07793e-06	8.04962e-05	0.37	0.105	-0.265
2	17951526	AT2G43160	9.8272e-06	0.00021685	0.975	0.7	-0.275
2	17965048	AT2G43220	0.00958418	0.0454281	0.04	0.205	0.165
2	17966803	AT2G43230	1.7116e-11	1.57528e-09	0.835	0.94	0.105
2	17967494	AT2G43230	2.45156e-09	1.46255e-07	0.625	0.88	0.255
2	17968314	AT2G43230	0.000673576	0.00635576	0.875	0.915	0.04
2	18026358	AT2G43410	0.001855	0.0136584	0.865	0.72	-0.145
2	18054941	AT2G43490	3.64311e-05	0.000634255	0.915	0.775	-0.14
2	18058056	AT2G43490	0.00574876	0.0315613	0.16	0	-0.16
2	18098108	AT2G43640	0.000774821	0.00707773	0.985	0.905	-0.08
2	18179781	AT2G43900	0.00103315	0.00888871	0.98	0.895	-0.085
2	18180449	AT2G43900	2.85182e-05	0.000522311	0.655	0.96	0.305
2	18181319	AT2G43900	0.000617347	0.00593567	0.405	0.905	0.5
2	18240325	AT2G44090	1.88109e-12	2.05073e-10	0.925	0.435	-0.49
2	18249545	AT2G44120	0.00515632	0.0290489	0.865	0.985	0.12
2	18273411	AT2G44190	0.0093577	0.0446319	0.895	1	0.105
2	18301450	AT2G44280	0.00346926	0.021775	0.075	0.22	0.145
2	18301738	AT2G44280	0.00152669	0.0118934	0.805	0.97	0.165
2	18317480	AT2G44350	0.00446304	0.0261882	1	0.8	-0.2
2	18320125	AT2G44350	0.00248806	0.0169275	0.98	0.885	-0.095
2	18383035	AT2G44525	0.00704243	0.0363643	0.995	0.815	-0.18
2	18385855	AT2G44530	2.04826e-05	0.000394467	0.61	0.96	0.35
2	18404081	AT2G44590	0.0086097	0.0420835	0.77	0.94	0.17
2	18412964	AT2G44610	6.78606e-05	0.00103745	0.635	0.94	0.305
2	18413766	AT2G44610	6.46317e-05	0.000997244	0.66	1	0.34
2	18422190	AT2G44660	0.00622642	0.0335107	0.01	0.16	0.15
2	18422295	AT2G44660	0.0052406	0.0294422	0.01	0.1	0.09
2	18434038	AT2G44710	0.00340637	0.0214612	1	0.82	-0.18
2	18459784	AT2G44770	0.000311497	0.00347235	1	0.835	-0.165
2	18552684	AT2G44980	0.000565329	0.00557067	1	0.865	-0.135
2	18562386	AT2G44995	2.75062e-12	2.9312e-10	0.18	0.755	0.575
2	18567353	AT2G45000	8.654e-05	0.00126495	0.995	0.85	-0.145
2	18567452	AT2G45000	5.22176e-07	1.74519e-05	0.77	0.97	0.2
2	18638866	AT2G45200	0.00122973	0.0101043	0.965	0.795	-0.17
2	18687238	AT2G45330	1.50646e-05	0.000307934	0.025	0.2	0.175
2	18687257	AT2G45330	0.000423359	0.00443582	0.925	0.725	-0.2
2	18687391	AT2G45330	2.27074e-06	6.17959e-05	0.975	0.805	-0.17
2	18748310	AT2G45490	7.49538e-07	2.39996e-05	0.615	0.945	0.33
2	18836605	AT2G45730	0.00450089	0.0263451	0.83	0.98	0.15
2	18836708	AT2G45730	3.59177e-05	0.000630108	0.685	0.965	0.28
2	18858569	AT2G45800	6.79743e-11	5.55781e-09	0.95	0.895	-0.055
2	18911607	AT2G45960	3.11956e-06	8.12728e-05	0.71	0.945	0.235
2	18936728	AT2G46040	0.00513292	0.0289527	0.025	0.12	0.095
2	18959413	AT2G46140	0.0103803	0.0481063	0.945	0.915	-0.03
2	18978895	AT2G46210	2.59826e-57	1.18968e-53	0.125	0.02	-0.105
2	18997631	AT2G46260	0.00154349	0.0119988	0.955	0.915	-0.04
2	19074685	AT2G46470	0.00324209	0.0206535	1	0.85	-0.15
2	19099874	AT2G46520	0.000617341	0.00593567	0.975	0.705	-0.27
2	19111602	AT2G46540	0.00841055	0.0413973	0.89	0.97	0.08
2	19130291	AT2G46580	0.00905449	0.0436403	0.82	0.95	0.13
2	19237582	AT2G46800	4.42318e-05	0.000741177	0.7	0.98	0.28
2	19237968	AT2G46800	0.000619826	0.00595599	0.64	0.925	0.285
2	19238127	AT2G46800	0.00681507	0.035517	0.965	0.875	-0.09
2	19253818	AT2G46860	0.00975525	0.0460483	0.035	0.09	0.055
2	19253842	AT2G46860	0.00109095	0.0092546	0.735	0.57	-0.165
2	19254007	AT2G46860	0.00305398	0.0197785	0.95	0.91	-0.04
2	19254345	AT2G46860	0.00892062	0.0431609	0.91	0.935	0.025
2	19254427	AT2G46860	1.10248e-06	3.34303e-05	0.88	0.93	0.05
2	19272326	AT2G46910	0.00253012	0.0171482	0.76	0.28	-0.48
2	19272418	AT2G46910	2.07101e-05	0.000397179	0.705	0.145	-0.56
2	19272579	AT2G46910	0.0106355	0.049053	0.46	0.21	-0.25
2	19272776	AT2G46910	0.000151578	0.00195366	0.875	0.675	-0.2
2	19272857	AT2G46910	0.000136926	0.00180938	0.31	0.07	-0.24
2	19273656	AT2G46910	0.00938143	0.0447102	0.97	0.915	-0.055
2	19278204	AT2G46920	9.40948e-05	0.00134636	0.77	0.34	-0.43
2	19278257	AT2G46920	7.1063e-12	6.92297e-10	0.04	0.775	0.735
2	19278342	AT2G46920	0.000542019	0.00540985	0.035	0.715	0.68
2	19278357	AT2G46920	0.00222484	0.0156122	0.7	0.265	-0.435
2	19278607	AT2G46920	1.33111e-06	3.92387e-05	0.015	0.135	0.12
2	19278676	AT2G46920	1.2506e-08	6.15719e-07	0.015	0.195	0.18
2	19321771	AT2G47020	0.00343374	0.0216039	1	0.86	-0.14
2	19368248	AT2G47170	1.33474e-06	3.92387e-05	0.895	0.955	0.06
2	19368339	AT2G47170	0.00594466	0.0323941	0.965	0.925	-0.04
2	19368421	AT2G47170	3.25806e-28	1.38771e-25	0.62	0.9	0.28
2	19397465	AT2G47240	0.000319138	0.00354244	0.81	0.99	0.18
2	19436906	AT2G47350	0.00274831	0.0182308	0.985	0.885	-0.1
2	19500176	AT2G47510	0.00158899	0.0122514	0.985	0.875	-0.11
2	19500365	AT2G47510	9.69843e-07	2.99539e-05	0.655	0.965	0.31
2	19501692	AT2G47510	2.30242e-08	1.05952e-06	0.945	0.81	-0.135
2	19524815	AT2G47600	0.00268877	0.0179268	0.84	0.92	0.08
2	19525015	AT2G47600	0.00160915	0.0123674	0.88	0.96	0.08
2	19626828	AT2G47960	0.00542056	0.0302277	0.51	0.795	0.285
2	19688801	AT2G48150	0.00885584	0.04292	0.91	0.86	-0.05
3	1936	AT3G01015	2.43982e-05	0.000453658	0.97	0.895	-0.075
3	2884	AT3G01015	0.00983718	0.0462918	0.96	0.83	-0.13
3	5427	AT3G01020	0.00143804	0.0113721	0.97	0.91	-0.06
3	11097	AT3G01040	4.75465e-06	0.000117045	0.975	0.71	-0.265
3	13724	AT3G01050	4.8152e-13	5.802e-11	0.055	0.395	0.34
3	28902	AT3G01085	2.3611e-08	1.08109e-06	0.97	0.925	-0.045
3	29220	AT3G01085	1.21043e-16	2.30927e-14	0.95	0.7	-0.25
3	29912	AT3G01085	1.7935e-10	1.38599e-08	0.915	0.965	0.05
3	29998	AT3G01085	0.00568415	0.0312629	0.63	0.56	-0.07
3	30551	AT3G01085	1.43798e-09	9.17654e-08	0.1	0.215	0.115
3	30707	AT3G01085	7.16099e-06	0.000167075	0.055	0.105	0.05
3	39582	AT3G01120	0.00013017	0.00174401	0.985	0.91	-0.075
3	40427	AT3G01120	0.00119029	0.00985536	0.99	0.845	-0.145
3	40507	AT3G01120	3.92174e-08	1.68632e-06	1	0.675	-0.325
3	44761	AT3G01130	0.000792831	0.00720988	0.735	0.895	0.16
3	83193	AT3G01270	0.0042608	0.0253037	0.865	0.91	0.045
3	103773	AT3G01311	0.00954824	0.0453282	0.885	1	0.115
3	111985	AT3G01320	0.00774753	0.0388068	0.97	0.71	-0.26
3	112217	AT3G01320	0.00172461	0.0129293	0.905	0.59	-0.315
3	126186	AT3G01330	0.00457821	0.0266529	1	0.86	-0.14
3	195178	AT3G01500	0.000298133	0.00334989	0.025	0.18	0.155
3	209174	AT3G01520	0.000547565	0.00545036	0	0.14	0.14
3	213715	AT3G01540	0.000847626	0.00759504	0.735	0.85	0.115
3	214922	AT3G01540	0.000339214	0.00370907	0.125	0	-0.125
3	215614	AT3G01540	0.00762295	0.0384612	0.815	0.92	0.105
3	277180	AT3G01770	0.00487031	0.0279448	0.75	0.945	0.195
3	315953	AT3G01910	4.8386e-07	1.63504e-05	0.635	0.96	0.325
3	318749	AT3G01920	0.000166331	0.00210094	1	0.88	-0.12
3	361078	AT3G02070	0.000504927	0.00508957	0.31	0.1	-0.21
3	405358	AT3G02180	0.00155373	0.0120477	1	0.75	-0.25
3	462954	AT3G02300	0.00216424	0.0153043	0.605	0.29	-0.315
3	463769	AT3G02300	0.00248628	0.0169275	0.79	0.905	0.115
3	492279	AT3G02410	5.9614e-06	0.000141981	0.945	0.89	-0.055
3	493154	AT3G02410	2.01636e-08	9.42082e-07	0.96	0.815	-0.145
3	506870	AT3G02460	0.0050393	0.0286097	0.84	1	0.16
3	512776	AT3G02480	0.00178833	0.0133035	0.925	0.97	0.045
3	607361	AT3G02800	0.00234755	0.0162492	0.985	0.885	-0.1
3	610305	AT3G02810	7.78245e-06	0.00017929	0.93	0.855	-0.075
3	610418	AT3G02810	6.08619e-19	1.54817e-16	0.585	0.845	0.26
3	610694	AT3G02810	0.00362674	0.0225165	0.93	0.955	0.025
3	625804	AT3G02860	0.00598532	0.0325575	0.885	1	0.115
3	651928	AT3G02920	0.00279244	0.0184567	0.845	0.985	0.14
3	652468	AT3G02920	0.00710267	0.0365828	0.695	0.925	0.23
3	702526	AT3G03090	0.00597464	0.0325243	0.89	0.975	0.085
3	703322	AT3G03090	0.000406318	0.00428918	0.73	0.96	0.23
3	716475	AT3G03110	4.97786e-05	0.000817664	0.825	1	0.175
3	750234	AT3G03250	3.45771e-06	8.85705e-05	0.765	0.94	0.175
3	750702	AT3G03250	0.00322919	0.0206	0.715	0.935	0.22
3	789654	AT3G03340	0.00271745	0.0180523	0.69	0.945	0.255
3	808013	AT3G03380	3.2765e-05	0.000585455	0.885	0.995	0.11
3	925090	AT3G03710	0.00429747	0.0254884	1	0.84	-0.16
3	926437	AT3G03720	0.010862	0.0498591	0.875	0.945	0.07
3	927510	AT3G03720	0.00565266	0.0311739	0.98	0.9	-0.08
3	958364	AT3G03780	2.0128e-05	0.000389687	0.69	1	0.31
3	967516	AT3G03790	0.00311738	0.0200514	0.99	0.83	-0.16
3	969282	AT3G03800	0.00344543	0.0216538	0.895	0.8	-0.095
3	970754	AT3G03800	0.00452966	0.0264459	0.075	0.03	-0.045
3	971137	AT3G03800	1.24603e-12	1.41745e-10	0.975	0.915	-0.06
3	971286	AT3G03800	0.00331896	0.0210117	0.96	0.935	-0.025
3	1069717	AT3G04080	0.00779598	0.0389429	0.885	1	0.115
3	1114300	AT3G04240	0.00892205	0.0431609	0.895	0.965	0.07
3	1114858	AT3G04240	5.61773e-05	0.000899376	0.665	0.96	0.295
3	1256103	AT3G04620	0.000165628	0.0020964	0.865	0.92	0.055
3	1277443	AT3G04710	9.41046e-35	6.38343e-32	0.665	0.925	0.26
3	1312006	AT3G04780	0.00027076	0.00308586	1	0.805	-0.195
3	1361494	AT3G04920	0.00414768	0.0247956	0.825	0.975	0.15
3	1418248	AT3G05090	0.00209301	0.0148868	0.955	0.695	-0.26
3	1435991	AT3G05140	0.000713513	0.00665038	0	0.13	0.13
3	1436244	AT3G05140	0.00852825	0.0417634	0.88	0.935	0.055
3	1436478	AT3G05140	9.48301e-17	1.86754e-14	0.95	0.795	-0.155
3	1436879	AT3G05140	1.78229e-06	4.97602e-05	0.79	0.935	0.145
3	1437645	AT3G05140	0.00158034	0.012198	0.92	0.76	-0.16
3	1437778	AT3G05140	0.00350348	0.0219297	0.99	0.895	-0.095
3	1438146	AT3G05140	0.000192676	0.00235572	0.325	0.09	-0.235
3	1440861	AT3G05150	0.00384775	0.0235927	0.86	0.65	-0.21
3	1441293	AT3G05150	0.00842662	0.0414207	0.96	0.875	-0.085
3	1441732	AT3G05150	0.00250645	0.017021	0.88	0.75	-0.13
3	1441996	AT3G05150	0.00568723	0.0312704	0.91	0.805	-0.105
3	1442318	AT3G05150	8.29365e-09	4.30306e-07	0.84	0.965	0.125
3	1442662	AT3G05150	0.00103019	0.00887486	0.82	0.915	0.095
3	1443408	AT3G05150	8.62078e-09	4.44759e-07	0.29	0.105	-0.185
3	1443993	AT3G05152	4.27639e-05	0.000721199	0.285	0.14	-0.145
3	1453388	AT3G05160	0.00916458	0.0439997	0.95	0.825	-0.125
3	1454094	AT3G05160	0.00157987	0.012198	0.635	0.93	0.295
3	1564381	AT3G05420	0.00386431	0.0236705	0	0.2	0.2
3	1565469	AT3G05420	0.00522929	0.0293967	0.985	0.775	-0.21
3	1566615	AT3G05420	1.62025e-06	4.61507e-05	0.825	0.985	0.16
3	1599791	AT3G05520	0.00451014	0.0263622	0.775	1	0.225
3	1600339	AT3G05520	0.00634985	0.0339384	0.985	0.785	-0.2
3	1600893	AT3G05520	0.00183334	0.0135339	1	0.885	-0.115
3	1615059	AT3G05560	0.000687632	0.00646841	0.86	0.96	0.1
3	1624227	AT3G05600	0.0087922	0.0427488	0.955	0.84	-0.115
3	1655342	AT3G05670	0.00770766	0.0386968	0.975	0.735	-0.24
3	1686869	AT3G05710	6.41215e-08	2.65698e-06	0.73	0.96	0.23
3	1686951	AT3G05710	0.00431404	0.0255648	0.97	0.9	-0.07
3	1708875	AT3G05760	0.000134259	0.00178838	0.82	0.96	0.14
3	1734238	AT3G05820	0.00129295	0.0105293	0.985	0.855	-0.13
3	1734948	AT3G05820	0.00699221	0.036227	0.95	0.68	-0.27
3	1787234	AT3G05970	2.26886e-13	2.86581e-11	0.4	0.975	0.575
3	1799013	AT3G05990	0.000330318	0.00362696	0.975	0.85	-0.125
3	1828296	AT3G06060	0.0036099	0.0224196	0.98	0.865	-0.115
3	1897671	AT3G06270	7.5806e-06	0.000175301	0.855	0.925	0.07
3	1918991	AT3G06330	0.00232737	0.01614	1	0.875	-0.125
3	1919213	AT3G06330	0.00450358	0.0263524	0.94	0.74	-0.2
3	1924576	AT3G06350	0.00389938	0.0238142	0.97	0.92	-0.05
3	1925783	AT3G06350	5.67431e-06	0.000135672	1	0.73	-0.27
3	1947891	AT3G06410	0.00593731	0.0323636	0.765	0.95	0.185
3	1990068	AT3G06480	1.22917e-05	0.000258761	0.58	0.055	-0.525
3	2019085	AT3G06510	0.00378809	0.0232893	1	0.87	-0.13
3	2019315	AT3G06510	0.00920512	0.0441225	0.835	1	0.165
3	2134249	AT3G06760	0.00793342	0.0394839	0.965	0.93	-0.035
3	2134892	AT3G06770	0.00451245	0.0263622	0.405	0.065	-0.34
3	2135009	AT3G06770	0.00559821	0.030962	0.47	0.06	-0.41
3	2140717	AT3G06778	0.000250989	0.00290573	0.12	0.05	-0.07
3	2140930	AT3G06778	4.85895e-15	7.73841e-13	0.805	0.51	-0.295
3	2141293	AT3G06778	0.00437808	0.0258045	0.88	0.82	-0.06
3	2150194	AT3G06810	0.00242727	0.0166454	0.795	0.945	0.15
3	2154829	AT3G06830	0.00763028	0.038477	0.89	0.955	0.065
3	2217848	AT3G07020	9.50423e-08	3.76775e-06	0.665	1	0.335
3	2219503	AT3G07020	8.84292e-06	0.000199702	1	0.835	-0.165
3	2219946	AT3G07020	0.000134263	0.00178838	0.955	0.73	-0.225
3	2223765	AT3G07030	0.00225439	0.0157652	0.78	0.99	0.21
3	2224237	AT3G07030	0.00546693	0.0304059	0.88	0.695	-0.185
3	2224663	AT3G07030	0.00131883	0.0106877	0.935	0.685	-0.25
3	2224753	AT3G07030	0.00819598	0.0405153	0.905	0.69	-0.215
3	2239638	AT3G07070	0.00111227	0.0094007	0.97	0.825	-0.145
3	2242611	AT3G07080	8.51963e-06	0.000192876	0.965	0.51	-0.455
3	2252932	AT3G07110	1.04886e-08	5.27742e-07	0.64	0.94	0.3
3	2256355	AT3G07130	0.000759681	0.0069719	1	0.655	-0.345
3	2300113	AT3G07230	2.07794e-05	0.000398091	1	0.895	-0.105
3	2332361	AT3G07320	0.00133765	0.0108078	1	0.87	-0.13
3	2333873	AT3G07320	3.77045e-05	0.000650242	0	0.37	0.37
3	2360196	AT3G07370	0.00172349	0.0129262	0.725	1	0.275
3	2476714	AT3G07760	0.0106933	0.049254	0.885	1	0.115
3	2495038	AT3G07810	0.00737362	0.0375689	0.935	0.79	-0.145
3	2497917	AT3G07820	4.55366e-17	9.58624e-15	0.92	0.96	0.04
3	2499831	AT3G07830	0.000113711	0.00156824	0.515	1	0.485
3	2500744	AT3G07830	0.00230507	0.0160461	0.785	1	0.215
3	2500852	AT3G07830	0.00155505	0.0120528	0.77	1	0.23
3	2502084	AT3G07840	0.000107851	0.00149984	0.2	0	-0.2
3	2502362	AT3G07840	5.41811e-05	0.000872758	0.505	1	0.495
3	2506061	AT3G07850	4.23774e-12	4.38498e-10	0.86	0.93	0.07
3	2506168	AT3G07850	5.72244e-13	6.71837e-11	0.895	0.965	0.07
3	2509155	AT3G07860	4.38809e-05	0.000736644	0.96	0.335	-0.625
3	2514512	AT3G07880	0.00063457	0.00606316	0.895	0.94	0.045
3	2516864	AT3G07890	0.00243356	0.0166769	0.9	0.965	0.065
3	2518292	AT3G07890	0.0106395	0.0490591	0.955	0.695	-0.26
3	2523823	AT3G07910	0.000469344	0.00480225	0.99	0.83	-0.16
3	2530836	AT3G07940	0.000419597	0.00440536	0.95	0.855	-0.095
3	2530915	AT3G07940	3.89882e-05	0.00066923	0.93	0.79	-0.14
3	2536453	AT3G07960	2.18524e-05	0.000416037	0.75	1	0.25
3	2580971	AT3G08505	0.000201951	0.00244437	0.93	0.82	-0.11
3	2587326	AT3G08530	0.00512995	0.0289449	0.965	0.81	-0.155
3	2587887	AT3G08530	0.000381139	0.00407267	0.71	0.98	0.27
3	2606556	AT3G08580	1.42446e-08	6.90186e-07	0.67	0.945	0.275
3	2616406	AT3G08610	3.61577e-30	1.69802e-27	0.735	0.985	0.25
3	2645409	AT3G08710	0.0013806	0.0110659	0.58	0.42	-0.16
3	2651889	AT3G08730	4.60243e-10	3.35831e-08	0.845	0.895	0.05
3	2664358	AT3G08770	0.000236021	0.00276755	0.785	0.88	0.095
3	2715046	AT3G08930	0.00950766	0.0451941	0.865	0.96	0.095
3	2715261	AT3G08930	0.000101446	0.00143253	0.73	0.955	0.225
3	2716671	AT3G08930	0.00468325	0.0271007	0.975	0.92	-0.055
3	2824085	AT3G09200	0.000377221	0.00404023	0.895	0.995	0.1
3	2859857	AT3G09300	0.00626722	0.0336734	0.97	0.645	-0.325
3	2862258	AT3G09320	0.00894807	0.0432754	0.905	0.985	0.08
3	2917702	AT3G09500	5.30815e-09	2.94603e-07	0.68	0.95	0.27
3	2993172	AT3G09760	0.00218887	0.0154189	0.945	0.92	-0.025
3	2993339	AT3G09760	4.12614e-11	3.5479e-09	0.845	0.925	0.08
3	3013997	AT3G09820	0.00231857	0.0160972	0.965	0.9	-0.065
3	3021551	AT3G09840	0.00131239	0.0106446	1	0.89	-0.11
3	3022529	AT3G09840	0.00121067	0.00997511	0.97	0.9	-0.07
3	3026934	AT3G09860	0.00932178	0.0445692	1	0.895	-0.105
3	3064660	AT3G09970	9.93247e-06	0.000218461	0.65	0.925	0.275
3	3092377	AT3G10030	1.21612e-08	6.0198e-07	0.97	0.8	-0.17
3	3132507	AT3G10130	0.000460756	0.00474087	0.98	0.815	-0.165
3	3160874	AT3G10210	0.00410154	0.0245972	1	0.88	-0.12
3	3187844	AT3G10300	9.67955e-07	2.99461e-05	0.35	0.745	0.395
3	3187966	AT3G10300	0.0011771	0.00977711	0.445	0.685	0.24
3	3291941	AT3G10540	5.49237e-05	0.000882393	0.92	0.975	0.055
3	3306185	AT3G10572	0.00919586	0.0441011	0.84	1	0.16
3	3321029	AT3G10620	0.00107594	0.00915274	0.98	0.83	-0.15
3	3321125	AT3G10620	0.00542167	0.0302277	0.965	0.83	-0.135
3	3321407	AT3G10620	8.69139e-10	5.89566e-08	0.655	0.985	0.33
3	3373944	AT3G10770	0.00158937	0.0122514	0.975	0.895	-0.08
3	3376097	AT3G10780	0.00829404	0.0408787	0.71	0.935	0.225
3	3400465	AT3G10860	0.000143301	0.00187334	1	0.89	-0.11
3	3416267	AT3G10915	3.93185e-06	9.90535e-05	0.975	0.91	-0.065
3	3416444	AT3G10915	6.418e-11	5.34299e-09	0.795	0.93	0.135
3	3417036	AT3G10915	0.00856256	0.041878	0.955	0.76	-0.195
3	3483306	AT3G11130	0.000111232	0.00153985	0.74	1	0.26
3	3498623	AT3G11165	0.00667796	0.0349948	0.76	0.94	0.18
3	3498681	AT3G11165	7.27251e-05	0.00110273	0.965	0.8	-0.165
3	3498869	AT3G11165	0.000151307	0.00195153	0.1	0.35	0.25
3	3498932	AT3G11165	0.00749525	0.0380325	0.725	0.445	-0.28
3	3506729	AT3G11180	0.00561518	0.0310056	0.825	0.63	-0.195
3	3594122	AT3G11420	0.0047139	0.0272179	0.845	0.94	0.095
3	3645306	AT3G11570	1.05389e-07	4.14093e-06	0.01	0.26	0.25
3	3645389	AT3G11570	2.2026e-09	1.327e-07	0.01	0.43	0.42
3	3645533	AT3G11570	0.000197132	0.00239899	0.735	0.31	-0.425
3	3700309	AT3G11700	0.00758513	0.0383338	0.345	0.805	0.46
3	3713245	AT3G11740	9.3249e-06	0.00020904	0.94	0.865	-0.075
3	3753509	AT3G11880	0.00325156	0.0206728	0.13	0	-0.13
3	3753548	AT3G11880	6.99992e-06	0.000163734	0.725	1	0.275
3	3760157	AT3G11900	5.76461e-12	5.67628e-10	0.165	0.04	-0.125
3	3761965	AT3G11910	0.00633222	0.0338909	0.97	0.91	-0.06
3	3763376	AT3G11910	0.000204651	0.00246916	0.755	1	0.245
3	3778309	AT3G11940	0.00706743	0.0364517	0.78	0.945	0.165
3	3784079	AT3G11950	0.00270222	0.0179837	0.95	0.815	-0.135
3	3844456	AT3G12060	0.00266519	0.0178085	0.67	0.95	0.28
3	3858287	AT3G12110	0.000715984	0.00666662	0.97	0.845	-0.125
3	3868723	AT3G12140	1.02186e-10	8.20851e-09	0.805	0.43	-0.375
3	3868823	AT3G12140	5.05501e-11	4.30617e-09	0.37	0.18	-0.19
3	3869472	AT3G12140	2.72714e-05	0.000503503	0.875	0.975	0.1
3	3869612	AT3G12140	0.00260253	0.0175176	0.92	0.975	0.055
3	3870785	AT3G12140	0.00779652	0.0389429	0.94	0.72	-0.22
3	3870877	AT3G12140	0.00347386	0.021789	0.98	0.81	-0.17
3	3879936	AT3G12160	0.00870449	0.0424561	0.88	0.76	-0.12
3	3882176	AT3G12170	0.00111508	0.00942008	0.81	1	0.19
3	3882267	AT3G12170	0.00188346	0.0137983	0.98	0.805	-0.175
3	3914043	AT3G12280	0.00555709	0.0307765	0.755	0.925	0.17
3	3920774	AT3G12290	0.000365306	0.003938	1	0.815	-0.185
3	3932666	AT3G12350	0.00199859	0.0143928	0.985	0.73	-0.255
3	3972502	AT3G12530	0.0102183	0.0475194	0.3	0.145	-0.155
3	3994699	AT3G12587	0.0024519	0.0167562	1	0.825	-0.175
3	3995437	AT3G12587	0.000166694	0.00210262	0.875	1	0.125
3	4029609	AT3G12685	4.22153e-05	0.000713259	0.655	1	0.345
3	4031537	AT3G12690	0.00368644	0.0228022	0.96	0.895	-0.065
3	4056284	AT3G12760	0.00727349	0.0372418	0.8	0.92	0.12
3	4061572	AT3G12780	0.00913857	0.0438953	0.955	0.85	-0.105
3	4196128	AT3G13080	0.00470184	0.027164	0.74	0.925	0.185
3	4242369	AT3G13200	0.000246387	0.00287242	0.795	0.945	0.15
3	4242964	AT3G13200	4.70415e-09	2.64284e-07	0.995	0.87	-0.125
3	4243058	AT3G13200	3.98586e-25	1.55321e-22	0.93	0.395	-0.535
3	4243760	AT3G13200	8.058e-11	6.55921e-09	0.63	0.905	0.275
3	4295687	AT3G13280	0.00184638	0.0136192	0.985	0.865	-0.12
3	4295980	AT3G13280	0.0101278	0.0472322	0.74	0.98	0.24
3	4320016	AT3G13330	0.0034464	0.0216538	1	0.895	-0.105
3	4333818	AT3G13340	0.00232114	0.0161029	0.99	0.88	-0.11
3	4356900	AT3G13400	1.69723e-12	1.89044e-10	0.015	0.15	0.135
3	4357000	AT3G13400	1.3949e-14	2.06028e-12	0.005	0.11	0.105
3	4366330	AT3G13420	9.91901e-05	0.00140827	0.925	0.725	-0.2
3	4366507	AT3G13420	0.010904	0.0499767	0.755	0.56	-0.195
3	4382545	AT3G13450	0.000887246	0.0078658	1	0.75	-0.25
3	4392610	AT3G13470	0.000706487	0.00661181	1	0.745	-0.255
3	4434694	AT3G13580	0.00281423	0.0185606	0.75	0.955	0.205
3	4540245	AT3G13800	0.00722475	0.0370648	1	0.82	-0.18
3	4541152	AT3G13800	0.0042506	0.0252561	0.89	0.97	0.08
3	4589887	AT3G13900	3.40964e-10	2.55933e-08	1	0.785	-0.215
3	4589970	AT3G13900	0.0016487	0.0125503	0.94	0.775	-0.165
3	4648855	AT3G14040	5.52867e-10	3.97088e-08	0.895	0.94	0.045
3	4648948	AT3G14040	1.12522e-16	2.1693e-14	0.91	0.975	0.065
3	4709769	AT3G14185	1.74778e-05	0.000347186	0.855	0.945	0.09
3	4713009	AT3G14200	0.00348828	0.0218644	0.905	0.65	-0.255
3	4713104	AT3G14200	0.00192526	0.0140259	0.97	0.775	-0.195
3	4716094	AT3G14205	0.000348173	0.00378894	0.945	0.865	-0.08
3	4716175	AT3G14205	0.000785231	0.00715142	0.885	0.965	0.08
3	4719895	AT3G14205	1.9714e-05	0.000383293	0.2	0.035	-0.165
3	4758805	AT3G14270	8.73546e-05	0.00127178	0.565	1	0.435
3	4910061	AT3G14595	1.4096e-06	4.09142e-05	0.885	0.95	0.065
3	4946172	AT3G14720	5.45317e-10	3.93208e-08	0.32	0.025	-0.295
3	4946581	AT3G14720	0.000237324	0.00278092	0.165	0.035	-0.13
3	4946666	AT3G14720	1.33011e-06	3.92387e-05	0.135	0.02	-0.115
3	4946794	AT3G14720	2.12911e-10	1.63157e-08	0.16	0.015	-0.145
3	4947901	AT3G14720	1.04662e-05	0.000227725	0.415	0.125	-0.29
3	4948016	AT3G14720	0.001152	0.00964743	0.165	0.055	-0.11
3	4948118	AT3G14720	8.75841e-10	5.9192e-08	0.1	0.035	-0.065
3	4948204	AT3G14720	7.63884e-06	0.000176425	0.115	0.04	-0.075
3	5011360	AT3G14890	0.00223511	0.0156723	0.815	0.985	0.17
3	5012889	AT3G14890	0.000235337	0.00276755	0.735	0.915	0.18
3	5065486	AT3G15040	0.0040531	0.0243785	0.02	0.145	0.125
3	5070745	AT3G15070	3.002e-06	7.88831e-05	0.725	0.955	0.23
3	5139794	AT3G15260	5.05214e-08	2.12713e-06	0.81	1	0.19
3	5140104	AT3G15260	7.67955e-06	0.000177142	0.985	0.86	-0.125
3	5146249	AT3G15290	0.00406052	0.0244071	0.79	0.91	0.12
3	5177293	AT3G15351	0.000416342	0.00437578	1	0.775	-0.225
3	5205330	AT3G15410	0.00345837	0.0217141	1	0.865	-0.135
3	5206661	AT3G15410	0.0038236	0.023484	0.885	0.965	0.08
3	5214762	AT3G15460	0.00850525	0.0416937	0.75	0.96	0.21
3	5308354	AT3G15660	0.0012887	0.0105087	1	0.8	-0.2
3	5443605	AT3G16040	0.00945272	0.0449913	0.955	0.935	-0.02
3	5443647	AT3G16040	0.000160816	0.00204822	0.925	0.95	0.025
3	5459972	AT3G16100	0.00234166	0.0162146	1	0.87	-0.13
3	5460139	AT3G16100	0.000996186	0.00864289	0.86	1	0.14
3	5472264	AT3G16150	0.00378298	0.0232735	0.825	0.97	0.145
3	5480658	AT3G16175	0.000570674	0.00561628	0.595	0.18	-0.415
3	5480764	AT3G16175	0.00475019	0.0273842	0.595	0.19	-0.405
3	5558870	AT3G16380	0.000142127	0.00186329	0.975	0.91	-0.065
3	5636178	AT3G16560	0.000537145	0.00537292	0.62	0.905	0.285
3	5670206	AT3G16640	0.00124118	0.0101938	0.875	0.915	0.04
3	5709582	AT3G16780	0.000500312	0.00505417	0.885	1	0.115
3	5709991	AT3G16780	0.0085072	0.0416937	0.865	0.96	0.095
3	5764135	AT3G16870	0.00119462	0.00988235	1	0.755	-0.245
3	5803522	AT3G17020	5.26365e-05	0.000856161	0.675	0.98	0.305
3	5818207	AT3G17060	0.000110569	0.00153298	0.92	0.965	0.045
3	5958744	AT3G17410	0.00152136	0.0118619	0.865	0.965	0.1
3	5989689	AT3G17510	0.000971565	0.00847343	0.82	0.9	0.08
3	5989897	AT3G17510	0.0011653	0.00970993	0.96	0.93	-0.03
3	6037917	AT3G17660	0.000479863	0.00489348	0.88	0.93	0.05
3	6038235	AT3G17660	0.00101911	0.00879594	0.905	0.935	0.03
3	6084086	AT3G17770	0.00695251	0.0360825	0.975	0.75	-0.225
3	6151416	AT3G17970	2.47704e-06	6.6913e-05	0.17	0.785	0.615
3	6151468	AT3G17970	0.0057516	0.0315674	0.3	0.665	0.365
3	6151639	AT3G17970	0.00616482	0.0332966	0.145	0.42	0.275
3	6151714	AT3G17970	0.000176533	0.00219797	0.08	0.465	0.385
3	6152348	AT3G17980	5.50973e-13	6.51037e-11	0.955	0.905	-0.05
3	6152647	AT3G17980	0.00222582	0.0156132	0.79	0.875	0.085
3	6178084	AT3G18040	0.00375082	0.0231145	0.935	0.88	-0.055
3	6249629	AT3G18220	0.000425476	0.00445291	0.865	0.905	0.04
3	6323491	AT3G18410	1.71065e-08	8.15898e-07	0.645	0.99	0.345
3	6362964	AT3G18520	0.000860968	0.00769577	0.955	0.705	-0.25
3	6365003	AT3G18520	0.00157087	0.0121548	0.98	0.915	-0.065
3	6455463	AT3G18750	0.0080288	0.039861	0.76	0.9	0.14
3	6456743	AT3G18750	0.000125656	0.00170408	0.94	0.545	-0.395
3	6476066	AT3G18780	0.00237229	0.0163771	1	0.88	-0.12
3	6480991	AT3G18810	0.00162796	0.0124389	0.94	0.865	-0.075
3	6482620	AT3G18810	0.00308416	0.0199106	0.965	0.88	-0.085
3	6602997	AT3G19090	0.00186392	0.0137044	1	0.78	-0.22
3	6617202	AT3G19150	0.00422364	0.0251564	0.99	0.905	-0.085
3	6653326	AT3G19210	0.00186739	0.0137244	0.865	0.965	0.1
3	6653867	AT3G19210	0.000839099	0.00754186	0.99	0.86	-0.13
3	6653954	AT3G19210	0.000880809	0.00783488	0.725	0.96	0.235
3	6695443	AT3G19310	0.00206191	0.01474	0.92	0.945	0.025
3	6695830	AT3G19310	1.38387e-05	0.000285965	0.86	0.92	0.06
3	6701939	AT3G19340	0.0010929	0.00926691	1	0.75	-0.25
3	6748600	AT3G19460	0.00455903	0.026575	0.92	0.68	-0.24
3	6813433	AT3G19610	1.21785e-05	0.000256739	0.605	0.94	0.335
3	6813868	AT3G19610	0.00253494	0.0171572	1	0.665	-0.335
3	6866128	AT3G19760	0.00951029	0.0451949	0.635	0.865	0.23
3	6886298	AT3G19830	5.38289e-05	0.000868832	0.96	0.845	-0.115
3	6888180	AT3G19830	0.000976101	0.00850895	0.97	0.625	-0.345
3	6904068	AT3G19860	0.00763399	0.0384851	0.89	1	0.11
3	6926817	AT3G19910	1.07694e-05	0.000233423	0.855	1	0.145
3	6927357	AT3G19910	0.000446799	0.00462847	0.75	0.905	0.155
3	6959461	AT3G19970	7.82661e-07	2.48431e-05	0.715	0.95	0.235
3	6960574	AT3G19970	0.00242477	0.0166453	0.88	0.95	0.07
3	6961096	AT3G19970	6.16524e-07	2.01277e-05	0.875	0.94	0.065
3	6999406	AT3G20050	0.000601072	0.00583084	0.85	1	0.15
3	7046547	AT3G20190	0.00621518	0.0334698	0.95	0.905	-0.045
3	7049641	AT3G20200	0.000821264	0.00741323	0.955	0.83	-0.125
3	7050844	AT3G20200	0.00161314	0.0123721	0.185	0.115	-0.07
3	7051125	AT3G20200	0.00192024	0.0140005	0.955	0.9	-0.055
3	7075348	AT3G20290	1.32673e-06	3.92387e-05	0.905	0.99	0.085
3	7075691	AT3G20290	0.00121128	0.00997511	0.79	0.98	0.19
3	7075996	AT3G20290	0.00124196	0.010194	0.76	1	0.24
3	7149776	AT3G20475	0.00454237	0.0264947	0.815	1	0.185
3	7167079	AT3G20530	7.85617e-09	4.1228e-07	0.975	0.905	-0.07
3	7167474	AT3G20530	0.000893614	0.00789891	0.95	0.93	-0.02
3	7173195	AT3G20540	6.14188e-09	3.32806e-07	0.99	0.85	-0.14
3	7186386	AT3G20560	1.76288e-14	2.56247e-12	0.52	0	-0.52
3	7189818	AT3G20580	5.98249e-17	1.24511e-14	0.75	0.925	0.175
3	7249124	AT3G20730	0.000319938	0.00354752	1	0.69	-0.31
3	7263102	AT3G20770	3.95133e-05	0.000675081	0.835	0.98	0.145
3	7269987	AT3G20790	0.0055159	0.030604	0.83	0.975	0.145
3	7426072	AT3G21180	0.000297565	0.00334761	0.715	0.925	0.21
3	7426408	AT3G21180	0.0018863	0.0138134	0.765	0.915	0.15
3	7426794	AT3G21180	1.07765e-08	5.39613e-07	0.63	0.925	0.295
3	7427783	AT3G21180	1.04454e-05	0.000227725	0.795	0.975	0.18
3	7428028	AT3G21180	0.0039935	0.0241294	0.975	0.92	-0.055
3	7428137	AT3G21180	0.00152316	0.011871	0.75	0.945	0.195
3	7430414	AT3G21180	8.10334e-05	0.00120075	0.9	0.96	0.06
3	7431470	AT3G21180	0.00246766	0.0168388	0.9	0.825	-0.075
3	7571641	AT3G21480	0.00169712	0.0127913	0.75	1	0.25
3	7645179	AT3G21700	3.33666e-15	5.40804e-13	0.695	0.905	0.21
3	7645259	AT3G21700	0.000464316	0.00476679	0.9	0.94	0.04
3	7645918	AT3G21700	1.76936e-33	1.01268e-30	0.825	0.955	0.13
3	7838476	AT3G22200	0.0011401	0.00957399	0.76	0.985	0.225
3	7838579	AT3G22200	0.00153694	0.011958	0.755	0.985	0.23
3	7884988	AT3G22290	0.00157486	0.0121788	0.945	0.88	-0.065
3	7973861	AT3G22510	3.09811e-08	1.38258e-06	0.9	0.95	0.05
3	8037975	AT3G22750	0.00847302	0.0415707	0.955	0.925	-0.03
3	8046608	AT3G22760	7.73691e-05	0.00115864	0.785	0.905	0.12
3	8046751	AT3G22760	0.000850752	0.00761932	0.87	0.96	0.09
3	8153363	AT3G22968	9.94258e-06	0.000218461	0.3	0.92	0.62
3	8283842	AT3G23210	0.000863103	0.00771109	0.99	0.89	-0.1
3	8311886	AT3G23255	5.01162e-06	0.000122547	1	0.485	-0.515
3	8311965	AT3G23255	0.00156525	0.0121267	0.895	0.445	-0.45
3	8354415	AT3G23350	0.000701214	0.0065759	0.97	0.665	-0.305
3	8354493	AT3G23350	0.00114006	0.00957399	1	0.8	-0.2
3	8478682	AT3G23610	0.00725816	0.0371841	0.83	1	0.17
3	8479492	AT3G23610	0.000197508	0.00240197	0.115	0.025	-0.09
3	8663440	AT3G23980	0.00320298	0.0204756	0.885	0.965	0.08
3	8663824	AT3G23980	0.00601552	0.0326927	0.965	0.845	-0.12
3	8728584	AT3G24160	0.00360595	0.0224136	0.975	0.9	-0.075
3	8821296	AT3G24315	0.0101896	0.0474263	0.785	0.955	0.17
3	8947642	AT3G24530	2.58251e-07	9.34755e-06	0.85	0.41	-0.44
3	9006503	AT3G24670	0.00648588	0.0343619	1	0.87	-0.13
3	9028407	AT3G24715	0.0019668	0.0142548	0.97	0.9	-0.07
3	9029676	AT3G24715	1.0963e-08	5.45616e-07	0.755	0.88	0.125
3	9031853	AT3G24740	0.00164146	0.012516	0	0.135	0.135
3	9032376	AT3G24740	1.9398e-05	0.000378354	0.41	0.895	0.485
3	9033553	AT3G24740	0.000431753	0.00449804	0.91	0.79	-0.12
3	9041572	AT3G24760	0.00919216	0.0441011	0.855	0.925	0.07
3	9064884	AT3G24830	0.0066743	0.0349948	0.825	0.975	0.15
3	9069952	AT3G24840	0.000100331	0.00142116	0.855	1	0.145
3	9070112	AT3G24840	0.00388843	0.0237876	0.89	0.975	0.085
3	9070438	AT3G24840	0.00954562	0.0453275	0.905	0.825	-0.08
3	9189674	AT3G25230	0.000286731	0.00324165	1	0.87	-0.13
3	9190802	AT3G25230	0.00591203	0.0322642	0.92	0.975	0.055
3	9203064	AT3G25265	0.00053189	0.00532326	0.595	0.85	0.255
3	9296103	AT3G25585	0.00173723	0.0130079	0.985	0.795	-0.19
3	9297958	AT3G25585	4.89682e-12	4.98251e-10	0.67	0.93	0.26
3	9298030	AT3G25585	3.03735e-05	0.000551329	0.965	0.845	-0.12
3	9298323	AT3G25585	3.51431e-34	2.14548e-31	0.53	0.94	0.41
3	9423091	AT3G25800	0.00536237	0.0299792	0.965	0.905	-0.06
3	9424314	AT3G25800	0.00537185	0.0300138	0.165	0	-0.165
3	9453181	AT3G25840	0.000466358	0.00477704	0.855	1	0.145
3	9453955	AT3G25840	0.00391091	0.0238443	0.835	1	0.165
3	9650724	AT3G26340	0.00407166	0.024458	1	0.815	-0.185
3	9803249	AT3G26680	0.00640662	0.0341126	0.12	0	-0.12
3	9804916	AT3G26690	0.00370206	0.0228601	0.96	0.905	-0.055
3	9827056	AT3G26730	0.0103866	0.048123	0.955	0.865	-0.09
3	9827124	AT3G26730	0.00204075	0.0146344	0.93	0.82	-0.11
3	9901700	AT3G26860	0.0002915	0.00328745	0.07	0.035	-0.035
3	9978901	AT3G27050	0.00046309	0.00475978	0.76	1	0.24
3	9999976	AT3G27110	2.75322e-06	7.31862e-05	0.745	0.1	-0.645
3	10056624	AT3G27240	0.00136027	0.010951	1	0.835	-0.165
3	10056993	AT3G27240	0.000739798	0.00684313	1	0.85	-0.15
3	10070668	AT3G27260	1.99858e-05	0.000387343	0.015	0.34	0.325
3	10080631	AT3G27290	5.92957e-05	0.000935402	0	0.25	0.25
3	10154446	AT3G27430	0.00424109	0.0252194	0.765	0.96	0.195
3	10238814	AT3G27650	0.000164013	0.0020817	0.85	0.975	0.125
3	10286018	AT3G27770	0.00127099	0.0103781	0.89	1	0.11
3	10316078	AT3G27820	0.00306033	0.0198057	0.71	1	0.29
3	10472724	AT3G28150	0.0101365	0.0472394	0.92	0.83	-0.09
3	10472804	AT3G28150	0.008639	0.0422041	0.965	0.905	-0.06
3	10529656	AT3G28230	1.31151e-23	4.4482e-21	0.845	0.03	-0.815
3	10529739	AT3G28230	2.0753e-21	5.93891e-19	0.69	0.015	-0.675
3	10529803	AT3G28230	5.58715e-11	4.69397e-09	0.725	0.125	-0.6
3	10529909	AT3G28230	1.51552e-09	9.60438e-08	0.77	0.195	-0.575
3	10529978	AT3G28230	9.78122e-06	0.000216095	0.64	0.28	-0.36
3	10530067	AT3G28230	2.2343e-08	1.03336e-06	0.69	0.245	-0.445
3	10729312	AT3G28630	0.00735403	0.037497	0.025	0.21	0.185
3	10823153	AT3G28810	0.00844464	0.041487	0.78	0.915	0.135
3	10823514	AT3G28810	0.0050181	0.028507	0.9	0.965	0.065
3	10839459	AT3G28840	1.02942e-40	9.92311e-38	0.19	0	-0.19
3	10839495	AT3G28840	1.63462e-41	1.87113e-38	0.155	0	-0.155
3	10993675	AT3G28980	4.53923e-16	8.15058e-14	0.895	0.935	0.04
3	10994095	AT3G28980	0.00766516	0.038568	0.175	0.24	0.065
3	11046164	AT3G29060	0.000743335	0.00685507	0.98	0.895	-0.085
3	11046764	AT3G29060	4.8357e-06	0.000118721	1	0.88	-0.12
3	11052182	AT3G29075	0.000103788	0.00145793	1	0.85	-0.15
3	11148420	AT3G29180	0.00125336	0.0102662	0.91	0.59	-0.32
3	11149535	AT3G29180	2.61571e-05	0.000485377	0.675	0.915	0.24
3	11150906	AT3G29180	2.01985e-18	4.80437e-16	0.81	0.93	0.12
3	11151108	AT3G29180	6.45619e-08	2.66919e-06	0.9	0.96	0.06
3	11974580	AT3G30380	0.000184624	0.00227773	0	0.105	0.105
3	12449010	AT3G30775	1.03239e-09	6.82607e-08	0.93	0.965	0.035
3	12449343	AT3G30775	6.17886e-11	5.16739e-09	0.765	0.88	0.115
3	12449995	AT3G30775	0.00619442	0.0334072	0.945	0.905	-0.04
3	14093025	AT3G33530	0.000115263	0.00158487	0.815	1	0.185
3	14311212	AT3G42150	8.3362e-05	0.00122929	0.98	0.825	-0.155
3	14727357	AT3G42640	0.000325666	0.00359571	0.945	0.9	-0.045
3	14727874	AT3G42640	6.03027e-48	1.10444e-44	0.755	0.96	0.205
3	14727965	AT3G42640	8.78937e-11	7.09151e-09	0.97	0.925	-0.045
3	14878812	AT3G42790	0.00495648	0.0282797	0.785	0.945	0.16
3	15208991	AT3G43230	0.000113918	0.00156991	1	0.845	-0.155
3	15234951	AT3G43300	5.83109e-09	3.2071e-07	0.695	1	0.305
3	15664622	AT3G43810	1.58232e-09	9.99315e-08	0.26	0.005	-0.255
3	15709476	AT3G43860	1.05263e-16	2.05095e-14	0.58	0.355	-0.225
3	15709571	AT3G43860	3.59052e-09	2.06145e-07	0.385	0.26	-0.125
3	15902276	AT3G44190	3.71747e-05	0.00064353	0.905	0.765	-0.14
3	15903142	AT3G44190	0.00798304	0.0396769	0.975	0.855	-0.12
3	16046171	AT3G44400	6.87642e-06	0.000161879	0.705	0.485	-0.22
3	16046201	AT3G44400	2.96137e-05	0.00053914	0.85	0.625	-0.225
3	16046288	AT3G44400	0.000226875	0.00268598	0.885	0.715	-0.17
3	16194982	AT3G44620	0.00762109	0.0384612	0.78	1	0.22
3	16195051	AT3G44620	0.00404197	0.0243355	0.795	1	0.205
3	16195269	AT3G44620	0.00737327	0.0375689	0.15	0	-0.15
3	16298778	AT3G44750	1.44848e-06	4.17779e-05	0.29	0.765	0.475
3	16298814	AT3G44750	0.010714	0.0493282	0.3	0.58	0.28
3	16298884	AT3G44750	0.00626768	0.0336734	0.26	0.545	0.285
3	16299105	AT3G44750	3.02379e-08	1.35405e-06	0.35	0.87	0.52
3	16299166	AT3G44750	6.09482e-05	0.000954073	0.135	0.005	-0.13
3	16299211	AT3G44750	1.70902e-11	1.57528e-09	0.395	0.01	-0.385
3	16299347	AT3G44750	8.39352e-12	8.04855e-10	0.255	0.925	0.67
3	16399512	AT3G44920	0.000480881	0.00489568	0.14	0	-0.14
3	16399707	AT3G44920	9.73482e-06	0.000215851	0.38	0.08	-0.3
[truncated: 1,999 more rows]

## Sheet: diffSpliSE overlap
Supplementary Dataset 3 | Genomic loci showing differential splice site efficiency comparing WT and cwc15-1 mutant in both seedlings and pollen pollen.
AGI locus [overlap seedlings and pollen (88)]
AT1G04140
AT1G04300
AT1G06770
AT1G06890
AT1G10840
AT1G12360
AT1G15240
AT1G17710
AT1G26180
AT1G26300
AT1G36990
AT1G48850
AT1G51690
AT1G63110
AT1G75150
AT1G76150
AT1G77320
AT1G78660
AT1G78900
AT2G02960
AT2G21385
AT2G21520
AT2G21600
AT2G23380
AT2G24420
AT2G28190
AT2G28840
AT2G29890
AT2G39780
AT3G05420
AT3G05970
AT3G11910
AT3G13340
AT3G13800
AT3G17770
AT3G23610
AT3G27770
AT3G43230
AT3G48170
AT3G51300
AT3G51610
AT3G51730
AT3G55020
AT3G57520
AT3G59360
AT3G59640
AT4G05330
AT4G06598
AT4G08510
AT4G12130
AT4G12560
AT4G13020
AT4G14160
AT4G16280
AT4G24520
AT4G26300
AT4G30993
AT4G33010
AT4G34890
AT4G37610
AT4G37680
AT4G38600
AT5G04850
AT5G08450
AT5G11520
AT5G17070
AT5G18110
AT5G19910
AT5G20840
AT5G26820
AT5G27850
AT5G28540
AT5G34850
AT5G35080
AT5G43320
AT5G44520
AT5G47200
AT5G51200
AT5G55070
AT5G55310
AT5G55990
AT5G57030
AT5G59300
AT5G60410
AT5G62930
AT5G64520
AT5G65530
AT5G66240

## Sheet: Seedlings DESeq2
Supplementary Dataset 4 | Differential gene expression on negative binomial distribution (DESeq2) analysis in seedlings comparing WT and cwc15-1 mutant. Column explanations: baseMean shows the average from all samples (both WT and mutant) of the normalized count values; lfcSE shows the standard error estimate for log2FoldChange values; Wald statistic = log2FoldChange/lfcSE.
AGI locus	baseMean	log2FoldChange	lfcSE	Wald statistic	p-value	adjusted p-value
AT1G01580	513.36	3.59897	0.6603	5.45051	5.02246e-08	1.87602e-05
AT1G02310	99.6575	-3.13828	0.762433	-4.11614	3.85267e-05	0.00456479
AT1G02770	113.166	2.64289	0.731075	3.61507	0.000300266	0.0220575
AT1G05100	80.8682	-3.36816	0.83878	-4.01554	5.93088e-05	0.00643865
AT1G06120	32.2096	-4.9971	1.4889	-3.35624	0.000790092	0.0445321
AT1G09080	348.162	4.18349	1.03009	4.0613	4.88005e-05	0.00554363
AT1G12030	317.924	4.35129	0.839354	5.1841	2.17062e-07	6.37814e-05
AT1G13608	42.6978	6.65727	1.46707	4.53779	5.6846e-06	0.000994264
AT1G13609	9327.06	8.28691	0.627232	13.2119	7.49422e-40	8.25788e-36
AT1G14250	255.737	-3.42109	1.02752	-3.32948	0.000870095	0.0476994
AT1G16370	182.061	-2.83448	0.803092	-3.52946	0.000416414	0.0278089
AT1G16530	126.145	-2.82037	0.664408	-4.24493	2.18662e-05	0.00285141
AT1G17420	2266.06	-3.32169	0.976339	-3.40219	0.000668474	0.0398493
AT1G19210	698.626	-6.26528	1.32451	-4.73027	2.24217e-06	0.000457527
AT1G19900	82.2048	-5.87971	1.16207	-5.05968	4.1997e-07	0.000108886
AT1G21100	759.276	-2.13271	0.587113	-3.63254	0.000280643	0.0210998
AT1G21550	182.699	-2.6328	0.781492	-3.36894	0.000754576	0.0435323
AT1G23020	6331.71	2.3017	0.613605	3.75111	0.000176055	0.0148655
AT1G28480	169.322	-3.72193	1.01751	-3.65787	0.000254321	0.0194658
AT1G29395	4450.49	-3.40473	0.790449	-4.30733	1.65237e-05	0.00231942
AT1G30160	199.547	3.36688	0.616185	5.46407	4.6535e-08	1.79919e-05
AT1G30170	50.5803	9.0546	1.89375	4.78131	1.74156e-06	0.000399797
AT1G30660	113.547	2.62093	0.721668	3.63177	0.000281484	0.0210998
AT1G30840	276.156	-2.21938	0.558913	-3.97088	7.1607e-05	0.00747903
AT1G31690	854.231	-3.16321	0.601579	-5.25817	1.45493e-07	4.70781e-05
AT1G33790	2054.11	2.90731	0.558474	5.20581	1.93148e-07	5.83095e-05
AT1G35250	499.459	-2.69301	0.568718	-4.73523	2.18807e-06	0.000450855
AT1G36180	1884.76	2.16776	0.539409	4.01877	5.85022e-05	0.00638253
AT1G44130	122.666	3.93061	1.10625	3.55309	0.000380733	0.0258969
AT1G47130	161.344	-4.16097	1.13556	-3.66424	0.000248076	0.0191828
AT1G47395	1817.12	5.02622	0.873738	5.75254	8.79109e-09	4.12208e-06
AT1G47400	1018.4	4.16341	0.988078	4.21364	2.51285e-05	0.00320105
AT1G47920	42.6055	3.99489	1.01241	3.94593	7.9491e-05	0.00812406
AT1G48400	45.2622	3.87786	0.933506	4.15408	3.26596e-05	0.00397653
AT1G49450	164.227	-3.89352	0.783739	-4.96787	6.7691e-07	0.000167615
AT1G49570	136.502	3.55599	0.633097	5.61682	1.94507e-08	8.24335e-06
AT1G49960	376.013	-2.03253	0.502049	-4.04846	5.15547e-05	0.00576732
AT1G50745	886.17	-4.58174	1.25329	-3.65576	0.000256419	0.0195535
AT1G52110	37.7954	8.62957	1.75576	4.91502	8.87751e-07	0.000217381
AT1G52120	104.143	6.16444	1.14224	5.39678	6.78483e-08	2.3734e-05
AT1G52940	35.398	-7.24765	1.76777	-4.09989	4.13346e-05	0.00486737
AT1G54040	363.09	-2.58558	0.475878	-5.43329	5.53258e-08	2.00855e-05
AT1G54540	196.921	-2.12676	0.550109	-3.86607	0.000110604	0.0104167
AT1G55990	713.139	-2.94775	0.651596	-4.52389	6.0712e-06	0.00103719
AT1G56660	3341.29	-2.24348	0.648179	-3.4612	0.000537771	0.0336687
AT1G57850	14.6944	-7.39283	2.21287	-3.34084	0.000835246	0.0462096
AT1G58170	228.792	-2.36903	0.502971	-4.71007	2.47634e-06	0.000492315
AT1G60190	636.277	-5.2198	1.18648	-4.39939	1.08554e-05	0.00164986
AT1G60470	142.379	-4.08706	0.905778	-4.51221	6.41564e-06	0.0010876
AT1G61320	15.8612	7.37679	2.05803	3.5844	0.000337858	0.0236808
AT1G62360	688.762	2.24523	0.471828	4.75858	1.94961e-06	0.000425401
AT1G62420	189.12	3.50525	0.62937	5.56945	2.5554e-08	1.06257e-05
AT1G63820	182.249	-2.82847	0.749529	-3.77367	0.000160864	0.0139572
AT1G64000	100.676	-2.18396	0.627378	-3.4811	0.000499358	0.0319998
AT1G64590	258.857	-3.65209	0.83774	-4.35945	1.30387e-05	0.00190297
AT1G66280	2225.42	-2.2926	0.565645	-4.05306	5.05513e-05	0.00568393
AT1G67220	35.562	3.69108	1.08513	3.40152	0.000670123	0.0398493
AT1G68170	44.9761	3.52376	0.914946	3.85133	0.000117479	0.010924
AT1G68600	745.549	-2.14722	0.645985	-3.32395	0.000887534	0.0485347
AT1G68620	184	-2.23509	0.649759	-3.43988	0.000581968	0.0357254
AT1G70170	89.5845	-2.75105	0.713792	-3.85414	0.000116139	0.0108452
AT1G70260	119.348	4.1675	0.944827	4.41086	1.02962e-05	0.00159778
AT1G70440	163.367	3.01156	0.659441	4.56684	4.95134e-06	0.000902507
AT1G70510	278.703	2.37671	0.555631	4.27749	1.89008e-05	0.00253986
AT1G70850	16216.2	-4.31358	0.65904	-6.54525	5.93962e-11	4.36324e-08
AT1G70880	218.631	-2.2004	0.620554	-3.54586	0.000391338	0.026374
AT1G71280	172.081	2.81183	0.610877	4.60293	4.16579e-06	0.000778014
AT1G72230	563.474	-2.1101	0.445626	-4.73514	2.18902e-06	0.000450855
AT1G73290	84.2223	-3.29753	0.742955	-4.4384	9.06285e-06	0.00143689
AT1G73330	11512	-4.1504	0.514777	-8.06253	7.47336e-16	1.37248e-12
AT1G74460	1189.26	-3.03402	0.459069	-6.60907	3.86732e-11	3.1566e-08
AT1G75030	103.7	-2.08336	0.619243	-3.36437	0.000767185	0.0440155
AT1G75945	289.022	-5.13796	0.60414	-8.50458	1.82258e-17	5.02076e-14
AT1G76952	106.99	-3.31904	0.769777	-4.31169	1.6201e-05	0.0022887
AT1G77520	204.453	-7.31692	0.890443	-8.21716	2.08373e-16	4.17465e-13
AT1G77530	218.595	-4.25222	0.549742	-7.73494	1.03456e-14	1.42497e-11
AT1G78070	2597.67	-3.09232	0.909375	-3.40049	0.000672653	0.0398493
AT1G78990	512.407	-3.20041	0.553965	-5.77728	7.59165e-09	3.71789e-06
AT1G79760	103.874	-2.3704	0.621687	-3.81286	0.00013737	0.0122565
AT2G01520	5956.66	-8.12958	0.793691	-10.2428	1.27556e-24	7.02772e-21
AT2G01530	2833.15	-4.73519	0.668765	-7.0805	1.43638e-12	1.50738e-09
AT2G01580	95.895	-2.83729	0.745571	-3.80553	0.000141502	0.0125238
AT2G01880	210.447	-2.51015	0.745715	-3.3661	0.000762386	0.043868
AT2G03200	504.556	-2.32578	0.594137	-3.91455	9.05733e-05	0.00898926
AT2G04025	52.5779	-3.96179	1.04173	-3.80308	0.000142906	0.0125975
AT2G04050	801.284	6.08987	0.940386	6.47593	9.42305e-11	6.48954e-08
AT2G04070	53.3046	5.52639	1.25146	4.41597	1.00559e-05	0.00158293
AT2G04800	221.331	-2.64486	0.580901	-4.55304	5.28773e-06	0.000947407
AT2G05440	20616.4	-2.52242	0.399702	-6.31076	2.77666e-10	1.79977e-07
AT2G14247	1654.24	4.68085	1.1443	4.09059	4.30282e-05	0.00495146
AT2G15220	262.296	-2.33334	0.56944	-4.09761	4.1743e-05	0.00486737
AT2G16005	461.156	-8.12347	0.948614	-8.56352	1.09474e-17	3.44657e-14
AT2G17660	148.82	-5.02981	1.40233	-3.58674	0.000334841	0.0236513
AT2G18180	105.955	2.85345	0.676757	4.21635	2.48284e-05	0.00318122
AT2G18190	154.673	8.16241	1.22239	6.67742	2.4319e-11	2.14377e-08
AT2G18193	1943.57	3.56909	0.616732	5.78711	7.16089e-09	3.58663e-06
AT2G18210	230.801	-2.9884	0.850521	-3.51361	0.000442065	0.0291408
AT2G18530	29.1451	-4.85894	1.32094	-3.67839	0.000234707	0.0184074
AT2G21045	964.373	-2.26045	0.629083	-3.59325	0.000326579	0.0232917
AT2G21100	419.207	-2.5747	0.498285	-5.16712	2.37726e-07	6.80389e-05
AT2G21640	584.348	2.25584	0.516484	4.36768	1.25572e-05	0.00184491
AT2G22510	1550.99	-2.42262	0.600911	-4.03159	5.54013e-05	0.00610467
AT2G22790	178.635	-2.19818	0.610077	-3.60311	0.000314427	0.0226449
AT2G23540	2729.62	-2.19967	0.609191	-3.6108	0.000305249	0.0222169
AT2G24255	29.571	8.27716	1.82162	4.54386	5.52336e-06	0.000981643
AT2G28270	37.61	-5.48105	1.31215	-4.17716	2.95174e-05	0.00365453
AT2G28400	618.472	-2.91694	0.873236	-3.34038	0.00083663	0.0462096
AT2G30766	565.545	5.17853	0.650107	7.96565	1.64355e-15	2.7862e-12
AT2G32510	211.276	-2.79503	0.580286	-4.81664	1.45997e-06	0.000338682
AT2G32990	828.904	-2.21146	0.43352	-5.10117	3.37556e-07	9.18402e-05
AT2G33790	375.778	-5.40176	1.04043	-5.19186	2.08207e-07	6.20062e-05
AT2G34610	133.843	-2.27029	0.624348	-3.63625	0.000276637	0.0208785
AT2G34655	70.9084	3.24292	0.754431	4.29849	1.71962e-05	0.00238346
AT2G35000	206.836	-2.27945	0.529599	-4.30411	1.67656e-05	0.00233848
AT2G35150	179.557	-2.49315	0.564896	-4.41347	1.01726e-05	0.00158995
AT2G35380	1074.73	-2.36825	0.498827	-4.74764	2.05805e-06	0.000440342
AT2G35710	536.893	-2.26659	0.677648	-3.34479	0.000823443	0.0458259
AT2G36430	1171.58	-2.28593	0.598061	-3.82224	0.000132245	0.0120504
AT2G38340	46.5056	3.15028	0.937302	3.361	0.000776597	0.0440155
AT2G38390	3915.04	-4.00245	0.475097	-8.42448	3.62348e-17	8.87269e-14
AT2G41240	1510.41	8.22497	0.540238	15.2247	2.42354e-52	5.34099e-48
AT2G41730	386.14	2.14009	0.574388	3.72586	0.00019465	0.0159475
AT2G42065	74.5549	5.33144	1.21747	4.37911	1.19163e-05	0.00177439
AT2G42530	5313.19	-4.5576	1.16935	-3.89754	9.71762e-05	0.00947296
AT2G42540	7291.26	-4.94158	0.957645	-5.16014	2.4677e-07	6.97219e-05
AT2G43140	410.001	2.6919	0.767704	3.50643	0.000454166	0.0297884
AT2G43390	74.639	-2.85684	0.86111	-3.31763	0.00090785	0.0491486
AT2G44940	264.448	-2.0613	0.515645	-3.99752	6.40089e-05	0.00684771
AT2G46130	52.012	-3.88437	0.977024	-3.97572	7.01674e-05	0.00736357
AT2G48130	1535.57	-2.18733	0.416074	-5.25707	1.46366e-07	4.70781e-05
AT2G48140	1230.14	-2.16567	0.481632	-4.49653	6.90722e-06	0.001162
AT3G01600	671.017	3.71228	0.717223	5.17591	2.26804e-07	6.57671e-05
AT3G02885	905.474	-2.09845	0.472725	-4.43905	9.03564e-06	0.00143689
AT3G03660	95.7108	3.04441	0.773003	3.93842	8.20185e-05	0.00828586
AT3G04370	220.238	-2.16536	0.590249	-3.66856	0.000243923	0.0189281
AT3G04420	251.382	3.27514	0.533043	6.14424	8.03478e-10	4.90574e-07
AT3G06390	574.769	-2.44927	0.522808	-4.68483	2.80196e-06	0.000549474
AT3G08860	1051.25	2.20845	0.492522	4.48396	7.32712e-06	0.0012141
AT3G09922	960.251	-3.32077	0.42535	-7.80714	5.84989e-15	9.20857e-12
AT3G10185	109.735	-2.97361	0.641405	-4.6361	3.55053e-06	0.000670939
AT3G11110	580.743	-2.45645	0.514555	-4.77393	1.80663e-06	0.000409812
AT3G11430	323.415	-2.09297	0.579246	-3.61327	0.000302361	0.0221376
AT3G12320	186.203	4.28308	1.17066	3.6587	0.000253495	0.0194658
AT3G13200	2539.8	-3.11876	0.471224	-6.61841	3.63084e-11	3.07756e-08
AT3G14440	521.542	-3.52475	1.0437	-3.37717	0.000732364	0.0429251
AT3G15720	1120.9	2.49568	0.573249	4.35358	1.33934e-05	0.00194187
AT3G18282	18.0003	7.56086	2.00038	3.77971	0.00015701	0.0137309
AT3G18290	16665.1	2.64336	0.483468	5.46751	4.56412e-08	1.79614e-05
AT3G18610	389.923	2.5117	0.460607	5.45302	4.95217e-08	1.87602e-05
AT3G18950	275.775	-2.34521	0.674913	-3.47483	0.000511179	0.0321867
AT3G20940	130.365	-4.19475	1.18107	-3.55164	0.000382842	0.0259602
AT3G21720	6315.88	4.80501	1.28473	3.7401	0.000183945	0.0154136
AT3G22830	475.566	-3.6873	1.05251	-3.50332	0.00045949	0.0298709
AT3G22860	59.9289	5.36184	1.02799	5.21584	1.8299e-07	5.60102e-05
AT3G24300	385.862	-2.23706	0.573663	-3.89961	9.63494e-05	0.0094371
AT3G26460	564.133	-2.63085	0.476147	-5.52528	3.28955e-08	1.31809e-05
AT3G26820	20.3197	5.61499	1.67086	3.36054	0.000777905	0.0440155
AT3G27270	208.296	-2.18752	0.556031	-3.93417	8.34838e-05	0.0083628
AT3G27620	112.658	2.82707	0.69162	4.0876	4.35857e-05	0.00497691
AT3G27710	39.8934	3.24248	0.925226	3.50453	0.000457412	0.0298238
AT3G28500	168.375	3.3003	0.726896	4.54027	5.6182e-06	0.000990511
AT3G28580	414.659	2.15542	0.505459	4.26428	2.00548e-05	0.00266246
AT3G28890	76.8955	2.7492	0.809838	3.39475	0.000686902	0.0405843
AT3G29250	943.242	-2.19105	0.660552	-3.317	0.000909911	0.0491486
AT3G29630	131.232	-3.35855	0.772206	-4.3493	1.36575e-05	0.00196722
AT3G29780	193.758	-2.43061	0.524354	-4.63543	3.56202e-06	0.000670939
AT3G43670	1941.46	-2.52555	0.517981	-4.87575	1.08394e-06	0.000254765
AT3G44326	178.203	-3.27474	0.568276	-5.76258	8.28387e-09	3.9687e-06
AT3G44550	675.381	-2.41719	0.530489	-4.55653	5.20044e-06	0.000939404
AT3G44790	136.542	3.3858	0.601899	5.6252	1.85294e-08	8.00689e-06
AT3G45140	13545	-2.2338	0.594178	-3.75948	0.00017027	0.0144881
AT3G45430	131.642	-2.57979	0.645157	-3.9987	6.36919e-05	0.00684703
AT3G45710	922.726	-2.12993	0.580551	-3.6688	0.000243691	0.0189281
AT3G46700	809.766	-2.12226	0.416474	-5.09576	3.4734e-07	9.33496e-05
AT3G49160	362.496	-2.11346	0.609448	-3.46783	0.000524673	0.0329423
AT3G52790	278.578	-2.45679	0.575507	-4.26892	1.96421e-05	0.00262347
AT3G56970	935.438	8.62121	0.751159	11.4772	1.71748e-30	1.26166e-26
AT3G56980	1424.73	6.68326	0.758847	8.80711	1.28408e-18	5.65973e-15
AT3G58150	130.025	2.20575	0.664601	3.31891	0.000903692	0.0490531
AT3G58270	1011.64	3.13394	0.587711	5.33245	9.68941e-08	3.28516e-05
AT3G58550	2410.37	-2.54159	0.430439	-5.90464	3.53426e-09	1.81135e-06
AT3G59060	4484.64	2.68967	0.538717	4.99274	5.9529e-07	0.000152546
AT3G62410	23355.1	-2.18531	0.495693	-4.40859	1.04046e-05	0.00159778
AT3G62740	315.121	-3.34988	0.706501	-4.7415	2.1214e-06	0.000445251
AT3G62760	85.5789	-3.67596	0.715268	-5.13928	2.75794e-07	7.59744e-05
AT4G00910	230.899	3.12292	0.756925	4.1258	3.69443e-05	0.00442488
AT4G02700	578.76	2.33245	0.593249	3.93166	8.43619e-05	0.00841252
AT4G04990	56.7197	-3.96747	1.10582	-3.58782	0.000333449	0.0236288
AT4G05380	140.91	5.11599	0.89815	5.69614	1.22548e-08	5.51167e-06
AT4G07820	86.7612	-4.1555	1.09096	-3.80902	0.00013952	0.0123981
AT4G08869	21.0271	7.77863	2.05938	3.77717	0.000158621	0.0138169
AT4G10265	244.331	5.04652	1.47424	3.42313	0.000619056	0.0375833
AT4G11190	565.858	-2.78972	0.461431	-6.0458	1.48674e-09	8.62233e-07
AT4G11320	17018.4	-4.20791	0.580107	-7.25368	4.05606e-13	4.46937e-10
AT4G13280	248.677	-3.90275	0.910286	-4.28738	1.80789e-05	0.0024594
AT4G13290	416.438	-3.06492	0.65438	-4.6837	2.81743e-06	0.000549474
AT4G13570	34.4828	-5.38885	1.5505	-3.47556	0.000509787	0.0321867
AT4G13572	104.78	-4.42147	0.771597	-5.73028	1.00265e-08	4.60341e-06
AT4G13575	198.189	-3.54252	0.819157	-4.3246	1.52812e-05	0.00217268
AT4G13860	243.071	-2.37842	0.499716	-4.75955	1.94024e-06	0.000425401
AT4G14060	274.219	-5.7694	0.832921	-6.92671	4.30748e-12	4.31492e-09
AT4G15150	536.203	-2.67071	0.68776	-3.8832	0.000103092	0.00992115
AT4G15440	404.128	-2.81937	0.781039	-3.60977	0.000306468	0.0222169
AT4G15490	1294.32	-2.71047	0.553768	-4.89459	9.85118e-07	0.000238572
AT4G16370	16656.4	2.27005	0.508109	4.46765	7.90834e-06	0.00129099
AT4G16750	207.289	-2.09535	0.589024	-3.55733	0.000374643	0.0256409
AT4G17090	17884	-2.03791	0.408476	-4.98905	6.06776e-07	0.000153703
AT4G17215	446.231	-2.30959	0.483969	-4.77219	1.82238e-06	0.000409812
AT4G17710	32.9741	3.82822	1.05622	3.62447	0.000289556	0.0215195
AT4G18900	158.861	7.55836	1.01721	7.43045	1.08225e-13	1.32504e-10
AT4G19690	805.718	3.81026	0.870406	4.37757	1.20012e-05	0.00177505
AT4G20235	49.0503	-3.15841	0.906437	-3.48443	0.000493192	0.0317806
AT4G20390	1439.66	-3.86609	0.559598	-6.9087	4.89115e-12	4.68657e-09
AT4G21830	411.325	-2.43472	0.567501	-4.29025	1.7847e-05	0.00244294
AT4G21870	2423.09	2.03994	0.443475	4.59991	4.22679e-06	0.000782773
AT4G22390	129.375	2.53347	0.673851	3.75968	0.00017013	0.0144881
AT4G22960	140.085	3.25862	0.6319	5.15686	2.51121e-07	7.00534e-05
AT4G22980	310.408	-2.01333	0.598776	-3.3624	0.000772671	0.0440155
AT4G23496	130.655	-4.29581	0.819613	-5.24127	1.59473e-07	4.94996e-05
AT4G23600	1895.77	-2.51115	0.646292	-3.88547	0.00010213	0.0098717
AT4G24340	171.294	-3.03135	0.690822	-4.38803	1.1438e-05	0.00172652
AT4G26320	210.826	-3.19443	0.678252	-4.70979	2.47967e-06	0.000492315
AT4G26530	22288.1	-2.32307	0.457832	-5.07406	3.89414e-07	0.000102166
AT4G28790	589.115	2.22165	0.645838	3.43994	0.000581842	0.0357254
AT4G28940	1074.2	-4.83609	0.621601	-7.78005	7.24946e-15	1.06509e-11
AT4G29270	1533.53	-3.42807	0.522069	-6.56631	5.15777e-11	3.91955e-08
AT4G29690	401.994	-2.48042	0.471942	-5.25578	1.474e-07	4.70781e-05
AT4G29930	353.997	-2.92841	0.485749	-6.02865	1.65337e-09	9.23115e-07
AT4G31330	504.952	2.45544	0.553149	4.43902	9.03685e-06	0.00143689
AT4G33070	936.92	2.5729	0.766771	3.3555	0.00079221	0.0445376
AT4G33610	729.722	-3.06888	0.62742	-4.89127	1.00187e-06	0.000239992
AT4G34770	293.943	2.24509	0.611485	3.67153	0.000241102	0.0188418
AT4G35160	836.194	-3.65713	0.424483	-8.61549	6.96401e-18	2.55788e-14
AT4G36700	251.068	5.57679	0.925378	6.0265	1.6755e-09	9.23115e-07
AT4G37700	107.316	-5.4893	0.843237	-6.50979	7.52557e-11	5.34995e-08
AT4G38080	4206.81	-2.64658	0.532331	-4.97168	6.63755e-07	0.000166225
AT4G39795	189.569	-2.31194	0.632056	-3.6578	0.000254386	0.0194658
AT5G01360	179.881	-2.16036	0.595566	-3.62741	0.000286284	0.0213869
AT5G01600	8212.14	-2.11081	0.522615	-4.03893	5.3695e-05	0.00594639
AT5G02810	3499.28	3.56082	0.801493	4.44273	8.88234e-06	0.00143689
AT5G03780	990.641	2.17874	0.481075	4.52889	5.9295e-06	0.00102089
AT5G04150	1186.64	5.51449	0.916957	6.0139	1.81112e-09	9.73501e-07
AT5G04190	227.022	3.55858	0.579545	6.1403	8.23633e-10	4.90574e-07
AT5G04370	109.904	-5.20613	0.871594	-5.97311	2.32767e-09	1.22136e-06
AT5G05250	3314.75	2.66838	0.636098	4.19493	2.72958e-05	0.00339856
AT5G05420	212.844	2.99941	0.554236	5.4118	6.23941e-08	2.21781e-05
AT5G06980	499.896	4.89382	1.03826	4.71347	2.43532e-06	0.000492315
AT5G07475	461.44	-2.89122	0.509048	-5.67967	1.34956e-08	5.94833e-06
AT5G09480	1441.67	-2.30848	0.589874	-3.91352	9.09613e-05	0.00898926
AT5G09520	364.958	-2.99448	0.47144	-6.35176	2.12867e-10	1.42156e-07
AT5G09530	3510.01	-2.38983	0.502134	-4.75934	1.94225e-06	0.000425401
AT5G09978	97.1303	-2.7462	0.64829	-4.23607	2.2747e-05	0.00294882
AT5G10230	228.279	-3.23131	0.635859	-5.08181	3.73861e-07	9.92669e-05
AT5G11410	299.521	3.7927	0.797362	4.75656	1.96919e-06	0.00042546
AT5G12270	49.9753	-3.32929	0.999844	-3.32981	0.000869051	0.0476994
AT5G13210	641.254	2.28443	0.577577	3.9552	7.64721e-05	0.00791217
AT5G13330	824.387	2.46867	0.580786	4.25057	2.13231e-05	0.00279713
AT5G13580	670.765	-2.87605	0.516987	-5.5631	2.65031e-08	1.08162e-05
AT5G14490	88.2591	5.91443	1.34179	4.40785	1.04402e-05	0.00159778
AT5G15960	1721.25	-3.62627	0.884827	-4.09828	4.16234e-05	0.00486737
AT5G19410	253.336	-2.45473	0.629975	-3.89654	9.75752e-05	0.00947296
AT5G22310	819.62	2.05698	0.578002	3.55878	0.000372582	0.0255793
AT5G23190	529.724	-2.41333	0.574685	-4.19939	2.67639e-05	0.00335328
AT5G23830	773.685	-2.45292	0.593697	-4.1316	3.60244e-05	0.00433828
AT5G23840	110.422	-3.50435	0.832805	-4.20789	2.57764e-05	0.00326472
AT5G24215	209.495	-2.15981	0.557867	-3.87155	0.000108147	0.0102731
AT5G24280	1537.3	2.1512	0.555515	3.87244	0.00010775	0.0102731
AT5G24420	189.111	-2.81711	0.536985	-5.24616	1.55301e-07	4.88931e-05
AT5G24640	53.2562	6.99491	1.50676	4.64236	3.44451e-06	0.000660088
AT5G24770	462.48	-2.26378	0.553397	-4.09069	4.30083e-05	0.00495146
AT5G24780	465.236	-4.07634	0.556411	-7.32612	2.36906e-13	2.74786e-10
AT5G25190	1574.12	2.77402	0.780317	3.55499	0.000377986	0.0257897
AT5G25230	294.213	2.75316	0.51316	5.3651	8.09033e-08	2.78586e-05
AT5G28030	286.08	2.18353	0.611665	3.56981	0.000357239	0.0247573
AT5G35110	258.297	-3.8192	1.06899	-3.5727	0.000353318	0.0245629
AT5G36790	261.711	-3.0357	0.57267	-5.30095	1.152e-07	3.84662e-05
AT5G37690	1781.9	-2.02934	0.603927	-3.36025	0.000778723	0.0440155
AT5G37990	1912.12	-5.42969	1.20804	-4.49461	6.96965e-06	0.00116361
AT5G38020	879.701	-3.66792	0.478778	-7.66101	1.84482e-14	2.39154e-11
AT5G38030	570.156	-3.12108	0.495941	-6.29326	3.10867e-10	1.9574e-07
AT5G38820	73.965	3.82958	0.961786	3.98174	6.84137e-05	0.007235
AT5G39030	359.421	-2.2072	0.623352	-3.54085	0.000398837	0.026716
AT5G39100	26.9613	5.089	1.40953	3.61043	0.000305694	0.0222169
AT5G39890	824.794	3.38849	0.884913	3.82918	0.000128571	0.0119052
AT5G42590	555.111	-2.76678	0.78681	-3.51645	0.000437354	0.0289442
AT5G42600	493.724	-3.80912	1.06247	-3.58514	0.000336899	0.0236808
AT5G43690	100.845	-2.3754	0.630468	-3.76768	0.000164772	0.0142172
AT5G44050	150.866	-2.07809	0.610881	-3.40179	0.000669461	0.0398493
AT5G44550	2425.52	-2.75368	0.564828	-4.87526	1.08666e-06	0.000254765
AT5G45990	91.009	2.73007	0.714754	3.8196	0.000133669	0.0121226
AT5G46500	111.568	-3.29341	0.862565	-3.81817	0.000134448	0.0121433
AT5G46890	628.198	-3.8807	0.955823	-4.06006	4.90604e-05	0.00554458
AT5G46900	567.8	-4.77488	1.11555	-4.2803	1.86642e-05	0.00252345
AT5G47240	659.419	-2.21231	0.640605	-3.45346	0.000553435	0.0342601
AT5G47450	325.288	-3.15745	0.677319	-4.66168	3.13634e-06	0.000606304
AT5G47635	154.811	-2.59986	0.783193	-3.31957	0.000901576	0.0490531
AT5G47980	162.413	-3.93673	0.974617	-4.03926	5.36205e-05	0.00594639
AT5G48000	2220.13	-3.31736	0.610661	-5.43242	5.55956e-08	2.00855e-05
AT5G48010	2503.84	-2.74061	0.686763	-3.99062	6.59001e-05	0.00701597
AT5G49340	80.9661	-3.04817	0.81201	-3.75386	0.000174132	0.0147597
AT5G50240	319.684	-2.00927	0.487971	-4.1176	3.82839e-05	0.00456054
AT5G51720	1698.06	-2.887	0.636495	-4.53578	5.73919e-06	0.000995908
AT5G52020	287.095	-4.53858	1.01562	-4.46875	7.86762e-06	0.00129099
AT5G52050	2586.3	-3.96813	1.16978	-3.39219	0.000693355	0.0408561
AT5G52320	240.453	-2.2211	0.596536	-3.72333	0.000196616	0.0160482
AT5G53230	75.8748	3.35591	0.787557	4.26116	2.03366e-05	0.0026837
AT5G53250	355.948	-3.05218	0.696708	-4.38086	1.18213e-05	0.00177222
AT5G53450	17223.5	2.92744	0.431159	6.7897	1.12366e-11	1.0318e-08
AT5G55270	56.2936	3.78006	1.09264	3.45956	0.000541051	0.0336827
AT5G55360	28.0536	-3.90251	1.11337	-3.50514	0.000456372	0.0298238
AT5G56540	448.364	-2.20149	0.538261	-4.08999	4.31383e-05	0.00495146
AT5G56700	152.116	2.77786	0.669134	4.15143	3.30404e-05	0.0040008
AT5G57660	2745.7	2.19534	0.48073	4.56667	4.95523e-06	0.000902507
AT5G58610	226.797	2.5643	0.540701	4.74255	2.11047e-06	0.000445251
AT5G58860	2035.57	-2.13354	0.634949	-3.36018	0.00077893	0.0440155
AT5G59220	447.414	-2.795	0.748087	-3.73619	0.000186826	0.0155369
AT5G59390	132.649	4.5557	0.691103	6.59194	4.34125e-11	3.41687e-08
AT5G60250	1295.59	4.10871	0.49967	8.22284	1.98732e-16	4.17465e-13
AT5G62165	63.294	-3.94229	1.16936	-3.37133	0.000748052	0.0434257
AT5G62340	212.193	-3.67797	0.875863	-4.19925	2.678e-05	0.00335328
AT5G63750	62.4675	3.37664	0.811049	4.1633	3.13675e-05	0.00386188
AT5G64910	194.242	2.52858	0.693135	3.64803	0.000264258	0.0200818
AT5G66150	61.4357	2.7406	0.756576	3.62237	0.000291919	0.0215883
AT5G67620	124.131	-2.80797	0.663084	-4.23472	2.28839e-05	0.00294921

## Sheet: Pollen DESeq2
Supplementary Dataset 5 | Differential gene expression on negative binomial distribution (DESeq2) analysis in pollen comparing WT and cwc15-1 mutant. Column explanations: baseMean shows the average from all samples (both WT and mutant) of the normalized count values; lfcSE shows the standard error estimate for log2FoldChange values; Wald statistic = log2FoldChange/lfcSE.
AGI locus	baseMean	log2FoldChange	lfcSE	Wald statistic	p-value	adjusted p-value
AT1G01060	91.5598	-2.08556	0.410219	-5.084	3.6956e-07	1.7261e-06
AT1G01080	53.6886	2.62256	0.658592	3.98206	6.83195e-05	0.000248941
AT1G01100	786.013	2.40409	0.1616	14.8768	4.6608e-50	7.23661e-49
AT1G01110	26.6354	3.6724	0.979826	3.74801	0.000178244	0.000607163
AT1G01170	37.1114	2.17672	0.676673	3.2168	0.00129627	0.00378782
AT1G01280	48.0705	-2.2654	0.577587	-3.92217	8.77533e-05	0.000314147
AT1G01300	311.206	2.51171	0.246411	10.1932	2.127e-24	2.03703e-23
AT1G01340	764.012	-2.11721	0.148413	-14.2656	3.58273e-46	5.20085e-45
AT1G01520	46.2847	-2.2639	0.612381	-3.69688	0.00021827	0.000734032
AT1G01560	29.3374	2.97306	0.827191	3.59416	0.000325439	0.00106321
AT1G01610	71.6315	2.81301	0.511335	5.5013	3.76991e-08	1.91315e-07
AT1G01720	300.815	3.28356	0.271591	12.0901	1.19165e-33	1.42105e-32
AT1G01800	52.9057	2.86602	0.608775	4.70785	2.50346e-06	1.08619e-05
AT1G01830	57.6494	2.45065	0.548522	4.46773	7.90548e-06	3.24618e-05
AT1G01950	50.3678	2.09058	0.626721	3.33574	0.000850716	0.00257812
AT1G01980	139349	-2.31201	0.0542047	-42.6533	0	0
AT1G02065	36.4799	2.36003	0.70582	3.34367	0.000826767	0.00251116
AT1G02070	9.92688	3.60164	1.59179	2.26264	0.0236581	0.0499323
AT1G02190	132.606	3.31116	0.408314	8.10935	5.08933e-16	3.74799e-15
AT1G02270	40.699	2.336	0.654089	3.57139	0.000355093	0.00115158
AT1G02290	22.3711	3.31355	0.969187	3.4189	0.000628754	0.00195163
AT1G02360	20.0721	-3.74756	0.982421	-3.81462	0.000136393	0.000472562
AT1G02370	20.1732	3.14992	0.98837	3.18698	0.00143766	0.00415109
AT1G02450	22.6825	3.429	1.01806	3.36817	0.000756702	0.00231656
AT1G02610	73.2027	-2.86648	0.475526	-6.02801	1.65987e-09	9.13689e-09
AT1G02680	52.6688	2.03665	0.60771	3.35135	0.000804186	0.00244823
AT1G02730	97.0903	2.01794	0.410048	4.92124	8.59984e-07	3.9063e-06
AT1G02790	686378	-2.69325	0.0517998	-51.9934	0	0
AT1G02800	72.192	6.66862	1.10285	6.04674	1.47805e-09	8.16303e-09
AT1G02813	27.1476	2.14672	0.793009	2.70706	0.00678819	0.0167721
AT1G02890	565.207	-2.29262	0.175226	-13.0838	4.07765e-39	5.33918e-38
AT1G02920	67.8341	-7.03696	0.949681	-7.40982	1.26473e-13	8.50116e-13
AT1G03040	61.0817	2.48812	0.565605	4.39903	1.08734e-05	4.39567e-05
AT1G03050	82771.2	-2.04758	0.0514699	-39.7821	0	0
AT1G03070	1450.47	-2.03622	0.110912	-18.3588	2.80664e-75	6.03247e-74
AT1G03160	47.272	2.20172	0.598313	3.67988	0.000233342	0.000781864
AT1G03170	30.4191	4.28958	1.00876	4.25233	2.11561e-05	8.26687e-05
AT1G03200	145.836	-4.49692	0.395258	-11.3772	5.43271e-30	5.96881e-29
AT1G03230	3777.45	-2.30942	0.0788034	-29.3061	8.65928e-189	4.49452e-187
AT1G03240	101.187	-3.77915	0.43284	-8.73107	2.52282e-18	2.03216e-17
AT1G03310	37.5498	2.36654	0.688887	3.43531	0.000591874	0.00184668
AT1G03340	5.0924	5.30597	2.19316	2.41933	0.0155493	0.0347811
AT1G03360	41.3719	2.36347	0.655793	3.60399	0.000313373	0.00102674
AT1G03370	904.978	-2.3267	0.141564	-16.4356	1.063e-60	1.89674e-59
AT1G03440	24.4211	2.94655	0.87965	3.34969	0.000809028	0.00246177
AT1G03445	319.186	-2.95214	0.228964	-12.8935	4.8994e-38	6.30081e-37
AT1G03457	6025.91	-2.51428	0.0712612	-35.2827	1.08362e-272	1.05649e-270
AT1G03520	30.8332	2.2154	0.820618	2.69967	0.00694086	0.0171064
AT1G03530	59.3114	2.06547	0.656074	3.14823	0.00164265	0.00467747
AT1G03560	20.5466	2.01983	0.890734	2.2676	0.0233536	0.0493742
AT1G03590	45.4768	2.16507	0.656291	3.29895	0.000970464	0.00290723
AT1G03600	78.8363	2.03532	0.473842	4.29536	1.74407e-05	6.88843e-05
AT1G03620	2331.58	-2.05472	0.0929051	-22.1163	2.2032e-108	6.53234e-107
AT1G03730	17.3354	3.63713	1.20106	3.02827	0.00245955	0.0067651
AT1G03810	82.4866	-6.30264	0.728162	-8.65555	4.90546e-18	3.90488e-17
AT1G03820	59.4209	2.47461	0.54146	4.57026	4.8712e-06	2.04922e-05
AT1G03840	17.8782	-2.25442	0.909687	-2.47824	0.0132034	0.0301767
AT1G03930	1791.68	-2.02328	0.107852	-18.7598	1.60936e-78	3.56894e-77
AT1G04130	22.074	3.20006	1.00605	3.18083	0.00146855	0.00422957
AT1G04150	13.6372	6.7268	1.75598	3.83079	0.000127733	0.000444763
AT1G04160	2821.56	-2.19708	0.0930477	-23.6124	2.87381e-123	9.79541e-122
AT1G04180	3.79721	-5.92746	2.45809	-2.41141	0.015891	0.0354107
AT1G04220	47.8027	2.73357	0.615777	4.43923	9.02821e-06	3.68344e-05
AT1G04300	11081	-2.67351	0.0744794	-35.896	3.5227e-282	3.68335e-280
AT1G04445	63.9994	-3.71975	0.585403	-6.35417	2.09554e-10	1.21957e-09
AT1G04500	623.125	-2.13869	0.194097	-11.0187	3.10657e-28	3.26242e-27
AT1G04540	112366	-2.45587	0.0538724	-45.5867	0	0
AT1G04645	5.14987	5.32135	2.18438	2.4361	0.0148468	0.033428
AT1G04778	29.2591	-2.3768	0.743578	-3.19644	0.00139134	0.00403282
AT1G04790	980.796	-2.25736	0.158028	-14.2846	2.72969e-46	3.97586e-45
AT1G04945	16.499	4.58037	1.38535	3.3063	0.000945372	0.00283913
AT1G05070	72.2915	2.6087	0.500769	5.20938	1.89472e-07	9.10915e-07
AT1G05120	1949.46	-2.31283	0.105422	-21.9387	1.11064e-106	3.24847e-105
AT1G05140	23.896	2.28756	0.869396	2.6312	0.00850834	0.0205255
AT1G05240	26.9729	-2.34432	0.773398	-3.03119	0.00243591	0.00670861
AT1G05420	5.26482	5.35177	2.22391	2.40647	0.0161077	0.0358273
AT1G05470	31.9863	2.43349	0.755563	3.22076	0.0012785	0.00374198
AT1G05490	50.7469	3.73413	0.698765	5.3439	9.09678e-08	4.49419e-07
AT1G05530	157.304	-2.40494	0.316363	-7.60184	2.91953e-14	2.01371e-13
AT1G05540	16.3558	3.28311	1.19316	2.75161	0.0059304	0.014901
AT1G05550	26.8322	5.17533	1.25502	4.1237	3.72842e-05	0.000140859
AT1G05560	46.2596	2.04736	0.666217	3.07312	0.00211834	0.00590843
AT1G05590	32.5309	3.07982	0.78839	3.90647	9.3653e-05	0.000333502
AT1G05640	1528.21	-2.10752	0.113601	-18.5519	7.86533e-77	1.7161e-75
AT1G05650	28.72	-2.44292	0.724389	-3.37238	0.000745214	0.00228462
AT1G05680	8.51606	6.04757	1.923	3.14487	0.00166162	0.00472653
AT1G05690	130.68	-3.23016	0.365373	-8.84073	9.50979e-19	7.76424e-18
AT1G05720	41.6602	2.37735	0.665143	3.57419	0.000351315	0.00114018
AT1G05790	3028.31	-2.15772	0.0877357	-24.5934	1.48722e-133	5.49305e-132
AT1G05820	8092.64	-2.11107	0.0690836	-30.5583	4.39116e-205	2.50111e-203
AT1G05830	665.901	-2.02405	0.166796	-12.1348	6.90548e-34	8.25758e-33
AT1G05894	28.7448	-2.36481	0.813453	-2.90713	0.00364761	0.00967273
AT1G05960	25353.2	-2.17945	0.064572	-33.7522	9.90971e-250	8.21784e-248
AT1G06000	69.1841	2.36397	0.51344	4.60417	4.1411e-06	1.75504e-05
AT1G06010	44.3435	3.5224	0.720805	4.88676	1.02508e-06	4.62805e-06
AT1G06050	757.4	-2.02569	0.161498	-12.5432	4.33301e-36	5.39607e-35
AT1G06080	17.2826	3.50488	1.12398	3.11828	0.00181908	0.00513862
AT1G06150	50.3798	2.78514	0.613624	4.53884	5.65636e-06	2.3598e-05
AT1G06260	13.4876	6.71077	1.75878	3.81559	0.00013586	0.000470788
AT1G06270	13.4896	4.28495	1.44551	2.96432	0.00303355	0.00818273
AT1G06280	54.3839	-5.65093	1.7276	-3.27097	0.00107179	0.00318434
AT1G06350	83.9442	2.29399	0.464388	4.93981	7.81994e-07	3.56701e-06
AT1G06420	46.657	3.28971	0.706023	4.65949	3.16993e-06	1.3632e-05
AT1G06500	21.6534	2.44881	0.939943	2.60527	0.00918006	0.0219472
AT1G06520	39.7431	2.50949	0.735803	3.41055	0.000648312	0.00200687
AT1G06550	115.656	2.20296	0.380948	5.78284	7.3452e-09	3.88703e-08
AT1G06580	12.4934	3.98343	1.44742	2.75209	0.00592161	0.0148824
AT1G06620	25.4094	2.45481	0.855445	2.86963	0.00410946	0.0107487
AT1G06650	13.5121	4.1086	1.42736	2.87846	0.00399617	0.0104827
AT1G06660	195.501	-2.35031	0.294011	-7.99396	1.3067e-15	9.4907e-15
AT1G06700	37880.2	-2.09903	0.0562273	-37.3311	5.13927e-305	6.50493e-303
AT1G06710	29.3007	3.30922	0.873714	3.78754	0.000152149	0.000523546
AT1G06770	3173.44	-2.32687	0.0890723	-26.1234	1.97902e-150	8.33346e-149
AT1G06890	19147.5	-2.34182	0.0548443	-42.6994	0	0
AT1G07070	46.8743	2.38986	0.60614	3.94276	8.05507e-05	0.000289897
AT1G07135	212.179	2.61128	0.29369	8.89129	6.04043e-19	4.95975e-18
AT1G07160	96.6886	-3.3087	0.421635	-7.8473	4.25078e-15	3.02744e-14
AT1G07180	49.083	-2.39834	0.562824	-4.26125	2.03283e-05	7.95779e-05
AT1G07200	41.5314	2.53605	0.652083	3.88915	0.000100597	0.000356527
AT1G07270	290.076	-2.72347	0.249198	-10.9289	8.38486e-28	8.72929e-27
AT1G07340	32.0763	2.00027	0.717712	2.78701	0.00531963	0.0135123
AT1G07440	47.2139	3.21384	0.691146	4.65002	3.319e-06	1.42476e-05
AT1G07570	34.2083	2.59959	0.717263	3.62431	0.00028973	0.000953608
AT1G07650	68.8472	2.37473	0.567809	4.18227	2.88607e-05	0.000110756
AT1G07660	132.807	2.40371	0.374483	6.41874	1.37406e-10	8.07277e-10
AT1G07710	10.5008	3.21319	1.3798	2.32874	0.0198728	0.0429697
AT1G07780	20.7925	3.79433	1.07881	3.51716	0.000436193	0.00139432
AT1G07790	173.15	2.2353	0.323888	6.90144	5.14779e-12	3.23234e-11
AT1G07820	377.949	2.47226	0.22909	10.7916	3.76964e-27	3.8797e-26
AT1G07830	60.0152	2.35046	0.538308	4.36637	1.26326e-05	5.06333e-05
AT1G07870	38.3436	3.22888	0.782815	4.1247	3.71222e-05	0.000140296
AT1G07890	796.41	2.03701	0.152631	13.346	1.25063e-40	1.67194e-39
AT1G07970	53.5721	2.38871	0.586235	4.07467	4.60801e-05	0.000171926
AT1G08050	152.154	-2.0441	0.31847	-6.41849	1.37629e-10	8.0837e-10
AT1G08070	26.8543	-2.23372	0.777901	-2.87147	0.0040857	0.010693
AT1G08150	27440.3	-2.20445	0.0583176	-37.8008	0	0
AT1G08170	515.307	-2.24062	0.176839	-12.6704	8.63075e-37	1.09114e-35
AT1G08220	22.65	2.4083	0.891925	2.70011	0.00693155	0.0170892
AT1G08230	41.7408	2.64172	0.684831	3.85747	0.000114565	0.000402475
AT1G08300	167.421	-2.01452	0.336921	-5.97921	2.24229e-09	1.22186e-08
AT1G08310	136.499	-3.49692	0.365399	-9.57014	1.06759e-21	9.52468e-21
AT1G08360	603.458	2.72632	0.183473	14.8595	6.03433e-50	9.33575e-49
AT1G08420	2443.37	-2.40527	0.100721	-23.8804	4.89199e-126	1.71887e-124
AT1G08430	5.90476	-6.5433	2.13939	-3.05849	0.00222459	0.00617611
AT1G08460	1707.48	-2.00661	0.103624	-19.3642	1.54646e-83	3.62247e-82
AT1G08465	10.0947	3.85689	1.55728	2.47668	0.0132612	0.0302929
AT1G08510	7013.25	-2.18913	0.0651852	-33.5833	2.94351e-247	2.35961e-245
AT1G08560	64.8576	2.33854	0.514221	4.54773	5.42282e-06	2.26498e-05
AT1G08580	82.7144	2.32529	0.45336	5.12901	2.91263e-07	1.37314e-06
AT1G08600	4542.99	-2.54888	0.0741421	-34.3783	5.32686e-259	4.68677e-257
AT1G08640	53.4678	2.00784	0.571732	3.51185	0.000444992	0.00142035
AT1G08650	90.2938	2.57297	0.445845	5.77099	7.88077e-09	4.16231e-08
AT1G08750	28.8656	2.15038	0.790053	2.72181	0.00649248	0.0161632
AT1G08790	86.2504	-2.82246	0.447358	-6.30918	2.80523e-10	1.6204e-09
AT1G08880	150.294	2.54066	0.350691	7.24471	4.33366e-13	2.84753e-12
AT1G09010	91.9695	2.25527	0.465246	4.84747	1.25045e-06	5.60115e-06
AT1G09157	67.9907	-2.19391	0.488526	-4.49088	7.09295e-06	2.92642e-05
AT1G09170	606.945	-2.19685	0.169363	-12.9712	1.78149e-38	2.302e-37
AT1G09290	26.5413	2.21899	0.812163	2.7322	0.00629128	0.0156985
AT1G09420	30.2272	3.35706	0.851346	3.94324	8.03884e-05	0.000289409
AT1G09590	402.282	2.1019	0.211779	9.92496	3.2423e-23	3.00412e-22
AT1G09600	2282.77	-2.25663	0.0975552	-23.1318	2.21582e-118	7.15809e-117
AT1G09645	14.1255	2.56863	1.1249	2.28342	0.0224056	0.0476279
AT1G09650	11.1074	3.99882	1.51871	2.63304	0.00846247	0.0204262
AT1G09690	872.58	2.7328	0.152033	17.9751	3.05277e-72	6.32895e-71
AT1G09710	373.694	-2.96212	0.262346	-11.2909	1.45548e-29	1.58543e-28
AT1G09750	105.467	2.13657	0.398362	5.36338	8.16775e-08	4.04815e-07
AT1G09760	129.789	2.31502	0.372016	6.2229	4.88036e-10	2.77318e-09
AT1G09790	25.9915	2.1257	0.790843	2.6879	0.00719037	0.017667
AT1G09820	16.4212	2.71266	1.07763	2.51725	0.0118276	0.0273999
AT1G09940	9235.11	-2.05109	0.0633748	-32.3644	8.70112e-230	5.95972e-228
AT1G09950	13.633	4.12153	1.43302	2.87612	0.00402591	0.010553
AT1G10020	50.2937	2.34206	0.579844	4.03912	5.36525e-05	0.000198099
AT1G10030	20.9317	2.51203	1.02981	2.43931	0.0147155	0.0331842
AT1G10070	1882.1	-2.45202	0.107338	-22.8439	1.68136e-115	5.30486e-114
AT1G10180	52.2848	2.13524	0.565061	3.77878	0.000157598	0.000541177
AT1G10490	52.3028	2.34537	0.569088	4.12128	3.76771e-05	0.000142221
AT1G10540	22.7034	2.64407	1.01077	2.61589	0.00889957	0.0213716
AT1G10580	1104.68	-2.01117	0.126496	-15.8991	6.43242e-57	1.09109e-55
AT1G10586	29.4256	-5.39096	0.986121	-5.46683	4.58151e-08	2.31138e-07
AT1G10620	4510.01	-2.71921	0.0780269	-34.8496	4.31437e-266	4.00773e-264
AT1G10640	76.6623	2.61567	0.503417	5.19583	2.03809e-07	9.76143e-07
AT1G10660	18856.6	-2.17701	0.0615995	-35.3413	1.36226e-273	1.33415e-271
AT1G10680	557.493	-2.04846	0.175525	-11.6705	1.803e-31	2.03888e-30
AT1G10850	126.351	2.85026	0.407233	6.99908	2.57645e-12	1.64207e-11
AT1G10880	65.5831	-2.43861	0.517845	-4.70915	2.48757e-06	1.07984e-05
AT1G10890	1518.05	-2.52841	0.118012	-21.425	7.81164e-102	2.1788e-100
AT1G10970	47.4355	3.40596	0.668963	5.0914	3.55429e-07	1.66405e-06
AT1G10980	23.2689	3.3756	0.947681	3.56196	0.000368099	0.00119056
AT1G11000	22.7684	3.34214	0.955082	3.49932	0.000466449	0.00148381
AT1G11040	1103.28	-2.14619	0.135408	-15.8498	1.40999e-56	2.37124e-55
AT1G11050	24.0395	3.34406	0.942326	3.54873	0.000387094	0.00124714
AT1G11080	17.1102	3.4902	1.11852	3.12037	0.00180626	0.00510707
AT1G11100	205.581	-2.25353	0.275178	-8.18935	2.62641e-16	1.95347e-15
AT1G11120	34.7984	3.24349	0.783329	4.14065	3.46328e-05	0.000131461
AT1G11125	14.5271	3.36488	1.23714	2.71989	0.00653039	0.016241
AT1G11210	25.8396	4.22297	1.04513	4.04063	5.33082e-05	0.000196861
AT1G11440	15.5396	3.33756	1.1791	2.83061	0.00464589	0.011967
AT1G11450	6.1626	5.58055	2.07882	2.68449	0.00726414	0.0178038
AT1G11475	54.4021	2.47663	0.56398	4.39133	1.12658e-05	4.54752e-05
AT1G11520	24.4024	-3.46152	0.848124	-4.08138	4.47683e-05	0.000167322
AT1G11540	155.963	-2.21226	0.310959	-7.1143	1.12483e-12	7.25441e-12
AT1G11591	24.808	3.39292	0.961495	3.52879	0.000417457	0.00133799
AT1G11600	30.0591	3.21088	0.870322	3.6893	0.000224871	0.000754943
AT1G11610	390.889	2.3334	0.220852	10.5654	4.3092e-26	4.2882e-25
AT1G11720	25.4338	3.01315	0.868103	3.47096	0.000518604	0.00163506
AT1G11740	16.3899	-3.91389	1.06844	-3.66318	0.0002491	0.0008304
AT1G11770	5780.15	-3.48535	0.0755908	-46.1081	0	0
AT1G11785	18.1818	-2.69971	0.947399	-2.8496	0.00437738	0.0113752
AT1G11820	45.6694	3.25394	0.744451	4.37093	1.23717e-05	4.96494e-05
AT1G11850	35.4917	2.31315	0.745712	3.10194	0.00192259	0.00540421
AT1G11960	45.7914	2.5355	0.628151	4.03645	5.42651e-05	0.000200122
AT1G12110	23.2172	-4.01131	0.924461	-4.33908	1.43082e-05	5.70537e-05
AT1G12150	93.8328	-3.55788	0.433462	-8.20805	2.24811e-16	1.67844e-15
AT1G12240	1453.9	-2.39748	0.113311	-21.1584	2.30913e-99	6.27086e-98
AT1G12260	194.726	-2.57981	0.29125	-8.85773	8.16623e-19	6.68747e-18
AT1G12330	49.5929	2.86724	0.647497	4.42819	9.5029e-06	3.864e-05
AT1G12340	115.895	-7.39192	0.803972	-9.19426	3.77601e-20	3.22144e-19
AT1G12360	5084.28	-2.16145	0.0836128	-25.8507	2.38946e-147	9.72133e-146
AT1G12370	2045.99	-2.25332	0.106352	-21.1874	1.24747e-99	3.40911e-98
AT1G12380	56.2888	2.53358	0.580635	4.36347	1.28014e-05	5.12816e-05
AT1G12420	455.111	-2.15339	0.190303	-11.3156	1.0989e-29	1.19882e-28
AT1G12430	72.2545	2.10977	0.490541	4.3009	1.70106e-05	6.72714e-05
AT1G12450	11036	-2.42792	0.0589733	-41.1697	0	0
AT1G12460	41.5761	3.46913	0.719991	4.81829	1.44791e-06	6.45358e-06
AT1G12560	74.7735	-2.29982	0.481157	-4.77977	1.75499e-06	7.75838e-06
AT1G12610	114.195	5.76393	0.682881	8.44061	3.15698e-17	2.43774e-16
AT1G12660	6.40521	-6.68005	2.10494	-3.1735	0.00150611	0.00432337
AT1G12775	78.2252	-2.16557	0.443776	-4.87987	1.06153e-06	4.78913e-06
AT1G12845	30.7189	2.59731	0.783698	3.31418	0.000919129	0.00276751
AT1G12860	40.0141	2.00214	0.675263	2.96497	0.00302713	0.00816745
AT1G12900	231.369	2.06783	0.271486	7.61673	2.60176e-14	1.79625e-13
AT1G12950	20.2768	-2.84869	1.06243	-2.6813	0.00733358	0.0179638
AT1G13110	8.70958	-3.59831	1.50013	-2.39866	0.016455	0.0364499
AT1G13250	42.2615	2.07034	0.624433	3.31555	0.000914618	0.00275633
AT1G13280	81.9429	2.69631	0.478505	5.63487	1.75189e-08	9.06691e-08
AT1G13360	821.098	-2.6122	0.145055	-18.0083	1.67683e-72	3.48638e-71
AT1G13380	58.5593	2.90865	0.572037	5.08472	3.68165e-07	1.71996e-06
AT1G13520	12.1418	-4.10466	1.32976	-3.08677	0.00202347	0.00566352
AT1G13607	13.5849	-2.84717	1.24088	-2.29447	0.0217636	0.0464181
AT1G13670	13.6507	-3.19007	1.11075	-2.872	0.0040788	0.0106762
AT1G13710	18.5577	2.48699	0.962072	2.58504	0.00973679	0.02308
AT1G13740	24.5037	2.68644	0.939257	2.86017	0.00423409	0.0110426
AT1G13790	356.888	-2.3037	0.211829	-10.8753	1.51215e-27	1.56823e-26
AT1G13880	367.046	-2.01438	0.231925	-8.68549	3.77116e-18	3.01526e-17
AT1G13890	2784.49	-2.10426	0.0899872	-23.384	6.22308e-121	2.06267e-119
AT1G13940	27.2872	2.03127	0.874375	2.32311	0.0201735	0.0435198
AT1G13970	100782	-2.09417	0.0534171	-39.2041	0	0
AT1G14060	52.0697	2.56798	0.611026	4.20274	2.63705e-05	0.00010194
AT1G14180	41.3588	3.14465	0.696185	4.51697	6.27299e-06	2.604e-05
AT1G14200	749.279	-2.5729	0.171545	-14.9984	7.52005e-51	1.18116e-49
AT1G14240	16.9314	-8.0748	1.7086	-4.72598	2.2901e-06	9.9873e-06
AT1G14290	18493.9	-2.08328	0.057744	-36.0778	5.04779e-285	5.32948e-283
AT1G14350	45.8324	2.5756	0.654884	3.93291	8.39222e-05	0.000301479
AT1G14380	91.4535	2.41245	0.460803	5.23532	1.64704e-07	7.95015e-07
AT1G14440	32.4776	3.46944	0.825705	4.20179	2.64807e-05	0.00010233
AT1G14480	21.8785	4.86639	1.28196	3.79606	0.000147016	0.000507175
AT1G14620	95.3597	2.51441	0.445494	5.6441	1.6605e-08	8.62072e-08
AT1G14650	3866.67	-2.68989	0.080441	-33.4393	3.68314e-245	2.88833e-243
AT1G14686	975.635	-2.41052	0.134677	-17.8986	1.21027e-71	2.4806e-70
AT1G14690	82.1773	2.39457	0.456916	5.24073	1.59945e-07	7.73253e-07
AT1G14720	59.4292	2.38586	0.538721	4.42875	9.47816e-06	3.85467e-05
AT1G14820	50.0354	2.36439	0.587403	4.02516	5.69373e-05	0.000209583
AT1G14840	39.7721	2.80566	0.692999	4.04857	5.15312e-05	0.000190689
AT1G14890	60.1	3.69507	0.671624	5.50169	3.76173e-08	1.90945e-07
AT1G14900	145.706	2.678	0.407519	6.57148	4.98186e-11	3.00355e-10
AT1G14970	2420.48	-2.27671	0.0970321	-23.4634	9.64442e-122	3.24136e-120
AT1G15000	50.1499	2.77802	0.613612	4.52733	5.97333e-06	2.48437e-05
AT1G15040	439.942	-2.70603	0.229384	-11.7969	4.04911e-32	4.6567e-31
AT1G15160	22.0802	2.36189	0.923926	2.55636	0.0105773	0.0248304
AT1G15250	57.201	2.5609	0.567933	4.50917	6.50824e-06	2.69907e-05
AT1G15310	564.424	-2.34729	0.182892	-12.8343	1.05412e-37	1.35082e-36
AT1G15400	30.1861	2.38659	0.749245	3.18533	0.00144588	0.0041704
AT1G15570	32.7857	2.17689	0.732392	2.9723	0.00295577	0.00799384
AT1G15740	37.9522	2.09417	0.682268	3.06943	0.00214468	0.00597573
AT1G15757	46.0036	-2.34608	0.575628	-4.07568	4.588e-05	0.000171259
AT1G15760	21.6412	2.66261	0.948581	2.80694	0.00500152	0.0127998
AT1G15800	897.863	-2.28129	0.153559	-14.8561	6.35246e-50	9.82091e-49
AT1G15910	44.4715	2.64983	0.639657	4.14258	3.43418e-05	0.000130448
AT1G15930	423.94	2.1141	0.204328	10.3466	4.33714e-25	4.21902e-24
AT1G15960	17.1922	2.79085	1.04792	2.66323	0.00773946	0.0188747
AT1G15970	40.9333	2.2681	0.66178	3.42727	0.000609692	0.00189791
AT1G15990	109.073	-2.501	0.425226	-5.88158	4.06375e-09	2.18524e-08
AT1G16080	52.1838	2.30985	0.581418	3.97279	7.10358e-05	0.000258056
AT1G16220	11.8335	2.89347	1.27145	2.27572	0.0228629	0.0484903
AT1G16270	2166.15	-3.36556	0.106409	-31.6285	1.49878e-219	9.56918e-218
AT1G16330	505.733	-2.04493	0.180861	-11.3066	1.21673e-29	1.32669e-28
AT1G16445	4.73566	5.20145	2.24384	2.3181	0.0204441	0.0439721
AT1G16480	13.8463	4.32293	1.43486	3.01279	0.00258862	0.00707692
AT1G16490	11.9068	3.90312	1.49299	2.6143	0.00894109	0.0214618
AT1G16630	46.7065	2.34927	0.623332	3.76889	0.000163972	0.000561552
AT1G16640	8.84406	6.1022	1.90799	3.19822	0.00138277	0.00400973
AT1G16650	11.8374	3.89596	1.47046	2.64949	0.00806142	0.0195761
AT1G16760	3492.12	-2.21479	0.089995	-24.6101	9.84009e-134	3.6469e-132
AT1G16830	16.6593	4.43991	1.35536	3.27583	0.00105353	0.00313654
AT1G16920	75.4487	3.17345	0.521651	6.08348	1.17602e-09	6.55351e-09
AT1G17040	214.289	-2.54634	0.290453	-8.7668	1.83811e-18	1.48948e-17
AT1G17120	19.3657	2.29001	0.953259	2.4023	0.0162925	0.0361543
AT1G17200	89.0321	3.55272	0.500709	7.09537	1.29009e-12	8.31282e-12
AT1G17350	12.2883	2.95788	1.23591	2.39328	0.0166986	0.036929
AT1G17360	74.1039	2.30238	0.518297	4.4422	8.90438e-06	3.63635e-05
AT1G17380	110.726	4.45129	0.517487	8.60175	7.85097e-18	6.19491e-17
AT1G17420	379.27	3.47931	0.245118	14.1944	9.9191e-46	1.43221e-44
AT1G17620	89.6523	2.33115	0.445246	5.23565	1.6441e-07	7.93772e-07
AT1G17750	21.9482	4.99475	1.30527	3.8266	0.000129927	0.000451406
AT1G17780	114.24	-2.22359	0.370059	-6.00873	1.86981e-09	1.02508e-08
AT1G17820	4348.94	-2.33497	0.0749576	-31.1505	4.98818e-213	3.0759e-211
AT1G18080	650.652	2.06526	0.17941	11.5114	1.1558e-30	1.2875e-29
AT1G18100	19.9945	-4.82501	1.09167	-4.41986	9.87658e-06	4.00541e-05
AT1G18160	84.1045	2.18479	0.444913	4.91059	9.08018e-07	4.11843e-06
AT1G18193	4.48596	-6.14522	2.3211	-2.64755	0.00810784	0.0196689
AT1G18200	9.3648	6.18465	1.88419	3.28239	0.00102932	0.00306953
AT1G18210	148.254	2.01643	0.347208	5.80754	6.33982e-09	3.37148e-08
AT1G18250	160.25	3.20326	0.36418	8.79583	1.41999e-18	1.15456e-17
AT1G18280	250.312	2.63734	0.288059	9.15554	5.40845e-20	4.59421e-19
AT1G18330	27.2462	3.12457	0.854481	3.65668	0.0002555	0.000849338
AT1G18410	2263.27	-2.42993	0.0968586	-25.0874	6.82149e-139	2.63181e-137
AT1G18490	13.1167	3.06326	1.21224	2.52694	0.0115061	0.0267811
AT1G18510	8.50447	-4.53774	1.65527	-2.74139	0.00611794	0.0153225
AT1G18640	42.274	2.32467	0.650438	3.57401	0.000351554	0.00114078
AT1G18650	102.281	2.8623	0.429021	6.6717	2.52853e-11	1.54554e-10
AT1G18740	327.73	3.91266	0.28636	13.6634	1.6788e-42	2.31587e-41
AT1G18750	3186.17	-2.10863	0.0883438	-23.8684	6.52001e-126	2.28718e-124
AT1G18850	39.8741	3.03324	0.750984	4.03902	5.3675e-05	0.000198148
AT1G18870	238.607	-4.55668	0.309405	-14.7272	4.31022e-49	6.5883e-48
AT1G18900	47.5323	2.27604	0.597956	3.80637	0.000141022	0.000487663
AT1G18940	89.4773	-2.36047	0.426567	-5.53365	3.13635e-08	1.59688e-07
AT1G19120	60.3151	2.70823	0.576026	4.70158	2.58158e-06	1.11886e-05
AT1G19180	157.227	3.03603	0.356068	8.52654	1.50789e-17	1.17907e-16
AT1G19210	35.7291	5.69764	1.20025	4.74703	2.06425e-06	9.05711e-06
AT1G19220	37.7138	3.20399	0.776463	4.12638	3.68514e-05	0.000139321
AT1G19250	6.04019	-6.58903	2.11208	-3.11968	0.00181045	0.00511826
AT1G19330	58.8465	3.44414	0.610829	5.63846	1.71576e-08	8.892e-08
AT1G19340	17.1595	2.3521	0.989131	2.37794	0.0174095	0.0382977
AT1G19430	32.1991	2.14771	0.754415	2.84685	0.00441542	0.011452
AT1G19480	10.8081	3.95759	1.5255	2.59429	0.00947853	0.0225493
AT1G19570	467.68	2.6188	0.209337	12.51	6.58193e-36	8.17791e-35
AT1G19600	93.4373	2.51335	0.473114	5.31237	1.08211e-07	5.30611e-07
AT1G19650	881.028	-2.05768	0.145453	-14.1467	1.95623e-45	2.80959e-44
AT1G19720	24.6711	2.69403	0.871868	3.08995	0.00200192	0.00560756
AT1G19780	1634.14	-2.35472	0.110955	-21.2222	5.9516e-100	1.63059e-98
AT1G19840	15.3265	3.31548	1.15947	2.85948	0.0042433	0.011064
AT1G19890	3333.18	-2.04774	0.0818586	-25.0156	4.1334e-138	1.58342e-136
AT1G20030	43.1062	2.03708	0.617053	3.30131	0.000962359	0.00288574
AT1G20050	107.44	2.21873	0.457695	4.84761	1.24956e-06	5.59948e-06
AT1G20090	70.0984	2.24673	0.499475	4.49818	6.85382e-06	2.83532e-05
AT1G20130	37.0906	8.16977	1.5659	5.21732	1.81534e-07	8.74108e-07
AT1G20300	19.0255	2.17885	0.949892	2.29379	0.0218026	0.0464876
AT1G20320	98.4161	-2.00941	0.42656	-4.71073	2.4683e-06	1.07169e-05
AT1G20430	148.241	2.29958	0.364469	6.30939	2.80145e-10	1.61865e-09
AT1G20480	251.019	-2.14395	0.253457	-8.45883	2.70064e-17	2.09058e-16
AT1G20510	189.714	3.32455	0.33444	9.94064	2.77044e-23	2.57796e-22
AT1G20590	3.84428	-5.93138	2.40975	-2.4614	0.0138394	0.0314519
AT1G20640	243.191	-2.15286	0.280114	-7.68567	1.52203e-14	1.06028e-13
AT1G20690	26.2536	2.79628	0.862358	3.24259	0.00118447	0.00349274
AT1G20750	18.932	-2.34996	0.899163	-2.61349	0.00896214	0.0215052
AT1G20823	49.826	6.1774	1.15898	5.33004	9.81887e-08	4.83219e-07
AT1G20840	2193.04	-2.41768	0.0956072	-25.2876	4.37036e-141	1.72299e-139
AT1G20925	17.9275	-2.55105	0.960258	-2.65663	0.00789249	0.0192068
AT1G21090	66.5424	3.47545	0.570093	6.09628	1.08564e-09	6.05296e-09
AT1G21200	10.0253	3.84878	1.59984	2.40573	0.0161402	0.0358922
AT1G21240	44.37	-2.90276	0.680857	-4.2634	2.01344e-05	7.88471e-05
AT1G21440	38.9483	2.06779	0.649445	3.18393	0.0014529	0.00418896
AT1G21460	67.3667	2.31899	0.516321	4.49136	7.07685e-06	2.92144e-05
AT1G21540	5.86334	5.50821	2.11198	2.60807	0.00910534	0.0218004
AT1G21560	42.7782	2.80834	0.681664	4.11983	3.79157e-05	0.000142995
AT1G21630	791.583	-2.05846	0.156217	-13.1769	1.1913e-39	1.57127e-38
AT1G21810	18.693	3.74439	1.14594	3.26753	0.00108492	0.00322024
AT1G21835	6.46234	-4.18124	1.83703	-2.27609	0.0228406	0.0484525
AT1G21866	20.9253	-2.93765	0.91461	-3.21191	0.00131855	0.00384462
AT1G21870	35.687	-3.55203	0.798864	-4.44635	8.73434e-06	3.56826e-05
AT1G22010	17.2066	4.63937	1.36323	3.40322	0.000665978	0.00205568
AT1G22060	66.5058	2.15658	0.51881	4.15678	3.22762e-05	0.000123034
AT1G22130	2497.03	-2.65706	0.10337	-25.7045	1.04157e-145	4.19029e-144
AT1G22160	75.1688	5.7329	0.834379	6.87086	6.38175e-12	3.99787e-11
AT1G22240	43.848	3.50419	0.715886	4.8949	9.83575e-07	4.45273e-06
AT1G22360	26.4729	-3.34414	0.820721	-4.07463	4.60872e-05	0.000171926
AT1G22590	9.38119	3.74867	1.59583	2.34904	0.0188218	0.0409483
AT1G22650	1184.34	-2.90454	0.127449	-22.7898	5.7852e-115	1.81734e-113
AT1G22710	106.622	2.99918	0.427224	7.02015	2.21624e-12	1.41625e-11
AT1G22770	79.7663	2.44949	0.504669	4.85365	1.21208e-06	5.43603e-06
AT1G22860	24.4865	2.61325	0.852683	3.06473	0.00217864	0.00605942
AT1G22885	13.4447	3.10353	1.20164	2.58274	0.00980188	0.0232164
AT1G22970	20.4437	3.17145	0.983782	3.22373	0.00126534	0.00370898
AT1G23000	39.7483	2.80087	0.724083	3.86816	0.000109658	0.000386554
AT1G23100	26.7335	2.2874	0.872991	2.62018	0.00878826	0.0211254
AT1G23130	37.7266	2.28986	0.678783	3.37347	0.000742265	0.00227622
AT1G23150	23995.1	-2.10089	0.063578	-33.0443	1.87897e-239	1.36931e-237
AT1G23360	36.0046	2.43341	0.704704	3.45309	0.000554202	0.00173692
AT1G23420	6.84733	5.73256	2.02361	2.83284	0.00461361	0.0118924
AT1G23520	4.73566	5.20145	2.24384	2.3181	0.0204441	0.0439721
AT1G23550	70.242	-2.98912	0.575055	-5.19798	2.01464e-07	9.66849e-07
AT1G23570	6.19134	5.58693	2.07885	2.68751	0.00719876	0.0176775
AT1G23915	33.2634	-2.39386	0.804281	-2.9764	0.00291655	0.00789664
AT1G23980	59.3435	-3.61252	0.579927	-6.22927	4.68601e-10	2.66555e-09
AT1G23985	16.7489	-8.05782	1.70976	-4.71284	2.44287e-06	1.06172e-05
AT1G24020	446.415	3.56134	0.231545	15.3808	2.20355e-53	3.55392e-52
AT1G24070	49.1585	2.08563	0.598482	3.48487	0.000492379	0.00155736
AT1G24110	2242.75	-2.24337	0.0985064	-22.7738	8.33335e-115	2.61023e-113
AT1G24260	94.1214	3.0201	0.461158	6.54894	5.79452e-11	3.4809e-10
AT1G24330	1127.41	-2.17816	0.128861	-16.9032	4.26069e-64	7.9636e-63
AT1G24400	50.9979	3.52116	0.679547	5.18163	2.19953e-07	1.05022e-06
AT1G24405	1432.77	-2.05934	0.134114	-15.3551	3.27206e-53	5.25375e-52
AT1G24470	6.9826	5.76115	2.01443	2.85994	0.00423715	0.0110493
AT1G24560	1178.6	-2.02766	0.123199	-16.4584	7.30337e-61	1.30856e-59
AT1G24575	14.3794	6.80295	1.74077	3.90801	9.30589e-05	0.000331605
AT1G24620	3919.19	-2.23771	0.0796011	-28.1115	7.0884e-174	3.3719e-172
AT1G25240	51101.7	-2.20366	0.0586735	-37.558	0	0
AT1G25260	153.145	2.08465	0.336882	6.18806	6.09088e-10	3.44386e-09
AT1G25470	98.3649	3.15361	0.467523	6.74537	1.52639e-11	9.44462e-11
AT1G25500	340.655	-2.51294	0.220263	-11.4088	3.77868e-30	4.16848e-29
AT1G25510	42.929	3.56885	0.737032	4.84219	1.28418e-06	5.74628e-06
AT1G25530	32.3673	2.14789	0.771984	2.7823	0.00539759	0.0136942
AT1G25540	2173.44	-2.20912	0.0991301	-22.2851	5.15635e-110	1.55871e-108
AT1G25570	41.4166	2.07221	0.656327	3.15728	0.00159249	0.004552
AT1G26150	106.295	2.45166	0.412596	5.94203	2.81507e-09	1.52667e-08
AT1G26230	20.1543	3.7477	1.08807	3.44437	0.000572399	0.00178882
AT1G26380	9.56251	-3.69974	1.35194	-2.73662	0.00620736	0.0155159
AT1G26480	2852.92	-2.03581	0.0892114	-22.82	2.90107e-115	9.13986e-114
AT1G26530	5.44913	5.40342	2.14956	2.51373	0.0119462	0.0276332
AT1G26580	3500.67	-2.15239	0.0830617	-25.9131	4.73536e-148	1.94852e-146
AT1G26720	7.08912	5.78363	2.01753	2.86669	0.00414791	0.0108401
AT1G26760	18.9658	2.25439	0.9563	2.35741	0.0184031	0.0402269
AT1G26780	26.2535	4.1563	1.0054	4.134	3.56511e-05	0.000135019
AT1G26830	1870.13	-2.06486	0.102308	-20.1829	1.38405e-90	3.45916e-89
AT1G26840	9680.38	-2.30835	0.0629783	-36.653	4.09328e-294	4.78891e-292
AT1G26921	10.3498	-3.45101	1.30844	-2.6375	0.00835193	0.0201977
AT1G27045	10.1848	6.30597	1.85457	3.40024	0.000673275	0.00207524
AT1G27100	310.667	2.82014	0.253892	11.1076	1.15171e-28	1.22315e-27
AT1G27190	61.4102	2.03883	0.542426	3.75872	0.000170784	0.000583313
AT1G27320	85.9126	2.17964	0.516097	4.22331	2.40737e-05	9.34956e-05
AT1G27360	74.0301	3.23011	0.545917	5.91685	3.28168e-09	1.77217e-08
AT1G27435	97.5409	2.25597	0.425959	5.29622	1.18224e-07	5.78139e-07
AT1G27500	6114.52	-2.22366	0.0678159	-32.7897	8.26875e-236	5.92612e-234
AT1G27620	30.3644	-2.2959	0.701847	-3.27123	0.0010708	0.00318226
AT1G27720	458.796	-2.27986	0.203072	-11.2268	3.01105e-29	3.25205e-28
AT1G27730	117.918	3.42543	0.455509	7.52	5.47742e-14	3.74339e-13
AT1G27770	187.836	3.80014	0.366691	10.3633	3.64067e-25	3.54949e-24
AT1G28010	20.4696	-2.12492	0.87683	-2.42341	0.0153755	0.0344429
AT1G28130	41.4683	-2.65771	0.740662	-3.58829	0.000332858	0.00108532
AT1G28150	50.3381	2.95742	0.6434	4.59655	4.29545e-06	1.81725e-05
AT1G28290	863.65	3.052	0.159798	19.099	2.57202e-81	5.88464e-80
AT1G28310	19.6854	3.82304	1.14274	3.34549	0.000821364	0.0024965
AT1G28330	292.914	2.47949	0.250274	9.90709	3.87758e-23	3.58506e-22
AT1G28340	75.256	2.12062	0.473647	4.47722	7.56226e-06	3.11056e-05
AT1G28360	44.4791	4.42672	0.833926	5.30829	1.10659e-07	5.42001e-07
AT1G28370	14.1414	3.1862	1.22891	2.5927	0.00952246	0.0226388
AT1G28375	4.70692	5.19308	2.25957	2.29826	0.0215468	0.046001
AT1G28380	36.1808	2.48682	0.695555	3.57531	0.000349818	0.00113549
AT1G28395	43.1351	2.32207	0.673738	3.44654	0.000567812	0.00177623
AT1G28440	95.0723	2.15893	0.458185	4.71191	2.45406e-06	1.06594e-05
AT1G28490	1377.33	-2.15251	0.122699	-17.543	6.72571e-69	1.33307e-67
AT1G28550	336.197	-3.4145	0.23782	-14.3575	9.56113e-47	1.40204e-45
AT1G28695	17.0327	2.33728	1.0116	2.31047	0.020862	0.0447864
AT1G28710	1710.95	-2.52763	0.107832	-23.4404	1.65681e-121	5.55969e-120
AT1G29100	5.08057	-6.32853	2.22207	-2.84804	0.00439894	0.0114148
AT1G29140	34634.2	-2.72121	0.0591719	-45.9882	0	0
AT1G29240	22.1451	3.8941	1.04878	3.71298	0.00020483	0.000692276
AT1G29250	99.2429	2.47048	0.424555	5.81898	5.92091e-09	3.15568e-08
AT1G29280	11.7154	-7.541	1.81338	-4.15852	3.20311e-05	0.000122207
AT1G29300	15.0563	3.42125	1.24608	2.74561	0.0060399	0.0151445
AT1G29520	22.1416	2.69857	0.964291	2.7985	0.00513398	0.0130929
AT1G29690	69.487	3.01507	0.532223	5.66505	1.46986e-08	7.65302e-08
AT1G29750	3281.01	-2.34231	0.0840048	-27.8831	4.27724e-171	2.02132e-169
AT1G29850	1151.41	-2.11872	0.122418	-17.3072	4.15476e-67	8.03625e-66
AT1G29960	14.8142	3.26003	1.16737	2.79263	0.0052282	0.0133019
AT1G29980	51.5106	3.2299	0.648377	4.98152	6.30867e-07	2.89535e-06
AT1G30040	29.0744	3.64881	0.896775	4.06881	4.7253e-05	0.000175911
AT1G30100	5.42039	5.39617	2.15731	2.50135	0.0123722	0.028515
AT1G30135	37.845	2.76848	0.69724	3.97063	7.16835e-05	0.000260191
AT1G30210	46.4124	2.77156	0.634486	4.3682	1.25272e-05	5.02202e-05
AT1G30220	12.2638	4.14361	1.4766	2.80619	0.0050131	0.012824
AT1G30230	1051.36	2.22006	0.134204	16.5424	1.81694e-61	3.28262e-60
AT1G30270	1811	-2.18563	0.101304	-21.5749	3.09091e-103	8.72224e-102
AT1G30320	38.6164	2.50868	0.700772	3.57989	0.000343745	0.00111796
AT1G30475	49.5033	-2.60846	0.577047	-4.52036	6.17351e-06	2.56418e-05
AT1G30530	90.8087	2.44854	0.449812	5.44348	5.22496e-08	2.62205e-07
AT1G30640	252.534	-2.32229	0.254283	-9.1327	6.68131e-20	5.65547e-19
AT1G30660	192.393	-3.00941	0.296582	-10.147	3.4172e-24	3.25537e-23
AT1G30670	16.8192	2.96962	1.12766	2.63344	0.00845246	0.0204066
AT1G30710	15290.8	-2.1657	0.05547	-39.0427	0	0
AT1G30740	194.479	-2.17663	0.279064	-7.79977	6.20199e-15	4.38392e-14
AT1G30760	6.94544	5.75519	2.12339	2.71037	0.00672073	0.0166301
AT1G30810	1215.22	-3.04614	0.125754	-24.223	1.27414e-129	4.60393e-128
AT1G31070	2002.86	-2.47055	0.102669	-24.0634	6.04689e-128	2.14908e-126
AT1G31310	46.3974	6.0757	1.16801	5.20176	1.97414e-07	9.4762e-07
AT1G31320	10.1687	3.64749	1.54162	2.36601	0.0179812	0.0394071
AT1G31350	547.505	-2.38879	0.209741	-11.3893	4.72986e-30	5.20718e-29
AT1G31480	23.457	-2.09039	0.78825	-2.65194	0.00800313	0.0194563
AT1G31550	37.3359	3.30081	0.794634	4.15388	3.26891e-05	0.00012452
AT1G31580	44.6725	2.16804	0.611993	3.54259	0.000396212	0.00127386
AT1G31740	9.63982	3.78887	1.60096	2.36663	0.0179508	0.0393485
AT1G31760	27.4002	2.00284	0.766514	2.61292	0.00897725	0.0215343
AT1G31770	52.1101	3.36578	0.667519	5.04223	4.60145e-07	2.1308e-06
AT1G31814	310.054	-2.04717	0.235917	-8.67751	4.04541e-18	3.23095e-17
AT1G31860	69.5525	2.08219	0.490305	4.24672	2.16918e-05	8.46602e-05
AT1G31870	637.155	-2.24117	0.163396	-13.7162	8.11923e-43	1.12361e-41
AT1G32120	44995.1	-2.12172	0.142255	-14.9149	2.63477e-50	4.10857e-49
AT1G32200	42.7371	2.23049	0.625761	3.56444	0.000364629	0.00118038
AT1G32361	29.2858	-2.04236	0.740472	-2.75818	0.00581238	0.0146317
AT1G32375	15.252	-3.3671	1.06808	-3.15248	0.00161887	0.00461828
AT1G32540	27.0124	2.77587	0.819472	3.38738	0.000705634	0.00216881
AT1G32610	15.0847	3.28958	1.15881	2.83876	0.00452886	0.0117112
AT1G32700	46.9558	2.42856	0.626172	3.87842	0.000105137	0.000371645
AT1G32750	824.734	-2.00016	0.171554	-11.6591	2.06305e-31	2.33051e-30
AT1G32850	177.987	-2.22809	0.300311	-7.41928	1.17757e-13	7.93256e-13
AT1G32900	36.1433	2.44148	0.70742	3.45125	0.000558002	0.00174706
AT1G32910	15.2733	4.46572	1.3993	3.1914	0.00141586	0.00409691
AT1G32920	153.133	2.26169	0.340182	6.64848	2.96142e-11	1.80504e-10
AT1G33060	22.8879	2.14403	0.858182	2.49834	0.0124778	0.0287369
AT1G33080	11.9685	6.53827	1.79544	3.64161	0.000270943	0.000896681
AT1G33600	30.9443	3.7478	0.876346	4.27663	1.89747e-05	7.46434e-05
AT1G33810	32.8429	2.13411	0.717943	2.97253	0.00295359	0.00798995
AT1G34020	34.327	2.16753	0.712372	3.0427	0.00234468	0.00648209
AT1G34030	199.126	2.29231	0.313075	7.32191	2.44465e-13	1.62208e-12
AT1G34095	63420.3	-2.25731	0.0552616	-40.8477	0	0
AT1G34260	651.851	-2.59853	0.17626	-14.7426	3.43099e-49	5.25179e-48
AT1G34470	319.508	-2.65507	0.249654	-10.635	2.04856e-26	2.05559e-25
AT1G34640	12.6473	6.61694	1.79305	3.69032	0.000223971	0.000752037
AT1G34760	13.9378	-3.1751	1.10669	-2.869	0.0041177	0.0107676
AT1G35190	1608.75	-2.1887	0.108494	-20.1735	1.67534e-90	4.18235e-89
AT1G35310	23.7197	4.99169	1.25912	3.96443	7.3573e-05	0.000266513
AT1G35400	121.506	-2.12423	0.388825	-5.46321	4.67614e-08	2.35592e-07
AT1G35530	1294.72	-2.2193	0.12712	-17.4583	2.97782e-68	5.85394e-67
AT1G35670	918.423	-2.19408	0.140145	-15.6558	3.0321e-55	5.02117e-54
AT1G36085	3.79721	-5.92746	2.45809	-2.41141	0.015891	0.0354107
AT1G36150	26.5283	5.2676	1.25531	4.19627	2.71353e-05	0.000104542
AT1G36160	249.496	2.20807	0.267849	8.24371	1.66958e-16	1.25735e-15
AT1G36370	420.931	-2.28096	0.202688	-11.2536	2.22384e-29	2.40905e-28
AT1G36920	86.8277	-3.64424	0.492214	-7.40377	1.32368e-13	8.88367e-13
AT1G43005	6.46186	5.64945	2.0549	2.74925	0.00597318	0.0149911
AT1G43630	1561.96	-2.12234	0.10916	-19.4424	3.37672e-84	7.96141e-83
AT1G43910	33.9459	3.14698	0.763776	4.1203	3.78387e-05	0.000142729
AT1G44160	20121.8	-2.13399	0.05374	-39.7095	0	0
AT1G44191	15.4001	4.48203	1.42159	3.15283	0.00161697	0.00461543
AT1G44350	63.5652	3.8974	0.643754	6.05417	1.41141e-09	7.81494e-09
AT1G44542	17.6225	3.53717	1.12645	3.1401	0.00168892	0.00479411
AT1G44760	88.6055	3.1148	0.485016	6.42205	1.34455e-10	7.9166e-10
AT1G44810	50.0434	3.22209	0.635194	5.07261	3.92397e-07	1.82764e-06
AT1G44910	53.282	2.08745	0.634746	3.28865	0.0010067	0.00300953
AT1G44940	12.7609	-5.15233	1.47331	-3.49711	0.000470322	0.00149459
AT1G44970	285.907	3.33048	0.282956	11.7703	5.55024e-32	6.34598e-31
AT1G45010	21.194	2.21362	0.951591	2.32623	0.0200061	0.0432018
AT1G45110	16.9873	4.47091	1.34825	3.31609	0.000912849	0.00275203
AT1G45180	675.824	-2.10579	0.163637	-12.8686	6.75755e-38	8.67499e-37
AT1G45229	28.816	2.19186	0.846541	2.58919	0.00962008	0.0228333
AT1G45230	41.5275	2.3699	0.647486	3.66016	0.000252061	0.000839067
AT1G45545	359.667	-2.71039	0.526331	-5.14958	2.61069e-07	1.23785e-06
AT1G46264	10.4266	6.34045	1.86327	3.40286	0.000666856	0.0020581
AT1G46408	31.2091	-2.37655	0.73743	-3.22274	0.00126971	0.00372027
AT1G47280	5482.34	-2.4898	0.0714847	-34.8299	8.5864e-266	7.94205e-264
AT1G47380	10731	-2.02387	0.0625328	-32.3649	8.55292e-230	5.87681e-228
AT1G47610	7.03165	5.77241	2.04302	2.82542	0.0047218	0.0121405
AT1G47640	63.7756	2.22254	0.517315	4.2963	1.73675e-05	6.86329e-05
AT1G47770	180.538	-2.76507	0.302245	-9.14844	5.77616e-20	4.89696e-19
AT1G47820	16.4832	3.55935	1.22192	2.91293	0.0035806	0.00951836
AT1G47900	39.1826	2.20363	0.752352	2.92899	0.00340063	0.00908009
AT1G47960	12.9324	3.03815	1.25831	2.41448	0.0157578	0.03519
AT1G47970	165.484	2.32582	0.370084	6.28458	3.28739e-10	1.88683e-09
AT1G48020	54116.6	-2.13526	0.0531995	-40.1369	0	0
AT1G48170	17.7493	3.54753	1.18566	2.99204	0.00277123	0.00753619
AT1G48280	18.1025	3.08482	1.10226	2.79864	0.00513184	0.013089
AT1G48350	88.5985	2.07077	0.433747	4.77414	1.80476e-06	7.96212e-06
AT1G48430	38.7268	2.05787	0.653786	3.14762	0.00164605	0.00468655
AT1G48460	30.8993	2.3753	0.756579	3.13953	0.00169222	0.00480282
AT1G48480	98.9804	2.39667	0.419165	5.71772	1.0796e-08	5.66333e-08
AT1G48510	3.89136	-5.93563	2.46315	-2.40977	0.0159626	0.0355556
AT1G48520	31.7644	2.21661	0.736513	3.0096	0.00261591	0.00714522
AT1G48620	93.3159	2.08251	0.421853	4.93658	7.9505e-07	3.62351e-06
AT1G48740	5307.72	-2.43139	0.0754978	-32.2048	1.51251e-227	1.01352e-225
AT1G48940	30.9178	5.39617	1.21085	4.4565	8.33085e-06	3.41179e-05
AT1G49010	27.6685	2.07445	0.78417	2.64541	0.00815922	0.0197758
AT1G49110	4.25638	-6.07623	2.33572	-2.60143	0.0092835	0.0221657
AT1G49160	1107.92	-2.24481	0.129454	-17.3405	2.32529e-67	4.51376e-66
AT1G49270	39319.2	-2.7627	0.0568059	-48.6341	0	0
AT1G49340	4167.71	-2.19911	0.0799497	-27.5062	1.48155e-166	6.8227e-165
AT1G49410	100.896	2.42935	0.43613	5.57024	2.54383e-08	1.30285e-07
AT1G49480	85.3917	2.69129	0.471414	5.70897	1.13659e-08	5.95795e-08
AT1G49490	108294	-3.04819	0.0693581	-43.9487	0	0
AT1G49560	22.4039	2.53491	0.901724	2.81119	0.00493591	0.0126489
AT1G49580	48.0057	2.29122	0.649672	3.52674	0.000420717	0.00134784
AT1G49600	159.577	2.07309	0.334557	6.19653	5.77206e-10	3.2653e-09
AT1G49630	22.619	2.26018	0.898498	2.51551	0.011886	0.0275117
AT1G49770	10.8912	-7.43753	1.83984	-4.04248	5.2888e-05	0.000195376
AT1G49840	40.8138	2.42768	0.657414	3.69277	0.000221826	0.000745297
AT1G49900	29.8435	-2.39289	0.709286	-3.37366	0.000741752	0.00227497
AT1G50575	20.3906	2.96201	1.08293	2.73519	0.00623449	0.0155783
AT1G50600	47.2185	2.33571	0.607399	3.84544	0.000120338	0.000421116
AT1G50820	8871.98	-3.66839	0.0647475	-56.6568	0	0
AT1G50840	37.7262	2.5584	0.687632	3.7206	0.00019875	0.000673201
AT1G50900	14.4573	2.7334	1.20572	2.26703	0.0233887	0.0494312
AT1G51090	21.9404	2.68671	0.941048	2.85502	0.00430343	0.0112019
AT1G51170	173.934	-2.01601	0.305867	-6.59114	4.36464e-11	2.63952e-10
AT1G51190	17.4519	-4.64256	1.1774	-3.94308	8.04432e-05	0.000289558
AT1G51250	26141.7	-2.04128	0.0527088	-38.7275	0	0
AT1G51260	1495.74	-2.01937	0.113966	-17.7191	2.98539e-70	6.01636e-69
AT1G51430	43.0236	2.1335	0.66223	3.22169	0.00127436	0.00373034
AT1G51460	58.539	3.61078	0.67286	5.36632	8.03597e-08	3.98649e-07
AT1G51680	36.6338	2.89415	0.743375	3.89326	9.89041e-05	0.000351219
AT1G51700	17.4591	2.47206	1.01266	2.44115	0.0146405	0.0330392
AT1G51790	4.39181	-6.13834	2.36076	-2.60016	0.00931808	0.0222311
AT1G51830	8.82656	-5.65709	1.89145	-2.99087	0.00278181	0.00756401
AT1G51840	4.48596	-6.14522	2.3211	-2.64755	0.00810784	0.0196689
AT1G51940	40.671	2.14357	0.664092	3.22783	0.00124733	0.00366064
AT1G51950	53.8238	2.36313	0.578287	4.08644	4.38051e-05	0.000164006
AT1G52000	41.806	3.47726	0.717804	4.8443	1.27057e-06	5.68776e-06
AT1G52030	582.314	4.90549	0.795127	6.16944	6.85317e-10	3.86075e-09
AT1G52040	186.133	3.82278	0.365086	10.4709	1.17498e-25	1.1591e-24
AT1G52070	4.02679	-6.00406	2.37773	-2.52512	0.0115659	0.02688
AT1G52150	55.7842	2.36573	0.557074	4.24671	2.16931e-05	8.46602e-05
AT1G52280	1135.74	-2.04634	0.126242	-16.2096	4.31056e-59	7.50586e-58
AT1G52310	60.5812	2.63	0.547135	4.80685	1.53324e-06	6.81564e-06
AT1G52380	40.4247	2.28513	0.652682	3.50114	0.000463276	0.00147567
AT1G52400	1768.23	6.13597	0.199253	30.7949	3.06837e-208	1.79978e-206
AT1G52410	129.329	5.11563	1.93304	2.64642	0.00813486	0.0197234
AT1G52450	11.7799	3.88918	1.46828	2.6488	0.0080779	0.0196095
AT1G52500	90.2685	-2.18516	0.424901	-5.14276	2.70731e-07	1.28025e-06
AT1G52580	11648.2	-2.22333	0.0607012	-36.6275	1.04278e-293	1.21344e-291
AT1G52780	35.5735	2.41417	0.701547	3.44121	0.000579112	0.00180896
AT1G52880	7.26154	5.81659	2.00442	2.90188	0.00370936	0.00981724
AT1G52905	36.9228	2.62923	0.737314	3.56596	0.000362529	0.00117414
AT1G52920	235.246	-2.13211	0.254672	-8.37199	5.66529e-17	4.33285e-16
AT1G52940	26.0772	3.55483	0.925912	3.83927	0.0001234	0.000430994
AT1G53090	18.0962	2.9771	1.03216	2.88433	0.0039225	0.010312
AT1G53120	30.9812	2.48504	0.774991	3.20654	0.00134343	0.00390824
AT1G53160	110.132	3.48349	0.44548	7.81964	5.29748e-15	3.76053e-14
AT1G53230	38.9891	3.14576	0.736819	4.26938	1.96014e-05	7.69968e-05
AT1G53300	110.12	2.57767	0.4025	6.40416	1.512e-10	8.86153e-10
AT1G53350	18.7545	2.69047	1.06728	2.52085	0.0117071	0.0271469
AT1G53380	54.0822	2.00783	0.567348	3.53897	0.000401685	0.00129031
AT1G53520	32.3263	3.95861	0.912995	4.33585	1.45198e-05	5.78229e-05
AT1G53830	18.317	-3.57881	1.13555	-3.1516	0.00162381	0.00463052
AT1G53840	185.23	2.14036	0.3075	6.96054	3.38966e-12	2.14834e-11
AT1G53850	76.2981	2.18412	0.475587	4.59248	4.38018e-06	1.85165e-05
AT1G54020	112.106	3.9039	0.486916	8.0176	1.07829e-15	7.84754e-15
AT1G54170	1125.51	-2.25105	0.137315	-16.3933	2.135e-60	3.79392e-59
AT1G54240	765.784	-2.50272	0.156948	-15.9462	3.02913e-57	5.15834e-56
AT1G54280	8755.48	-2.03849	0.06225	-32.7468	3.37173e-235	2.4085e-233
AT1G54500	71.0947	2.14178	0.484499	4.42062	9.84178e-06	3.99205e-05
AT1G54520	258.84	-2.0334	0.251192	-8.095	5.72622e-16	4.21129e-15
AT1G54530	110.038	-2.12785	0.403768	-5.26999	1.36431e-07	6.62829e-07
AT1G54575	82.3813	3.45467	0.516172	6.69285	2.18859e-11	1.34116e-10
AT1G54690	64.9056	3.01274	0.606455	4.96779	6.77193e-07	3.10008e-06
AT1G54710	586.247	-2.1101	0.174819	-12.0702	1.5173e-33	1.80046e-32
AT1G54740	1672.5	-2.19815	0.115531	-19.0266	1.02751e-80	2.34099e-79
AT1G54770	18.8282	2.51209	0.959822	2.61724	0.00886434	0.0212941
AT1G54820	9.61109	3.78361	1.59267	2.37564	0.0175187	0.0385024
AT1G54920	7539.21	-2.35451	0.0658099	-35.7775	2.47558e-280	2.53941e-278
AT1G54990	60.9384	2.20403	0.613494	3.59259	0.000327413	0.00106934
AT1G55210	117.763	2.26109	0.386894	5.84421	5.08965e-09	2.72203e-08
AT1G55260	52.7254	2.55732	0.585003	4.37146	1.2342e-05	4.95603e-05
AT1G55360	152.142	2.57426	0.343339	7.49772	6.49373e-14	4.42399e-13
AT1G55380	31.5882	-2.51424	0.751624	-3.34508	0.000822597	0.0024999
AT1G55420	6.20206	-6.61562	2.10575	-3.14168	0.00167979	0.00477005
AT1G55560	229146	-2.4329	0.0538312	-45.1949	0	0
AT1G55570	23471.8	-2.67086	0.0549038	-48.6462	0	0
AT1G55928	59.6462	-2.06156	0.517494	-3.98374	6.78399e-05	0.000247276
AT1G55980	4.85098	-6.26815	2.24266	-2.79496	0.00519059	0.0132202
AT1G56010	28.1336	-2.07779	0.752493	-2.76121	0.00575872	0.0145118
AT1G56100	97.7717	2.69776	0.441609	6.10893	1.00301e-09	5.59947e-09
AT1G56290	57.539	-2.90699	0.590153	-4.92583	8.40045e-07	3.81733e-06
AT1G56360	77.4531	4.45595	0.625396	7.12501	1.04073e-12	6.7301e-12
AT1G56510	33.8228	2.58064	0.72106	3.57896	0.00034497	0.00112161
AT1G56720	44.0577	2.39602	0.647509	3.70036	0.000215291	0.000724804
AT1G57540	22.5595	2.54757	0.90377	2.81882	0.00482001	0.0123768
AT1G57680	22122.4	-2.18229	0.0589505	-37.0191	5.64814e-300	6.90668e-298
AT1G57700	36.4575	2.10432	0.667957	3.15039	0.00163054	0.00464667
AT1G57790	11.8248	6.52171	1.81004	3.60307	0.000314478	0.00102974
AT1G57800	84.8317	-2.27003	0.44676	-5.0811	3.75252e-07	1.7508e-06
AT1G57860	160.111	2.14368	0.323903	6.61829	3.63389e-11	2.20499e-10
AT1G58030	13959.9	-2.02166	0.0561977	-35.9741	2.12635e-283	2.23411e-281
AT1G58050	70.0694	-2.47019	0.569197	-4.33978	1.42622e-05	5.68912e-05
AT1G58100	49.351	2.37345	0.609917	3.89142	9.96583e-05	0.000353696
AT1G58120	177063	-2.34388	0.184607	-12.6966	6.17531e-37	7.82543e-36
AT1G58200	670.512	-2.28746	0.159295	-14.3599	9.23456e-47	1.35507e-45
AT1G58220	31.1455	-3.18826	0.73378	-4.34498	1.39289e-05	5.56437e-05
AT1G58340	9.81193	3.58958	1.55433	2.30941	0.020921	0.0448732
AT1G58360	98.0608	2.38203	0.441048	5.40084	6.63293e-08	3.30791e-07
AT1G59620	19.0866	2.44599	0.985719	2.48143	0.0130856	0.0299487
AT1G59640	27.5083	4.31474	1.02804	4.19706	2.70402e-05	0.000104231
AT1G59710	16.9542	2.87294	1.08241	2.65422	0.00794927	0.0193363
AT1G59810	59.3965	-4.37002	0.5946	-7.34951	1.98937e-13	1.32527e-12
AT1G59820	1073.57	-2.0748	0.12648	-16.4043	1.78299e-60	3.17099e-59
AT1G59865	57.5486	-2.36524	0.517591	-4.56972	4.88381e-06	2.05412e-05
AT1G59890	879.917	-2.11057	0.145205	-14.5351	7.25659e-48	1.08768e-46
AT1G60000	55.9027	2.46352	0.572132	4.30586	1.66342e-05	6.58913e-05
AT1G60080	15.6836	3.48173	1.21799	2.85858	0.00425542	0.0110916
AT1G60095	3.66177	-5.85488	2.46017	-2.37987	0.0173187	0.0381405
AT1G60160	31.7238	2.21366	0.725612	3.05075	0.0022827	0.0063269
AT1G60190	19.6893	3.01717	0.999566	3.01848	0.00254045	0.0069593
AT1G60230	13.8285	4.33207	1.54852	2.79756	0.00514896	0.0131265
AT1G60260	55.8005	2.05209	0.636389	3.22459	0.00126153	0.00369929
AT1G60390	69.5115	2.11008	0.542593	3.88889	0.000100705	0.000356855
AT1G60660	27.078	3.61193	0.909627	3.97078	7.16377e-05	0.000260068
AT1G60870	41.4783	2.25506	0.674703	3.34229	0.00083089	0.00252298
AT1G60890	33.7661	2.32096	0.744263	3.11846	0.00181797	0.00513734
AT1G61080	3364.47	-2.01985	0.0825366	-24.4722	2.92325e-132	1.06516e-130
AT1G61170	21.358	3.15138	0.974815	3.2328	0.00122585	0.00360444
AT1G61180	25.8194	2.17115	0.80497	2.69718	0.00699301	0.0172231
AT1G61215	1306.77	-2.00896	0.122122	-16.4505	8.32376e-61	1.49015e-59
AT1G61310	21.1285	3.22374	0.973999	3.3098	0.000933627	0.0028062
AT1G61340	142.184	2.94764	0.374926	7.86192	3.78296e-15	2.69959e-14
AT1G61430	22.5146	2.18168	0.855404	2.55046	0.010758	0.0252196
AT1G61450	16.4581	4.42214	1.35693	3.25892	0.00111835	0.00330995
AT1G61540	151.219	-2.39882	0.332813	-7.20772	5.68968e-13	3.72046e-12
AT1G61563	7006.13	-2.24527	0.172159	-13.0418	7.07576e-39	9.2036e-38
AT1G61570	64.6407	2.04064	0.524099	3.89362	9.87607e-05	0.000350767
AT1G61720	42.6792	2.68144	0.670228	4.00079	6.31322e-05	0.000230817
AT1G61800	20.7965	2.76107	0.94342	2.92666	0.00342618	0.0091438
AT1G61860	43782.1	-2.35169	0.0546105	-43.063	0	0
AT1G61890	327.983	2.47984	0.234458	10.5769	3.81322e-26	3.80338e-25
AT1G61970	17.0283	2.53478	1.10775	2.28823	0.0221239	0.0471217
AT1G61980	16.9098	2.75668	1.10549	2.49362	0.0126448	0.029071
AT1G62030	11.9032	3.05976	1.33493	2.29208	0.0219013	0.0466796
AT1G62085	22.5062	2.97872	0.997752	2.98543	0.00283182	0.00768744
AT1G62150	12.8789	4.03126	1.44014	2.79921	0.00512277	0.013069
AT1G62290	38.7416	-2.19854	0.648967	-3.38776	0.000704666	0.00216614
AT1G62300	152.17	-2.47727	0.321654	-7.70166	1.34307e-14	9.37422e-14
AT1G62320	52.0932	-2.8921	0.556734	-5.19475	2.0499e-07	9.81379e-07
AT1G62333	42.2244	2.43829	0.668823	3.64564	0.000266731	0.000883552
AT1G62500	132.753	3.36718	0.400794	8.40127	4.41659e-17	3.39222e-16
AT1G62540	27.4221	2.39908	0.839775	2.85681	0.0042792	0.0111442
AT1G62790	127.034	-2.12027	0.342777	-6.18557	6.18769e-10	3.49768e-09
AT1G62870	35.9599	2.57779	0.804386	3.20467	0.00135218	0.00393052
AT1G63130	23.056	2.29131	0.889301	2.57652	0.00997993	0.0235788
AT1G63150	10.054	3.85447	1.61363	2.3887	0.0169081	0.0373312
AT1G63240	33.1998	2.83586	0.750394	3.77916	0.000157357	0.000540493
AT1G63290	80.5505	2.29901	0.493263	4.66082	3.14953e-06	1.35497e-05
AT1G63380	115.042	-3.07577	0.410472	-7.49325	6.71867e-14	4.56861e-13
AT1G63470	116.29	3.02192	0.422286	7.1561	8.30058e-13	5.39351e-12
AT1G63480	78.8313	2.83507	0.486045	5.83294	5.44591e-09	2.90968e-08
AT1G63610	24.3109	2.00429	0.851016	2.35517	0.0185143	0.0404351
AT1G63640	16593.5	-2.04365	0.0559013	-36.5582	1.32306e-292	1.50718e-290
AT1G63650	14.5149	3.22684	1.1791	2.7367	0.00620581	0.0155138
AT1G63850	55.6813	3.19361	0.602848	5.29753	1.17383e-07	5.74413e-07
AT1G63930	4628.67	-2.10135	0.085668	-24.529	7.25328e-133	2.66085e-131
AT1G64080	45.8443	3.99603	0.747134	5.34848	8.86946e-08	4.3869e-07
AT1G64110	963.415	-2.35616	0.134697	-17.4923	1.64011e-68	3.23597e-67
AT1G64185	9.25827	6.16765	1.88856	3.2658	0.00109156	0.00323597
AT1G64260	12.3252	6.58056	1.78628	3.68394	0.000229654	0.000770282
AT1G64300	4440.75	-2.13213	0.0793526	-26.8691	5.05239e-159	2.24086e-157
AT1G64320	4908.84	-2.3146	0.365652	-6.33006	2.45061e-10	1.42087e-09
AT1G64355	35.3569	2.26147	0.704515	3.20996	0.00132753	0.00386643
AT1G64360	5.47787	5.41063	2.1458	2.52149	0.0116857	0.0271031
AT1G64390	271.064	2.06357	0.258005	7.99821	1.26244e-15	9.17229e-15
AT1G64490	16.2656	2.69679	1.06292	2.53715	0.011176	0.0261055
AT1G64561	1143.02	-2.24474	0.123092	-18.2362	2.6644e-74	5.65374e-73
AT1G64570	275.005	-2.14138	0.249062	-8.59778	8.12721e-18	6.40588e-17
AT1G64610	4990.07	-2.19464	0.0788994	-27.8156	2.80558e-170	1.32296e-168
AT1G64700	16.0194	6.95909	1.71264	4.06336	4.83707e-05	0.000179802
AT1G64740	82833.8	-2.19195	0.0526792	-41.6094	0	0
AT1G64810	31.1209	2.27829	0.748985	3.04183	0.00235143	0.00649743
AT1G64940	8.18073	-4.49731	1.66916	-2.69435	0.00705253	0.0173559
AT1G65010	109.252	2.03538	0.405208	5.02305	5.08563e-07	2.34798e-06
AT1G65050	12.3906	4.16224	1.49016	2.79315	0.00521976	0.0132882
AT1G65060	21.9404	2.68671	0.941048	2.85502	0.00430343	0.0112019
AT1G65150	59.8144	2.18346	0.549431	3.97403	7.06673e-05	0.00025689
AT1G65290	238.003	2.79516	0.283445	9.86141	6.11831e-23	5.63509e-22
AT1G65295	31.6044	3.03288	0.786842	3.8545	0.000115967	0.000406806
AT1G65370	381.177	2.6459	0.237201	11.1547	6.79321e-29	7.26444e-28
AT1G65480	35.9797	8.12544	1.58009	5.14239	2.7127e-07	1.28252e-06
AT1G65710	12.9356	6.65214	1.85838	3.57953	0.000344207	0.00111929
AT1G65780	47.8777	-2.67816	0.570638	-4.69328	2.68863e-06	1.16362e-05
AT1G65840	7568.62	-2.05213	0.0640885	-32.0202	5.71531e-225	3.75995e-223
AT1G65900	35.1835	4.51967	0.972606	4.64697	3.36849e-06	1.44457e-05
AT1G65970	105015	-2.17834	0.0587594	-37.0722	7.877e-301	9.68692e-299
AT1G65980	356.386	2.057	0.22635	9.08768	1.01173e-19	8.50405e-19
AT1G66150	184.582	2.1182	0.309006	6.85489	7.13694e-12	4.46193e-11
AT1G66180	110.469	2.12474	0.45508	4.66894	3.02757e-06	1.30406e-05
AT1G66210	92351.4	-2.25523	0.0515506	-43.7479	0	0
AT1G66245	160.716	-3.28763	0.351145	-9.36259	7.78089e-21	6.75259e-20
AT1G66270	41.9603	-2.02172	0.615157	-3.2865	0.0010144	0.0030311
AT1G66280	13.4909	-5.24378	1.43682	-3.64956	0.000262686	0.000870952
AT1G66350	81.1844	3.97885	0.556164	7.15408	8.42332e-13	5.47162e-12
AT1G66420	6.13434	-6.5941	2.14853	-3.06912	0.0021469	0.0059796
AT1G66430	45.0085	3.05133	0.659045	4.62992	3.65799e-06	1.5613e-05
AT1G66610	10.8829	-4.91914	1.52079	-3.2346	0.00121815	0.00358278
AT1G66730	460.928	-2.3477	0.193336	-12.1431	6.2426e-34	7.46904e-33
AT1G66850	27.7013	3.21986	0.86322	3.73006	0.000191437	0.000650364
AT1G66930	12.8049	4.20855	1.46465	2.87342	0.00406059	0.0106343
AT1G66950	4.70692	5.19308	2.25957	2.29826	0.0215468	0.046001
AT1G66980	36.5333	2.75594	0.715364	3.8525	0.000116918	0.000409678
AT1G67020	26.4359	-3.13144	0.828789	-3.77833	0.000157883	0.000541987
AT1G67040	28.0701	2.37694	0.837149	2.83933	0.00452082	0.011694
AT1G67060	62.2706	2.41406	0.529335	4.56055	5.10197e-06	2.14047e-05
AT1G67070	531.793	-2.10012	0.188173	-11.1606	6.35412e-29	6.81171e-28
AT1G67080	65.1693	2.63126	0.52407	5.02081	5.14536e-07	2.37404e-06
AT1G67290	13855.6	-2.12961	0.0641125	-33.2168	6.16631e-242	4.68293e-240
AT1G67510	20.5466	2.01983	0.890734	2.2676	0.0233536	0.0493742
AT1G67623	1136.49	-2.36042	0.134246	-17.5828	3.33864e-69	6.66005e-68
AT1G67630	493.185	-2.27597	0.189875	-11.9867	4.17104e-33	4.89843e-32
AT1G67640	447.201	-3.20463	0.225829	-14.1905	1.04884e-45	1.51341e-44
AT1G67670	123.473	-2.25801	0.371347	-6.08059	1.19742e-09	6.66417e-09
AT1G67720	33.7985	2.22946	0.724421	3.07757	0.00208698	0.0058262
AT1G67810	9439.11	-2.27513	0.0677478	-33.5823	3.03873e-247	2.42695e-245
AT1G67830	40.9294	2.1172	0.663876	3.18914	0.00142695	0.00412602
AT1G67860	78.7855	4.77144	0.653271	7.30391	2.79515e-13	1.85067e-12
AT1G67865	118.045	2.66231	0.457642	5.81746	5.97481e-09	3.18206e-08
AT1G67870	141.203	3.66319	0.411051	8.91177	5.0223e-19	4.13161e-18
AT1G67920	6.46186	5.64945	2.0549	2.74925	0.00597318	0.0149911
AT1G67990	6.8186	5.72679	2.02595	2.82672	0.00470268	0.0120956
AT1G68050	151.09	4.57337	0.464352	9.84893	6.92755e-23	6.37229e-22
AT1G68070	22.5146	2.18168	0.855404	2.55046	0.010758	0.0252196
AT1G68090	156.902	-2.38844	0.341797	-6.98789	2.79056e-12	1.77487e-11
AT1G68170	23.4736	3.87682	1.06868	3.62768	0.000285983	0.000942563
AT1G68330	10.4722	6.34424	1.87704	3.37992	0.000725064	0.00222663
AT1G68350	8.47574	-4.59072	1.66249	-2.76136	0.00575613	0.014507
AT1G68400	44.3076	2.78414	0.661182	4.21086	2.54401e-05	9.85194e-05
AT1G68460	18.9403	-2.56161	0.893919	-2.86559	0.00416227	0.0108697
AT1G68480	5.0924	5.30597	2.19316	2.41933	0.0155493	0.0347811
AT1G68550	86.3555	2.36255	0.450108	5.24886	1.53047e-07	7.41726e-07
AT1G68560	334.917	2.70023	0.258272	10.455	1.38987e-25	1.368e-24
AT1G68650	13.1002	3.20755	1.28174	2.50249	0.0123322	0.0284378
AT1G68670	65.5874	2.10884	0.512627	4.11379	3.89222e-05	0.000146637
AT1G68740	40.6301	2.10392	0.672613	3.12798	0.0017601	0.00498307
AT1G68750	2278.39	-2.55649	0.0940901	-27.1706	1.44547e-162	6.55884e-161
AT1G68760	21.5471	2.03539	0.883493	2.3038	0.021234	0.045428
AT1G68780	29.1155	2.68275	0.837177	3.20452	0.00135286	0.00393197
AT1G68875	17.0857	4.62917	1.36759	3.38491	0.000712013	0.00218779
AT1G68990	52.492	2.08825	0.584619	3.57199	0.000354277	0.00114928
AT1G69040	95.0931	2.07144	0.426083	4.86159	1.16447e-06	5.23008e-06
AT1G69050	2484.07	-2.43146	0.103509	-23.4903	5.12511e-122	1.72785e-120
AT1G69180	19.0706	2.72084	1.09926	2.47516	0.0133175	0.0303991
AT1G69200	26.6397	2.28666	0.849168	2.69282	0.00708505	0.01743
AT1G69390	28.8821	2.09787	0.755874	2.77542	0.00551304	0.0139528
AT1G69440	21.4359	4.95885	1.30357	3.80404	0.000142353	0.000491911
AT1G69490	46.8093	-2.39205	0.5715	-4.18556	2.8446e-05	0.00010928
AT1G69500	44.0279	-3.58298	0.649951	-5.5127	3.53375e-08	1.79583e-07
AT1G69588	13.0288	4.2384	1.51418	2.79915	0.0051238	0.0130701
AT1G69600	39.9159	2.26399	0.647834	3.4947	0.000474589	0.00150696
AT1G69700	62.3441	2.55659	0.532559	4.80058	1.58209e-06	7.02559e-06
AT1G69720	271.95	-2.35897	0.253824	-9.29374	1.48953e-20	1.2824e-19
AT1G69770	92.2477	2.17609	0.444425	4.89642	9.76001e-07	4.42122e-06
AT1G69810	3.66177	-5.85488	2.46017	-2.37987	0.0173187	0.0381405
AT1G69830	85.7365	2.20207	0.465514	4.7304	2.24076e-06	9.78199e-06
AT1G69870	93.9571	2.6579	0.445809	5.96197	2.4921e-09	1.35457e-08
AT1G69890	20.6942	2.32562	0.911302	2.55197	0.0107115	0.0251236
AT1G69910	36.2341	2.7425	0.719617	3.81106	0.000138374	0.000479119
AT1G70090	172.455	3.22247	0.346205	9.30796	1.30312e-20	1.12369e-19
AT1G70100	29.6203	2.59232	0.77352	3.35133	0.000804237	0.00244823
AT1G70170	394.045	-2.53455	0.206878	-12.2514	1.65124e-34	2.00221e-33
AT1G70190	55.7885	2.16645	0.556728	3.8914	9.96669e-05	0.000353696
AT1G70270	6.90481	5.74402	2.02649	2.83447	0.00459018	0.0118499
AT1G70330	110.97	-2.51227	0.411262	-6.10867	1.00463e-09	5.60708e-09
AT1G70350	16.4951	3.55778	1.19091	2.98746	0.00281308	0.00764038
AT1G70390	21.581	-3.22778	0.904005	-3.57053	0.00035626	0.00115502
AT1G70430	3621.33	-2.09262	0.0852172	-24.5563	3.70158e-133	1.36486e-131
AT1G70440	85.0716	-2.4941	0.471852	-5.28576	1.25182e-07	6.10785e-07
AT1G70470	6.57681	5.67363	2.05563	2.76004	0.00577945	0.0145572
AT1G70505	12.1654	3.94036	1.4585	2.70165	0.00689953	0.0170239
AT1G70520	19.9847	2.61264	0.939764	2.7801	0.00543422	0.0137662
AT1G70530	40.9324	3.07949	0.713422	4.31651	1.58517e-05	6.29301e-05
AT1G70560	27.6517	4.23566	0.992192	4.26899	1.96361e-05	7.70943e-05
AT1G70590	1347.91	-2.23233	0.114509	-19.4947	1.21678e-84	2.88456e-83
AT1G70600	434.768	2.35753	0.205047	11.4975	1.35821e-30	1.50986e-29
AT1G70640	22.6656	7.4603	1.64584	4.53283	5.81977e-06	2.42563e-05
AT1G70700	140.368	2.7796	0.372435	7.4633	8.43803e-14	5.71084e-13
AT1G70710	425.895	2.56325	0.210532	12.1751	4.21742e-34	5.0684e-33
AT1G70740	30.912	3.39195	0.845272	4.01285	5.99891e-05	0.000219994
AT1G70830	323.242	5.51902	0.387857	14.2295	6.00853e-46	8.69309e-45
AT1G71010	107.17	2.4915	0.410381	6.0712	1.26956e-09	7.05117e-09
AT1G71090	15.9786	2.77383	1.06448	2.60579	0.00916618	0.0219243
AT1G71260	73.4209	2.0055	0.496061	4.04285	5.28059e-05	0.000195106
AT1G71350	354.972	-2.19511	0.221471	-9.9115	3.71022e-23	3.43473e-22
AT1G71380	444.105	-2.22418	0.191303	-11.6264	3.02445e-31	3.40411e-30
AT1G71410	4513.42	-2.18286	0.0820361	-26.6086	5.40055e-156	2.35664e-154
AT1G71460	22.9678	2.1536	0.886253	2.43	0.0150987	0.0339035
AT1G71530	33.294	2.60323	0.735684	3.53852	0.000402384	0.00129236
AT1G71691	15.1503	6.87789	1.73091	3.97357	7.08039e-05	0.0002573
AT1G71695	166.453	2.96777	0.344653	8.61089	7.24974e-18	5.73514e-17
AT1G72030	50.3139	2.78348	0.613087	4.54011	5.62243e-06	2.34609e-05
AT1G72040	83.1777	2.02139	0.462172	4.37368	1.2217e-05	4.90855e-05
AT1G72050	93.5265	2.95307	0.470633	6.27468	3.50364e-10	2.00828e-09
AT1G72090	70.0526	2.07326	0.497772	4.16508	3.11244e-05	0.000118916
AT1G72140	7.7787	-3.36936	1.45397	-2.31735	0.0204849	0.0440512
AT1G72210	28.1273	5.25339	1.22416	4.29142	1.77533e-05	7.00168e-05
AT1G72260	404.942	9.18784	1.03631	8.86592	7.58775e-19	6.21845e-18
AT1G72310	38.2426	3.66507	0.772986	4.74144	2.12203e-06	9.29742e-06
AT1G72340	5471.38	-2.28272	0.0744287	-30.6699	1.43518e-206	8.30565e-205
AT1G72370	848.64	2.21567	0.162704	13.6177	3.14184e-42	4.31759e-41
AT1G72450	114.888	2.81872	0.412053	6.84067	7.88252e-12	4.92095e-11
AT1G72470	27.3157	2.27023	0.801192	2.83357	0.00460309	0.0118776
AT1G72480	61.3312	2.17881	0.531995	4.09555	4.21159e-05	0.000158037
AT1G72510	60.1919	2.29842	0.567984	4.04664	5.19586e-05	0.000192205
AT1G72645	33.9869	3.20538	0.78329	4.0922	4.27294e-05	0.000160145
AT1G72670	17.2499	2.21863	0.977647	2.26936	0.0232465	0.0491884
AT1G72850	125.964	-2.91739	0.358796	-8.13104	4.25609e-16	3.14828e-15
AT1G72910	11.8047	2.88987	1.26409	2.28613	0.0222469	0.0473417
AT1G72920	11.9256	2.90732	1.24982	2.32619	0.0200085	0.0432027
AT1G72940	30.8688	2.66178	0.765136	3.47883	0.000503609	0.00159056
AT1G72950	17.8769	2.85652	1.03439	2.76156	0.00575257	0.0145013
AT1G72970	292.427	4.21686	0.316249	13.334	1.4685e-40	1.96077e-39
AT1G73010	3238.45	-2.05232	0.0819643	-25.0392	2.28711e-138	8.79256e-137
AT1G73030	799.506	-2.04916	0.149483	-13.7083	9.05586e-43	1.25243e-41
AT1G73080	257.805	3.37498	0.326719	10.3299	5.16004e-25	5.00376e-24
AT1G73110	25.7001	2.62755	0.850032	3.09112	0.00199401	0.00558683
AT1G73380	31.0739	2.03223	0.737281	2.75639	0.00584435	0.0147053
AT1G73490	109.407	2.36119	0.399841	5.90531	3.51984e-09	1.89794e-08
AT1G73500	97.8344	6.12069	0.811729	7.54031	4.6884e-14	3.21039e-13
AT1G73510	305.788	-2.32021	0.28044	-8.27346	1.30128e-16	9.82723e-16
AT1G73620	41.1212	2.39856	0.678933	3.53283	0.000411136	0.00131871
AT1G73660	46.2387	2.48036	0.619426	4.00428	6.22061e-05	0.000227546
AT1G73710	34.4089	3.98039	0.852161	4.67093	2.99839e-06	1.292e-05
AT1G73850	20.5504	3.65931	1.11438	3.28372	0.00102446	0.00305629
AT1G73860	9739.7	-2.7295	0.0685622	-39.8105	0	0
AT1G73870	8.74234	-7.11111	1.93759	-3.67009	0.000242465	0.000809989
AT1G73880	22.0389	2.77679	0.909751	3.05226	0.00227128	0.00630007
AT1G73890	61.61	5.1175	0.797153	6.41972	1.36526e-10	8.02765e-10
AT1G73940	107.271	2.65128	0.437377	6.06176	1.34639e-09	7.46639e-09
AT1G74010	9191.24	-2.47607	0.0670343	-36.9373	1.16506e-298	1.40093e-296
AT1G74060	397.568	2.17925	0.211634	10.2973	7.25009e-25	7.00227e-24
AT1G74100	56.8911	2.28395	0.54317	4.20485	2.61252e-05	0.000101028
AT1G74170	30.442	2.97208	0.794061	3.74289	0.000181919	0.000619098
AT1G74220	1429.73	-2.23725	0.118885	-18.8186	5.32113e-79	1.18978e-77
AT1G74260	82.9571	2.49358	0.48425	5.14938	2.61352e-07	1.23888e-06
AT1G74320	4107.55	-2.0259	0.0773576	-26.1888	3.5677e-151	1.51114e-149
AT1G74360	19.6567	2.58452	0.945897	2.73234	0.00628854	0.0156953
AT1G74430	9.75027	6.24251	1.86762	3.34249	0.000830309	0.00252157
AT1G74440	38.2924	4.14255	0.847497	4.88798	1.01877e-06	4.60435e-06
AT1G74540	13.9652	6.76116	1.74961	3.86438	0.000111372	0.00039202
AT1G74550	5.58439	5.43924	2.14097	2.54055	0.0110678	0.0258667
AT1G74650	9.10736	-7.17537	1.9086	-3.75949	0.000170263	0.000581715
AT1G74830	1254.28	-2.13476	0.121878	-17.5156	1.08913e-68	2.15083e-67
AT1G74850	36.6483	2.76126	0.721909	3.82494	0.000130802	0.000454063
AT1G74920	182.54	2.05167	0.305223	6.72188	1.79395e-11	1.10496e-10
AT1G74930	108.062	2.69812	0.426283	6.3294	2.46117e-10	1.42623e-09
AT1G74940	31.8061	2.02966	0.72655	2.79355	0.00521329	0.0132749
AT1G74990	6.04765	5.55472	2.11067	2.63173	0.00849509	0.0204981
AT1G75060	51.6997	2.6706	0.594838	4.48962	7.13511e-06	2.94213e-05
AT1G75140	57.4239	2.38816	0.555184	4.30156	1.69596e-05	6.70945e-05
AT1G75150	208.496	-2.11759	0.271431	-7.80158	6.11381e-15	4.32442e-14
AT1G75240	138.194	2.9483	0.418421	7.04624	1.83817e-12	1.17917e-11
AT1G75310	101.025	2.77858	0.460443	6.03458	1.59373e-09	8.78623e-09
AT1G75390	163.397	3.65096	0.389991	9.36164	7.85057e-21	6.81033e-20
AT1G75580	40.19	4.80198	0.921165	5.21294	1.85871e-07	8.94e-07
AT1G75600	56.5745	-2.26471	0.578015	-3.91807	8.9259e-05	0.000319115
AT1G75660	1826.82	-2.44085	0.104793	-23.2921	5.33071e-120	1.75881e-118
AT1G75700	821.175	-2.46404	0.146658	-16.8013	2.38584e-63	4.42873e-62
AT1G75780	276.788	-3.06862	0.25077	-12.2368	1.97763e-34	2.39528e-33
AT1G75790	10.9845	6.41422	1.82557	3.51354	0.000442171	0.00141218
AT1G75860	166.953	2.97264	0.34353	8.65323	5.00609e-18	3.98205e-17
AT1G75870	65835.3	-2.4428	0.0543101	-44.9788	0	0
AT1G75880	15.138	2.57418	1.09426	2.35245	0.0186504	0.0406351
AT1G75910	33.1665	8.00877	1.57764	5.07642	3.84622e-07	1.79258e-06
AT1G75930	7.91754	5.94167	1.95785	3.0348	0.00240693	0.00663977
AT1G75940	34.962	8.08536	1.57506	5.13337	2.84606e-07	1.34293e-06
AT1G75945	56.0416	5.1241	1.54127	3.3246	0.000885445	0.00267587
AT1G75980	16.9996	2.53243	1.11057	2.2803	0.02259	0.0479728
AT1G76040	12.5588	2.99378	1.23966	2.41501	0.0157349	0.0351497
AT1G76110	2551.42	-2.77799	0.0924948	-30.034	3.53112e-198	1.92029e-196
AT1G76120	31.1985	2.392	0.757445	3.15798	0.00158867	0.00454241
AT1G76250	387.349	-2.10876	0.231824	-9.09636	9.34142e-20	7.86715e-19
AT1G76300	54.5297	3.02018	0.636915	4.74189	2.11732e-06	9.28055e-06
AT1G76340	47.9146	3.11117	0.681605	4.56448	5.00734e-06	2.10444e-05
AT1G76370	64230.2	-2.19907	0.0493022	-44.6038	0	0
AT1G76380	47.0011	2.90205	0.632325	4.5895	4.44314e-06	1.8779e-05
AT1G76420	5.77713	5.4879	2.11685	2.59248	0.00952854	0.0226483
AT1G76440	18.1064	3.69934	1.16723	3.16934	0.00152788	0.00438295
AT1G76470	18.5962	-4.06365	1.1143	-3.64683	0.000265497	0.000879626
AT1G76490	15737	-2.23394	0.062597	-35.6876	6.15131e-279	6.28014e-277
AT1G76580	44.2378	2.05509	0.633208	3.24553	0.00117233	0.00345836
AT1G76590	11.8496	4.09332	1.48831	2.75031	0.00595383	0.0149526
AT1G76640	550.218	-3.44832	0.184887	-18.6509	1.24127e-77	2.73306e-76
AT1G76650	107.876	2.83391	0.4598	6.16335	7.12232e-10	4.00925e-09
AT1G76680	252.578	3.47613	0.315529	11.0168	3.17061e-28	3.32645e-27
AT1G76770	823.254	-2.08466	0.149959	-13.9015	6.20074e-44	8.76037e-43
AT1G77060	46.5541	2.68958	0.621477	4.32772	1.50663e-05	5.99221e-05
AT1G77130	45.4682	2.06899	0.615624	3.3608	0.000777173	0.00237419
AT1G77230	32.0045	-2.42665	0.75771	-3.2026	0.00136192	0.00395722
AT1G77300	2177.04	-2.46164	0.275159	-8.94624	3.678e-19	3.03726e-18
AT1G77330	23.8859	-5.08614	1.03492	-4.91452	8.89998e-07	4.03839e-06
AT1G77390	292.497	-2.03918	0.232388	-8.77489	1.71071e-18	1.38677e-17
AT1G77410	1475.5	-2.53709	0.126109	-20.1183	5.10241e-90	1.26938e-88
AT1G77450	71.2169	2.77962	0.509255	5.4582	4.80973e-08	2.41872e-07
AT1G77520	13.744	3.13958	1.19114	2.63579	0.00839423	0.0202886
AT1G77580	48.5099	3.17224	0.64132	4.94642	7.5589e-07	3.45012e-06
AT1G77740	120.377	2.02597	0.414494	4.88781	1.01962e-06	4.60725e-06
AT1G77790	19.9325	-2.29366	0.880302	-2.60553	0.00917313	0.0219336
AT1G77885	113.507	-2.41164	0.388543	-6.20688	5.40458e-10	3.06382e-09
AT1G77980	1395.55	-2.10437	0.112947	-18.6315	1.7852e-77	3.92273e-76
AT1G78020	196.249	2.57693	0.77649	3.31869	0.0009044	0.00272782
AT1G78060	56.3869	2.24083	0.550407	4.07122	4.67666e-05	0.00017425
AT1G78100	37.6934	2.99364	0.714022	4.19264	2.75726e-05	0.000106095
AT1G78140	1086.56	-2.01434	0.12659	-15.9123	5.2071e-57	8.8394e-56
AT1G78160	82.5337	3.00678	0.536312	5.60641	2.06571e-08	1.06326e-07
AT1G78172	5.77713	5.4879	2.11685	2.59248	0.00952854	0.0226483
AT1G78210	93.4573	2.80057	0.45163	6.20102	5.60969e-10	3.17677e-09
AT1G78260	164.886	-2.16623	0.304183	-7.12145	1.06795e-12	6.89579e-12
AT1G78300	3064.93	-2.07484	0.0888783	-23.3448	1.55754e-120	5.15463e-119
AT1G78370	62.1805	2.89078	0.56602	5.10721	3.26952e-07	1.53438e-06
AT1G78430	35.4673	2.01432	0.676553	2.97733	0.00290767	0.0078736
AT1G78440	9.55753	6.21387	1.87536	3.31343	0.000921605	0.00277276
AT1G78730	24.1789	3.52722	1.00355	3.51474	0.000440189	0.00140627
AT1G78780	305.819	-2.20772	0.239696	-9.2105	3.24602e-20	2.77915e-19
AT1G78820	22.7729	2.13596	0.848497	2.51734	0.0118244	0.0273968
AT1G78850	27.0142	-2.35714	0.748391	-3.14961	0.00163486	0.00465837
AT1G78895	562.272	-2.7029	0.177588	-15.2201	2.60246e-52	4.15089e-51
AT1G78955	174.599	-2.37935	0.331479	-7.17796	7.07591e-13	4.60882e-12
AT1G78980	448.112	-3.02418	0.20367	-14.8484	7.12552e-50	1.10003e-48
AT1G79060	43.7087	3.04581	0.673765	4.52057	6.16722e-06	2.56206e-05
AT1G79070	26.7829	2.41504	0.836105	2.88844	0.00387161	0.0101993
AT1G79100	17.827	-2.69601	0.92566	-2.91252	0.0035852	0.00952818
AT1G79250	1402.21	-2.30825	0.113075	-20.4134	1.27048e-92	3.22749e-91
AT1G79270	1279.03	-2.72644	0.124984	-21.8143	1.69818e-105	4.90726e-104
AT1G79280	1019.03	-2.42495	0.376583	-6.43935	1.19988e-10	7.0874e-10
AT1G79310	3.79721	-5.92746	2.45809	-2.41141	0.015891	0.0354107
AT1G79350	2296.35	-2.52454	0.0940484	-26.843	1.01783e-158	4.49588e-157
AT1G79400	1375.62	-2.0289	0.113923	-17.8094	5.97519e-71	1.21548e-69
AT1G79420	16.9053	7.03588	1.70612	4.12389	3.72519e-05	0.000140761
AT1G79430	30.3089	2.90487	0.796066	3.64903	0.000263229	0.000872485
AT1G79470	790.104	-2.12316	0.14512	-14.6304	1.79716e-48	2.72584e-47
AT1G79580	4.02679	-6.00406	2.37773	-2.52512	0.0115659	0.02688
AT1G79640	4510.72	-2.65739	0.0817025	-32.5252	4.70028e-232	3.25025e-230
AT1G79720	90.6999	2.54961	0.475301	5.36421	8.13059e-08	4.03066e-07
AT1G79770	5.14987	5.32135	2.18438	2.4361	0.0148468	0.033428
AT1G79950	2498.77	-2.20211	0.102358	-21.5137	1.15842e-102	3.25199e-101
AT1G80050	31.7443	3.85694	0.887904	4.34387	1.39993e-05	5.59043e-05
AT1G80130	11.1074	3.99882	1.51871	2.63304	0.00846247	0.0204262
AT1G80170	27	2.49395	0.804233	3.10103	0.00192851	0.00541875
AT1G80270	66.7402	2.18367	0.511489	4.26923	1.96145e-05	7.70343e-05
AT1G80370	49.1745	2.65344	0.613063	4.32817	1.50354e-05	5.98098e-05
AT1G80520	5.47787	5.41063	2.1458	2.52149	0.0116857	0.0271031
AT1G80580	11.3176	-4.0004	1.36795	-2.92438	0.00345147	0.00920563
AT1G80640	34.434	2.35733	0.703868	3.3491	0.000810744	0.00246566
AT1G80690	32.2811	3.39718	0.808203	4.20338	2.62959e-05	0.00010167
AT1G80710	441.511	-2.18252	0.202214	-10.7931	3.70938e-27	3.8195e-26
AT1G80720	22.0017	3.98647	1.09149	3.65232	0.000259878	0.000862039
AT1G80840	229.283	4.16629	0.362689	11.4872	1.52948e-30	1.69591e-29
AT2G01008	69.4261	3.24299	0.585174	5.54193	2.99156e-08	1.52478e-07
AT2G01060	92.7639	2.52127	0.43562	5.78777	7.1326e-09	3.77545e-08
AT2G01080	44.8689	2.39248	0.634738	3.76923	0.00016375	0.000560879
AT2G01150	63.7966	2.34705	0.550003	4.26734	1.97817e-05	7.76064e-05
AT2G01250	633.793	2.14121	0.171885	12.4572	1.27828e-35	1.57737e-34
AT2G01275	1690.04	-2.05633	0.108539	-18.9454	4.81508e-80	1.09014e-78
AT2G01290	230.774	-2.99232	0.268287	-11.1534	6.88853e-29	7.36274e-28
AT2G01450	43207	-2.07763	0.0573539	-36.2248	2.47877e-287	2.72338e-285
AT2G01510	14.9495	3.2749	1.16239	2.81739	0.00484159	0.0124234
AT2G01610	83.5872	3.63163	0.519994	6.98399	2.86917e-12	1.82433e-11
AT2G01667	14.8462	-3.09165	1.08887	-2.83931	0.00452112	0.011694
AT2G01690	160.22	-2.84209	0.330613	-8.59641	8.22498e-18	6.47822e-17
AT2G01760	30.9199	3.05638	0.807582	3.78461	0.000153949	0.000529322
AT2G01810	130.315	-2.16799	0.358311	-6.05057	1.44331e-09	7.98338e-09
AT2G01818	21.2119	-2.07983	0.841409	-2.47185	0.0134417	0.0306471
AT2G01913	21.5959	2.74345	0.914949	2.99848	0.00271334	0.00739641
AT2G01930	550.389	-2.02197	0.176982	-11.4247	3.14608e-30	3.47418e-29
AT2G02000	23.082	-3.13582	0.86658	-3.61862	0.00029618	0.000973652
AT2G02100	738.979	5.28059	0.243941	21.647	6.49205e-104	1.84401e-102
AT2G02130	163.271	2.92423	0.355594	8.22351	1.97637e-16	1.48067e-15
AT2G02170	57.9488	2.12945	0.545865	3.90107	9.57695e-05	0.000340703
AT2G02180	2963.18	-2.07121	0.08533	-24.2729	3.78559e-130	1.37245e-128
AT2G02370	27.3365	2.51409	0.799467	3.14471	0.00166253	0.00472786
AT2G02540	7.38838	5.84362	2.00991	2.9074	0.00364443	0.00966666
AT2G02660	20.1275	-2.86615	0.910233	-3.14881	0.00163937	0.00466876
AT2G02680	10.7557	-7.41219	1.84956	-4.00753	6.13559e-05	0.00022455
AT2G02720	32069.1	-2.94589	0.0520026	-56.6489	0	0
AT2G02800	58.9941	2.61388	0.552382	4.73203	2.22291e-06	9.706e-06
AT2G02850	38.5913	4.09379	0.830071	4.93186	8.14507e-07	3.70751e-06
AT2G02930	8.01657	-4.51523	1.66635	-2.70965	0.00673534	0.0166586
AT2G02970	32073.8	-2.30114	0.0575593	-39.9785	0	0
AT2G02990	93.7095	-2.98146	0.424581	-7.02213	2.18511e-12	1.39677e-11
AT2G03090	150.991	3.88165	0.40455	9.59497	8.3941e-22	7.50751e-21
AT2G03240	186.721	2.6891	0.322708	8.3329	7.88831e-17	6.00966e-16
AT2G03505	13.7026	4.31148	1.4635	2.94602	0.00321896	0.00863122
AT2G03580	28.4149	-3.22431	0.784686	-4.10905	3.97292e-05	0.000149548
AT2G03670	24.8803	2.42055	0.863539	2.80305	0.00506212	0.012931
AT2G03740	8.57354	6.05678	1.92018	3.15427	0.00160899	0.00459494
AT2G03780	27.0658	3.53292	0.919563	3.84196	0.000122057	0.000426579
AT2G04080	5.36292	5.38152	2.18642	2.46134	0.013842	0.0314537
AT2G04160	46.9056	-2.25006	0.604336	-3.72319	0.000196719	0.000666948
AT2G04170	22.9262	-5.02227	1.04456	-4.80802	1.52436e-06	6.77759e-06
AT2G04220	1488.32	-2.51615	0.11377	-22.116	2.21651e-108	6.5628e-107
AT2G04240	54.3487	2.23256	0.562141	3.97153	7.14139e-05	0.000259299
AT2G04378	53.158	2.02636	0.553726	3.65951	0.000252701	0.000841066
AT2G04865	967.967	-2.06886	0.142966	-14.471	1.84638e-47	2.75418e-46
AT2G05410	6.87607	5.7383	2.02373	2.83551	0.00457527	0.0118157
AT2G05632	16.8028	2.31562	0.997033	2.32251	0.0202057	0.043572
AT2G05790	277.308	2.53535	0.255043	9.94088	2.76383e-23	2.57292e-22
AT2G05810	51.9169	3.46619	0.661937	5.23644	1.63707e-07	7.90557e-07
AT2G05850	72571.2	-2.11549	0.0551345	-38.3697	0	0
AT2G05920	356.074	2.32929	0.233449	9.97772	1.90794e-23	1.78536e-22
AT2G05940	49.0881	3.1911	0.640539	4.98189	6.29647e-07	2.89037e-06
AT2G06000	24.1628	2.44634	0.905518	2.70159	0.00690091	0.0170253
AT2G06050	154.101	3.89892	0.410324	9.50206	2.05777e-21	1.81641e-20
AT2G06570	5.67517	-6.49127	2.14701	-3.0234	0.00249953	0.00686024
AT2G07040	149547	-2.09105	0.0498869	-41.9158	0	0
AT2G07340	77.6139	2.44304	0.48918	4.99414	5.90983e-07	2.71749e-06
AT2G07565	17.2826	3.50488	1.12398	3.11828	0.00181908	0.00513862
AT2G07633	6.12792	5.57092	2.12655	2.6197	0.00880068	0.0211505
AT2G07641	11.3784	6.46384	1.86039	3.47445	0.000511902	0.0016155
AT2G07642	36.4127	2.31229	0.69972	3.30459	0.000951142	0.00285448
AT2G07655	50.9147	3.04839	0.658401	4.63	3.65669e-06	1.56105e-05
AT2G07662	73.0991	2.37348	0.614	3.8656	0.000110817	0.000390256
AT2G07674	29.0711	2.05739	0.754793	2.72577	0.0064151	0.0159898
AT2G07681	5.67903	5.46065	2.27604	2.39919	0.0164316	0.0364145
AT2G07715	49.4824	2.34533	0.610194	3.84357	0.000121256	0.000424052
AT2G07798	12.424	3.96033	1.52783	2.59212	0.00953852	0.0226676
AT2G09990	188.817	2.46657	0.305768	8.0668	7.21651e-16	5.28754e-15
AT2G10920	96.6392	-2.18484	0.405427	-5.38899	7.08543e-08	3.52464e-07
AT2G10970	717.5	-2.3241	0.164511	-14.1274	2.57616e-45	3.69506e-44
AT2G10975	30.8729	-2.84291	0.714703	-3.97775	6.95691e-05	0.000253281
AT2G11225	1240.44	-2.66066	0.121278	-21.9386	1.11292e-106	3.25075e-105
AT2G11270	17.4336	-2.89789	0.988651	-2.93115	0.00337709	0.00902281
AT2G11910	192.975	2.39691	0.347896	6.88974	5.5893e-12	3.50246e-11
AT2G12480	25.1875	5.19248	1.26613	4.10105	4.11288e-05	0.00015452
AT2G13125	55.3083	-3.72435	0.591182	-6.29984	2.97947e-10	1.71876e-09
AT2G13350	77214.9	-2.0671	0.0559189	-36.9661	4.01917e-299	4.85983e-297
AT2G13610	20.0217	2.34657	0.939374	2.49802	0.012489	0.0287567
AT2G13620	1224.03	-2.06238	0.12806	-16.1048	2.35908e-58	4.06527e-57
AT2G13690	38.3573	2.79107	0.707068	3.94738	7.90099e-05	0.000284778
AT2G13790	29.4641	2.45912	0.852712	2.88388	0.00392804	0.0103215
AT2G13820	21.6943	2.83029	0.929046	3.04645	0.00231562	0.00640995
AT2G13845	19.014	-2.02284	0.869333	-2.32688	0.0199714	0.0431398
AT2G14050	92.0826	-2.10203	0.412823	-5.09186	3.5457e-07	1.66039e-06
AT2G14080	37.1502	3.82276	1.6253	2.35204	0.018671	0.0406758
AT2G14265	471.532	-2.33251	0.188484	-12.3751	3.5653e-35	4.37457e-34
AT2G14460	41.1877	2.09038	0.673742	3.10263	0.00191807	0.00539433
AT2G14680	538.376	-2.09196	0.172043	-12.1595	5.1057e-34	6.11554e-33
AT2G14775	35.2545	-3.46396	0.71189	-4.86586	1.13959e-06	5.12258e-06
AT2G14800	135.6	-2.37843	0.342065	-6.95315	3.57229e-12	2.26078e-11
AT2G14830	36.1024	2.92301	0.725407	4.02947	5.59027e-05	0.000206055
AT2G14945	5.62809	-6.48899	2.15769	-3.00737	0.00263515	0.00719686
AT2G15000	47.9931	3.38313	0.663144	5.10165	3.36713e-07	1.5795e-06
AT2G15050	22.7398	2.27005	0.903402	2.51278	0.0119783	0.0277015
AT2G15320	28.8454	2.30798	0.76229	3.0277	0.00246424	0.00677712
AT2G15400	13.0344	4.05166	1.43578	2.82192	0.00477367	0.0122709
AT2G15480	155.994	-2.38045	0.333495	-7.13788	9.47789e-13	6.1419e-12
AT2G15535	168.834	-2.02598	0.313844	-6.45537	1.07954e-10	6.39979e-10
AT2G15710	19.3502	-2.69653	0.913109	-2.95313	0.00314573	0.00845161
AT2G15820	32.621	3.41422	0.82004	4.16348	3.13434e-05	0.00011971
AT2G15880	128279	-2.00936	0.0655194	-30.6681	1.51461e-206	8.74194e-205
AT2G16015	1196.28	-2.80262	0.127542	-21.9741	5.09347e-107	1.49583e-105
AT2G16070	36.6765	2.116	0.680454	3.10968	0.00187289	0.00527617
AT2G16210	45.5001	2.57391	0.657574	3.91425	9.06839e-05	0.000323942
AT2G16520	15.8985	6.94793	1.71397	4.0537	5.04131e-05	0.000186839
AT2G16595	6.1626	5.58055	2.07882	2.68449	0.00726414	0.0178038
AT2G16600	636.419	2.09111	0.167639	12.4739	1.03646e-35	1.2819e-34
AT2G16630	22.494	2.8883	0.91843	3.14482	0.00166188	0.00472665
AT2G16640	156.371	2.4139	0.355955	6.78148	1.18953e-11	7.38559e-11
AT2G16650	29.8948	2.15876	0.74695	2.8901	0.00385114	0.0101503
AT2G16700	16.2739	2.35362	1.0241	2.29823	0.0215489	0.0460011
AT2G16720	20.8006	2.11523	0.921327	2.29586	0.0216841	0.0462667
AT2G16740	16.9992	4.47037	1.36417	3.277	0.00104917	0.00312441
AT2G16760	12.1737	3.0938	1.31372	2.35499	0.0185231	0.0404433
AT2G16850	45.7045	4.41064	0.810029	5.44504	5.17938e-08	2.59978e-07
AT2G16880	13.629	3.12667	1.19992	2.60573	0.00916797	0.0219261
AT2G17120	38.1034	4.20044	0.869827	4.82906	1.37181e-06	6.12194e-06
AT2G17180	87.5376	-2.00528	0.411469	-4.87347	1.09655e-06	4.93732e-06
AT2G17220	33.1626	2.29229	0.721391	3.1776	0.00148499	0.00426953
AT2G17480	61.356	3.01377	0.566927	5.31597	1.0609e-07	5.20682e-07
AT2G17580	27.9843	2.04103	0.758415	2.69118	0.00711992	0.0175078
AT2G17660	866.603	-3.15019	0.147852	-21.3064	9.91146e-101	2.72931e-99
AT2G17670	19.4065	3.80037	1.13518	3.34781	0.000814537	0.00247645
AT2G17710	45.4921	2.7442	0.684245	4.01055	6.05784e-05	0.000222005
AT2G17730	18.8525	4.77486	1.34922	3.53898	0.000401673	0.00129031
AT2G17780	16.151	2.79055	1.06851	2.61162	0.00901155	0.0215998
AT2G17820	13.6928	3.27464	1.26175	2.59531	0.00945045	0.0224998
AT2G17880	35.5534	2.31593	0.710904	3.25772	0.00112312	0.00332177
AT2G17890	14031.8	-2.06905	0.0606871	-34.0937	9.16041e-255	7.80582e-253
AT2G17975	121.933	-2.0769	0.350187	-5.93083	3.01402e-09	1.63211e-08
AT2G18020	855.224	2.28565	0.148659	15.3752	2.40189e-53	3.87092e-52
AT2G18090	86.7704	2.18589	0.456429	4.78912	1.67515e-06	7.4221e-06
AT2G18130	19.0821	2.84486	1.14284	2.48928	0.0128001	0.0293791
AT2G18150	17.8724	7.11774	1.70097	4.18452	2.85771e-05	0.000109726
AT2G18180	17529	-2.00779	0.0584528	-34.3489	1.46406e-258	1.27775e-256
AT2G18196	7.44586	5.85428	1.98957	2.94249	0.00325582	0.0087214
AT2G18220	70.2028	2.25023	0.492463	4.56934	4.89261e-06	2.05742e-05
AT2G18280	25404.6	-2.1595	0.0605339	-35.6743	9.90634e-279	1.00663e-276
AT2G18300	17.1609	-8.0923	1.70342	-4.75062	2.0279e-06	8.90662e-06
AT2G18328	17.7169	7.10442	1.68859	4.20732	2.58415e-05	0.00010002
AT2G18330	55.9603	3.2015	0.605824	5.28455	1.26015e-07	6.14293e-07
AT2G18340	217.52	-2.21771	0.269278	-8.23576	1.78414e-16	1.34036e-15
AT2G18450	3.43219	-5.77034	2.5006	-2.30758	0.0210223	0.0450322
AT2G18465	101.818	-2.1897	0.38424	-5.69878	1.20666e-08	6.31605e-08
AT2G18470	41452.7	-2.01945	0.0527902	-38.2543	0	0
AT2G18500	5.0924	5.30597	2.19316	2.41933	0.0155493	0.0347811
AT2G18570	14.0649	-2.82349	1.09887	-2.56946	0.0101858	0.0240127
AT2G18590	8.57415	-3.56398	1.51277	-2.35592	0.0184768	0.0403667
AT2G18630	45.8778	2.28517	0.613751	3.72329	0.000196644	0.000666797
AT2G18670	232.595	-2.62816	0.271698	-9.67311	3.92273e-22	3.55245e-21
AT2G18730	317.457	-2.15184	0.222381	-9.67637	3.79983e-22	3.44403e-21
AT2G18876	57.6614	-2.07437	0.509003	-4.07536	4.59424e-05	0.000171444
AT2G18910	19.7874	3.02465	1.01899	2.96829	0.00299465	0.00808789
AT2G18950	51.5605	2.19921	0.578847	3.79929	0.000145111	0.000500843
AT2G19030	342.07	-2.76646	0.220614	-12.5398	4.51953e-36	5.62512e-35
AT2G19040	29.6668	-2.37173	0.785522	-3.0193	0.0025336	0.00694388
AT2G19045	143.754	-3.4028	0.365551	-9.30869	1.29421e-20	1.11646e-19
AT2G19050	17198	-2.50019	0.062249	-40.1644	0	0
AT2G19090	28.2015	4.35179	1.02809	4.23288	2.30717e-05	8.98461e-05
AT2G19170	71.2643	2.12562	0.485714	4.37628	1.20723e-05	4.85495e-05
AT2G19330	382.605	-2.85392	0.219562	-12.9982	1.25227e-38	1.62398e-37
AT2G19440	5.47787	5.41063	2.1458	2.52149	0.0116857	0.0271031
AT2G19450	8562.22	-2.00561	0.065858	-30.4536	1.07403e-203	6.05372e-202
AT2G19480	9556.74	-2.04094	0.0682084	-29.9222	1.01344e-196	5.45645e-195
AT2G19580	12.0504	3.926	1.46127	2.68671	0.0072159	0.0177136
AT2G19640	27.2873	2.3268	0.82932	2.80567	0.00502119	0.0128416
AT2G19670	33.487	2.16688	0.706274	3.06804	0.00215466	0.00599891
AT2G19730	447.398	2.52353	0.202974	12.4328	1.73494e-35	2.13601e-34
AT2G19740	131.082	2.03955	0.36119	5.64675	1.63509e-08	8.4929e-08
AT2G19750	129.424	2.46332	0.369039	6.67495	2.47316e-11	1.51212e-10
AT2G19800	2634.75	-2.55444	0.0980345	-26.0565	1.13419e-149	4.73908e-148
AT2G19810	28.4721	2.3402	0.778474	3.00614	0.0026459	0.00722349
AT2G19870	43.6964	2.16215	0.642407	3.36571	0.00076347	0.00233595
AT2G19880	9241.68	-2.05091	0.0652	-31.4556	3.51664e-217	2.19983e-215
AT2G19890	1098.58	-2.49283	0.126805	-19.6587	4.8659e-86	1.1715e-84
AT2G19900	17.3986	-2.44098	0.93886	-2.59994	0.00932394	0.0222426
AT2G20010	29.3911	2.28378	0.804338	2.83933	0.0045209	0.011694
AT2G20050	60.6471	2.34054	0.549431	4.25992	2.04496e-05	8.00236e-05
AT2G20110	270.637	-2.06648	0.239686	-8.62161	6.60191e-18	5.23221e-17
AT2G20120	49.9059	2.80519	0.608372	4.61098	4.00766e-06	1.70282e-05
AT2G20250	237.296	-2.0137	0.267717	-7.52176	5.40456e-14	3.69594e-13
AT2G20320	27384.1	-2.33843	0.160132	-14.6031	2.68203e-48	4.05376e-47
AT2G20370	69.9212	2.5538	0.51255	4.98254	6.27562e-07	2.88141e-06
AT2G20440	3247.45	-2.10021	0.0872566	-24.0694	5.23375e-128	1.86315e-126
AT2G20490	108.755	2.95215	0.474339	6.22373	4.85482e-10	2.75939e-09
AT2G20515	41.2236	3.83432	0.765385	5.00966	5.45256e-07	2.51257e-06
AT2G20585	35.0856	2.48236	0.724581	3.42593	0.000612695	0.00190616
AT2G20725	41.9746	2.59474	0.68105	3.80991	0.000139018	0.000481195
AT2G20815	19.4027	2.46969	1.01451	2.43437	0.0149176	0.0335699
AT2G21045	3.66177	-5.85488	2.46017	-2.37987	0.0173187	0.0381405
AT2G21050	114.975	2.9396	0.409772	7.17376	7.29655e-13	4.74824e-12
AT2G21060	110.802	2.16722	0.406055	5.33726	9.43594e-08	4.65326e-07
AT2G21070	15.8883	4.36655	1.3649	3.19918	0.00137817	0.00399855
AT2G21180	15.2651	2.69891	1.08299	2.4921	0.012699	0.0291748
AT2G21280	40.5392	2.13842	0.63789	3.35234	0.00080131	0.00244037
AT2G21290	38.7803	2.1855	0.744519	2.93546	0.00333055	0.00890835
AT2G21440	68.9906	2.75142	0.515022	5.34233	9.17569e-08	4.53008e-07
AT2G21450	7.29028	5.82203	2.01058	2.89569	0.00378326	0.00999084
AT2G21500	53.8729	2.46036	0.570378	4.31356	1.60644e-05	6.37628e-05
AT2G21540	38779.3	-2.80508	0.0545794	-51.3945	0	0
AT2G21580	459.697	2.26672	0.20334	11.1474	7.36931e-29	7.86496e-28
AT2G21590	28.4452	2.22971	0.786615	2.83456	0.00458882	0.0118478
AT2G21660	3796.88	2.68946	0.0833599	32.2633	2.29322e-228	1.54625e-226
AT2G21780	193.119	-2.30067	0.303111	-7.59021	3.19394e-14	2.20158e-13
AT2G21880	797.407	-2.35086	0.147191	-15.9715	2.01924e-57	3.444e-56
AT2G22030	9.25435	3.72686	1.6064	2.32001	0.0203404	0.0438014
AT2G22050	19.6659	-2.10545	0.889246	-2.36767	0.0179003	0.0392538
AT2G22080	207.34	2.01614	0.308688	6.53131	6.5199e-11	3.91013e-10
AT2G22190	11.7307	3.03714	1.33107	2.28172	0.0225057	0.0478155
AT2G22230	29.5095	2.92055	0.798756	3.65638	0.000255801	0.00085021
AT2G22430	246.963	2.36296	0.27252	8.67077	4.29215e-18	3.42171e-17
AT2G22490	244.768	-2.07874	0.250173	-8.30922	9.63313e-17	7.31834e-16
AT2G22670	203.664	2.15407	0.288051	7.47808	7.54142e-14	5.11361e-13
AT2G22840	35.6819	3.05942	0.750088	4.07875	4.52786e-05	0.000169171
AT2G22860	300.858	-2.20466	0.246982	-8.9264	4.401e-19	3.62877e-18
AT2G22890	5.53534	5.42495	2.14962	2.52368	0.0116133	0.026964
AT2G23060	19.1523	2.19164	0.922631	2.37543	0.0175287	0.0385168
AT2G23070	12917.2	-2.1	0.0632938	-33.1786	2.19263e-241	1.64782e-239
AT2G23148	35.4282	-2.82197	0.732268	-3.85374	0.000116329	0.000407942
AT2G23170	21.0506	2.28193	0.901442	2.53142	0.0113602	0.0264851
AT2G23260	4.85098	-6.26815	2.24266	-2.79496	0.00519059	0.0132202
AT2G23300	20.85	3.79813	1.08766	3.49202	0.000479377	0.00152002
AT2G23450	29.8826	2.10791	0.741084	2.84436	0.0044501	0.0115351
AT2G23470	10.6607	3.7255	1.51644	2.45674	0.0140202	0.0317886
AT2G23520	62.2005	3.22616	0.587245	5.49372	3.93544e-08	1.99388e-07
AT2G23660	3033.15	-2.05409	0.0985466	-20.8438	1.73479e-96	4.56785e-95
AT2G23670	70.8647	2.28854	0.505038	4.53142	5.85882e-06	2.44003e-05
AT2G23700	34.0769	2.29187	0.730019	3.13946	0.0016926	0.00480327
AT2G23760	13.7968	3.30178	1.37352	2.40389	0.0162218	0.0360329
AT2G23810	285.88	3.00628	0.302429	9.94046	2.77555e-23	2.58161e-22
AT2G23830	7.59441	-6.92711	2.03102	-3.41066	0.000648059	0.00200638
AT2G23930	189.756	2.17533	0.299782	7.25636	3.97653e-13	2.61684e-12
AT2G24120	59.3881	2.55765	0.568517	4.49881	6.8335e-06	2.828e-05
AT2G24230	48.4237	2.71929	0.621287	4.37686	1.20403e-05	4.84475e-05
AT2G24290	53.6029	2.05825	0.61975	3.32109	0.000896666	0.00270676
AT2G24350	9.66825	3.56801	1.55162	2.29953	0.0214746	0.0458742
AT2G24530	13.2892	3.08229	1.25183	2.46223	0.0138078	0.0313923
AT2G24570	31.3874	2.74407	0.761508	3.60347	0.000313999	0.00102832
AT2G24600	16.6018	4.43548	1.35254	3.27937	0.00104039	0.00310124
AT2G24630	31.5965	2.51595	0.749028	3.35895	0.000782395	0.00238745
AT2G24700	42.1743	3.44151	0.742739	4.63353	3.5948e-06	1.53584e-05
AT2G24740	3.47927	-5.77471	2.54317	-2.27067	0.023167	0.0490441
AT2G24790	207.288	2.17854	0.294234	7.4041	1.32044e-13	8.86464e-13
AT2G24970	8.84014	3.65749	1.61381	2.26637	0.0234286	0.0495037
AT2G25060	125.487	3.17788	0.40768	7.79503	6.43914e-15	4.54711e-14
AT2G25210	151.714	2.27631	0.338275	6.72917	1.7063e-11	1.05277e-10
AT2G25270	41.9634	3.37876	0.755539	4.47198	7.74976e-06	3.18345e-05
AT2G25350	20.1115	2.6242	0.946883	2.77141	0.00558149	0.0141095
AT2G25460	1580.4	-2.33195	0.11827	-19.7171	1.53646e-86	3.71567e-85
AT2G25560	668.813	-2.14424	0.160742	-13.3397	1.36063e-40	1.81786e-39
AT2G25600	14314.3	-2.55745	0.0601776	-42.4985	0	0
AT2G25630	162.63	-2.27837	0.323387	-7.04534	1.85014e-12	1.1865e-11
AT2G25690	43.7582	2.07986	0.725728	2.86589	0.00415835	0.0108621
AT2G25940	146.466	-2.5897	0.32836	-7.88675	3.10159e-15	2.22214e-14
AT2G26100	18.5738	3.01937	1.02868	2.93519	0.00333347	0.00891507
AT2G26120	27.1416	-3.90198	0.828828	-4.70783	2.50369e-06	1.08619e-05
AT2G26170	29.1445	4.3148	0.987088	4.37125	1.2354e-05	4.95993e-05
AT2G26180	219.538	4.13585	0.34992	11.8194	3.09825e-32	3.57074e-31
AT2G26190	75.0177	3.16465	0.51782	6.11149	9.8704e-10	5.51316e-09
AT2G26250	150.209	2.23743	0.355679	6.29058	3.16276e-10	1.82012e-09
AT2G26290	6.40521	-6.68005	2.10494	-3.1735	0.00150611	0.00432337
AT2G26330	229.289	3.0566	0.303397	10.0746	7.15597e-24	6.78125e-23
AT2G26410	75340.9	-2.03858	0.05181	-39.3472	0	0
AT2G26470	230.834	-2.05468	0.280731	-7.31903	2.49772e-13	1.65678e-12
AT2G26490	9271.91	-2.38866	0.069643	-34.2986	8.2326e-258	7.15608e-256
AT2G26510	48.1702	2.11765	0.650837	3.25374	0.00113897	0.00336498
AT2G26520	8.63101	6.06595	1.92411	3.1526	0.00161824	0.00461707
AT2G26530	37.6481	3.04047	0.72479	4.19497	2.7291e-05	0.000105123
AT2G26550	19.2098	2.19655	0.923351	2.37889	0.0173647	0.0382147
AT2G26790	13.9448	3.01442	1.25801	2.39618	0.0165668	0.0366675
AT2G26800	2825.39	-2.07525	0.0904526	-22.943	1.73259e-116	5.50662e-115
AT2G26830	302.826	-2.04745	0.232124	-8.82049	1.13957e-18	9.28647e-18
AT2G26850	142375	-2.63136	0.0565874	-46.5009	0	0
AT2G26930	18.761	2.50334	1.08266	2.31221	0.020766	0.0445936
AT2G26950	4.02679	-6.00406	2.37773	-2.52512	0.0115659	0.02688
AT2G26960	5.14987	5.32135	2.18438	2.4361	0.0148468	0.033428
AT2G27040	186.712	2.77461	0.326019	8.51058	1.73067e-17	1.34938e-16
AT2G27050	4129.28	-2.45773	0.0811989	-30.268	3.0278e-201	1.68467e-199
AT2G27060	23.4167	2.11826	0.867557	2.44164	0.0146207	0.0330013
AT2G27080	64.0053	2.40362	0.528957	4.54408	5.51752e-06	2.30409e-05
AT2G27120	496.013	-2.70059	0.188197	-14.3498	1.06832e-46	1.56552e-45
AT2G27230	97.1424	2.62318	0.454409	5.77273	7.79992e-09	4.12162e-08
AT2G27360	4.70692	5.19308	2.25957	2.29826	0.0215468	0.046001
AT2G27385	111.585	2.45569	0.402031	6.1082	1.0076e-09	5.6222e-09
AT2G27402	33.4209	5.51524	1.19501	4.61523	3.9266e-06	1.66937e-05
AT2G27470	52.6316	2.48325	0.654303	3.79526	0.000147489	0.000508724
AT2G27710	470.71	2.54735	0.2135	11.9314	8.12028e-33	9.4543e-32
AT2G27810	64.8988	2.62413	0.525335	4.99515	5.87895e-07	2.70444e-06
AT2G27820	15.8312	4.51926	1.40517	3.21616	0.00129918	0.00379531
AT2G27830	62.2053	2.7587	0.57004	4.83947	1.30183e-06	5.82045e-06
AT2G27920	23.7099	2.62873	0.892707	2.94467	0.00323295	0.00866657
AT2G28000	408.307	2.45803	0.215577	11.4021	4.0812e-30	4.49763e-29
AT2G28060	20.7309	2.03652	0.882122	2.30866	0.0209623	0.0449528
AT2G28100	18.072	2.52963	0.991001	2.5526	0.0106922	0.0250838
AT2G28170	37.3968	-3.51161	0.770503	-4.55755	5.17529e-06	2.17081e-05
AT2G28180	31604.2	-2.18161	0.053148	-41.0478	0	0
AT2G28220	71.5664	-2.48458	0.476015	-5.21954	1.79366e-07	8.64827e-07
AT2G28380	70.4302	2.39589	0.498876	4.80257	1.5664e-06	6.95878e-06
AT2G28440	1239.63	-2.15643	0.130877	-16.4768	5.3869e-61	9.68389e-60
AT2G28500	26.0155	3.05006	0.905412	3.3687	0.000755232	0.00231271
AT2G28640	1952.47	-2.11523	0.101071	-20.9281	2.97342e-97	7.90624e-96
AT2G28660	18.0411	2.62846	1.08432	2.42406	0.0153481	0.0343887
AT2G28790	417.116	3.90425	0.574671	6.79389	1.09151e-11	6.79067e-11
AT2G28810	27.2542	2.79097	0.819871	3.40415	0.000663694	0.00204951
AT2G28890	30.3173	2.04059	0.756563	2.69719	0.00699273	0.0172231
AT2G28930	21.6576	3.26238	0.975559	3.34411	0.00082546	0.00250806
AT2G28940	37.5373	2.28084	0.707106	3.2256	0.00125709	0.00368828
AT2G28950	307.694	2.83078	0.262362	10.7896	3.85356e-27	3.96231e-26
AT2G29040	729.949	-2.3008	0.151767	-15.1601	6.49742e-52	1.03177e-50
AT2G29120	9.6692	-3.76575	1.47159	-2.55896	0.0104985	0.0246613
AT2G29310	33.1871	4.51305	0.952743	4.7369	2.1701e-06	9.49457e-06
AT2G29350	19.8575	2.51473	0.972246	2.58652	0.00969502	0.0229961
AT2G29510	99.1804	2.69522	0.433471	6.21777	5.04261e-10	2.86312e-09
AT2G30040	47.5913	4.46985	0.791104	5.65014	1.60314e-08	8.33292e-08
AT2G30100	16.9216	2.76399	1.0493	2.63412	0.00843556	0.0203749
AT2G30260	69.3847	2.05573	0.49432	4.15871	3.20045e-05	0.000122127
AT2G30320	663.575	-2.27582	0.161262	-14.1125	3.18e-45	4.55814e-44
AT2G30370	22.7394	3.25123	0.995285	3.26664	0.00108833	0.00322814
AT2G30432	11.0499	3.99282	1.53183	2.60656	0.00914555	0.021885
AT2G30490	181.126	2.01516	0.31669	6.3632	1.97598e-10	1.15247e-09
AT2G30590	74.2799	2.26206	0.493304	4.58553	4.52828e-06	1.91239e-05
AT2G30690	151.496	-2.59059	0.330716	-7.83327	4.75338e-15	3.37983e-14
AT2G30700	62.4717	2.41903	0.533818	4.53156	5.85505e-06	2.43893e-05
AT2G30820	11.5297	3.85466	1.47916	2.60599	0.00916091	0.0219165
AT2G30860	306.56	2.51941	0.25441	9.90298	4.04066e-23	3.73425e-22
AT2G31020	27.9328	-2.05916	0.74774	-2.75384	0.00589002	0.0148151
AT2G31070	31.0181	2.61387	0.783034	3.33813	0.000843444	0.00255787
AT2G31140	37.32	2.06367	0.712404	2.89677	0.00377023	0.0099634
AT2G31150	32.6216	2.26328	0.717662	3.15369	0.0016122	0.00460349
AT2G31220	15.7327	4.34645	1.38748	3.13262	0.00173253	0.00490889
AT2G31270	1041.25	-2.07213	0.134997	-15.3494	3.57225e-53	5.73149e-52
AT2G31350	5519.73	-2.05443	0.0788849	-26.0434	1.59691e-149	6.64681e-148
AT2G31730	17.6186	2.93358	1.03673	2.82964	0.00466005	0.0119988
AT2G31740	37.8086	2.08832	0.675586	3.09113	0.00199397	0.00558683
AT2G31770	6.43313	5.64333	2.0619	2.73696	0.006201	0.0155036
AT2G31830	3743.1	-2.91159	0.100586	-28.9462	3.1326e-184	1.58416e-182
AT2G32010	26.5159	3.08152	0.871958	3.53402	0.000409289	0.00131356
AT2G32030	5.47787	5.41063	2.1458	2.52149	0.0116857	0.0271031
AT2G32060	301.663	2.87368	0.255645	11.2409	2.56838e-29	2.77673e-28
AT2G32120	22.0181	2.43409	0.896245	2.71588	0.00661003	0.0163937
AT2G32140	20.6076	2.8438	1.0508	2.70631	0.0068035	0.0168063
AT2G32180	25.0444	2.64996	0.84243	3.14562	0.00165735	0.00471624
AT2G32210	25.4956	2.46078	0.861078	2.85779	0.00426601	0.0111165
AT2G32235	23.2565	2.17417	0.848148	2.56344	0.0103641	0.024388
AT2G32280	26.8729	3.17213	0.866376	3.66137	0.000250866	0.000835345
AT2G32295	1140.46	-2.19306	0.130727	-16.7759	3.66541e-63	6.7749e-62
AT2G32360	131.015	-2.65146	0.368749	-7.19043	6.45879e-13	4.2132e-12
AT2G32400	32.1463	2.09496	0.718741	2.91476	0.00355958	0.0094718
AT2G32550	10.0547	-3.13319	1.30242	-2.40566	0.0161431	0.035895
AT2G32690	145.98	3.63445	0.399702	9.0929	9.64352e-20	8.11841e-19
AT2G32765	102.254	2.38759	0.412958	5.78168	7.39585e-09	3.91192e-08
AT2G32785	36.7899	-3.01583	0.698658	-4.31661	1.58446e-05	6.29133e-05
AT2G32880	4.82187	5.22618	2.22878	2.34486	0.0190342	0.0413273
AT2G33160	8.3149	6.01458	1.99813	3.01011	0.00261157	0.00713426
AT2G33190	217.593	-2.09918	0.290788	-7.21895	5.23903e-13	3.43097e-12
AT2G33270	26538.4	-2.17528	0.0544257	-39.9678	0	0
AT2G33320	2537.88	-2.12498	0.0917235	-23.1672	9.75298e-119	3.16482e-117
AT2G33360	19.3776	2.29438	0.974754	2.3538	0.0185826	0.0405199
AT2G33370	217.502	3.09266	0.306355	10.095	5.81193e-24	5.51483e-23
AT2G33390	625.094	-2.94703	0.170714	-17.263	8.93905e-67	1.72286e-65
AT2G33420	102010	-2.15436	0.0511498	-42.1187	0	0
AT2G33460	29490	-2.42896	0.0569247	-42.6698	0	0
AT2G33500	30.2808	2.39097	0.772113	3.09666	0.00195713	0.00549276
AT2G33550	159.572	-2.86696	0.326135	-8.79073	1.48588e-18	1.20722e-17
AT2G33580	66.4803	3.50799	0.601977	5.82745	5.62813e-09	3.00334e-08
AT2G33600	15.3226	2.70462	1.07815	2.50858	0.0121219	0.0280096
AT2G33670	977.933	-2.49035	0.140679	-17.7024	4.01705e-70	8.08039e-69
AT2G33680	79.8943	-2.23423	0.432568	-5.16504	2.40383e-07	1.14223e-06
AT2G33690	13.5595	3.69285	1.32178	2.79385	0.00520849	0.0132642
AT2G33770	100.211	2.48683	0.465518	5.34208	9.18883e-08	4.53471e-07
AT2G33810	237.475	2.82125	0.290639	9.70703	2.81422e-22	2.55821e-21
AT2G33860	78.3922	3.12987	0.519198	6.02828	1.65714e-09	9.12418e-09
AT2G34010	8.90153	6.11107	1.90389	3.20978	0.00132836	0.0038675
AT2G34100	35.2892	-3.1974	0.71736	-4.45718	8.3046e-06	3.40168e-05
AT2G34185	4.5066	-6.17226	2.31684	-2.66409	0.00771972	0.0188329
AT2G34190	45.5086	3.02835	0.660572	4.58443	4.55222e-06	1.92175e-05
AT2G34210	178.465	-2.2728	0.3018	-7.53083	5.04194e-14	3.45123e-13
AT2G34355	12.3745	2.96871	1.22972	2.41413	0.0157729	0.0352128
AT2G34470	38.5851	3.0075	0.716593	4.19694	2.70542e-05	0.000104266
AT2G34480	1019.32	2.40595	0.14076	17.0926	1.68589e-65	3.20083e-64
AT2G34490	10.8247	3.7506	1.50877	2.48587	0.0129235	0.0296247
AT2G34510	58.445	2.14199	0.554094	3.86576	0.000110746	0.000390133
AT2G34585	101.695	2.04355	0.405197	5.04333	4.57493e-07	2.11898e-06
AT2G34590	94.2816	2.02035	0.441072	4.58055	4.6376e-06	1.95627e-05
AT2G34600	19.5867	7.24856	1.66816	4.34523	1.39131e-05	5.55907e-05
AT2G34650	63.9839	3.23915	0.567556	5.70719	1.14855e-08	6.01916e-08
AT2G34670	21.3745	3.94346	1.10017	3.5844	0.000337857	0.0011003
AT2G34730	37.2182	2.22383	0.700147	3.17623	0.00149204	0.00428867
AT2G34770	20674.8	-2.18199	0.0618753	-35.2642	2.07569e-272	2.00564e-270
AT2G34780	59.6583	2.70442	0.576576	4.69049	2.72558e-06	1.1789e-05
AT2G34790	49.8722	-2.57168	0.574461	-4.47669	7.58076e-06	3.11757e-05
AT2G34810	74.0882	2.27887	0.511636	4.45409	8.42506e-06	3.44776e-05
AT2G34820	40.7236	3.38617	0.729749	4.64018	3.481e-06	1.48928e-05
AT2G34870	15.1048	6.87529	1.75487	3.91783	8.93493e-05	0.000319385
AT2G35160	185.867	-2.01833	0.296061	-6.81727	9.27865e-12	5.78252e-11
AT2G35215	1993.71	-2.01966	0.10351	-19.5118	8.71087e-85	2.06957e-83
AT2G35290	74.4924	5.17459	0.743748	6.95745	3.46485e-12	2.19407e-11
AT2G35310	45.3236	2.9232	0.735753	3.97307	7.09537e-05	0.000257801
AT2G35343	6.60555	5.67963	2.06304	2.75304	0.00590444	0.0148476
AT2G35350	46.1122	2.3391	0.727514	3.2152	0.00130356	0.00380656
AT2G35370	271.683	2.03314	0.255645	7.95299	1.82069e-15	1.31313e-14
AT2G35550	71.7137	-2.3317	0.472504	-4.93478	8.02405e-07	3.65584e-06
AT2G35600	467.816	-2.24963	0.202409	-11.1143	1.069e-28	1.13641e-27
AT2G35605	51.9584	2.67856	0.591863	4.52564	6.02138e-06	2.50388e-05
AT2G35640	17.3463	3.63601	1.20241	3.02393	0.00249514	0.00685224
AT2G35780	80.7255	2.44848	0.465096	5.26447	1.40597e-07	6.82762e-07
AT2G35950	20.0377	4.86116	1.32108	3.67969	0.00023352	0.000782039
AT2G35960	17.9592	2.43006	0.976709	2.48801	0.012846	0.029472
AT2G36000	55.4515	2.38468	0.561427	4.24753	2.16141e-05	8.43825e-05
AT2G36050	21.1446	3.93042	1.11735	3.51764	0.000435398	0.00139199
AT2G36120	12.0598	-2.94739	1.17664	-2.50493	0.0122477	0.028267
AT2G36160	459.697	2.09132	0.195092	10.7196	8.23218e-27	8.36513e-26
AT2G36200	614.95	-2.32257	0.173076	-13.4193	4.65862e-41	6.2667e-40
AT2G36240	40.7279	2.07329	0.640788	3.23553	0.00121416	0.00357201
AT2G36250	89.738	2.17625	0.441104	4.93365	8.07083e-07	3.67603e-06
AT2G36270	47.137	3.12504	0.682703	4.57745	4.70674e-06	1.98407e-05
AT2G36350	59.4736	2.90361	0.570309	5.09129	3.55627e-07	1.66462e-06
AT2G36390	4948.88	-2.02965	0.0756433	-26.8319	1.373e-158	6.0401e-157
AT2G36420	26948.8	-2.07732	0.062069	-33.4679	1.41519e-245	1.11383e-243
AT2G36500	947.522	-2.30125	0.134077	-17.1636	4.97476e-66	9.54555e-65
AT2G36660	4977.62	-2.22468	0.0725787	-30.652	2.48877e-206	1.43263e-204
AT2G36670	29.6656	2.25104	0.806854	2.78989	0.00527252	0.0134052
AT2G36790	11.5791	4.05889	1.49853	2.70857	0.00675735	0.0167054
AT2G36810	908.494	-2.0314	0.13669	-14.8614	5.8703e-50	9.08847e-49
AT2G36830	547.251	2.09718	0.183893	11.4043	3.97757e-30	4.38567e-29
AT2G36930	103.13	2.3057	0.431491	5.34356	9.11395e-08	4.50165e-07
AT2G37000	38.9673	-3.31179	0.670796	-4.9371	7.92926e-07	3.61535e-06
AT2G37210	6.19134	5.58693	2.07885	2.68751	0.00719876	0.0176775
AT2G37220	534.933	2.03844	0.180454	11.2962	1.37088e-29	1.49402e-28
AT2G37300	17.9508	3.68382	1.15786	3.18159	0.0014647	0.00421962
AT2G37360	30.0179	2.67043	0.772989	3.45468	0.000550937	0.00172769
AT2G37390	6.1626	5.58055	2.07882	2.68449	0.00726414	0.0178038
AT2G37400	32.8185	2.04169	0.710869	2.87211	0.00407745	0.010674
AT2G37510	26.5693	4.07632	1.03206	3.94969	7.82515e-05	0.000282232
AT2G37540	33.8293	-2.00197	0.696808	-2.87306	0.00406515	0.0106443
AT2G37600	216.582	3.65538	0.3263	11.2025	3.9636e-29	4.26171e-28
AT2G37630	101.543	2.72577	0.450685	6.04807	1.46592e-09	8.10015e-09
AT2G37670	2792.23	-2.00584	0.0856413	-23.4214	2.58707e-121	8.62781e-120
AT2G37790	33.2327	2.06406	0.708976	2.91132	0.00359902	0.00955911
AT2G37840	1005.2	-2.00566	0.129732	-15.46	6.45496e-54	1.05125e-52
AT2G38255	36.9113	-2.56293	0.70156	-3.65319	0.000259002	0.000859922
AT2G38340	26.1222	-2.50052	0.776425	-3.22055	0.00127943	0.00374418
AT2G38400	20699.1	-2.07481	0.0534104	-38.8465	0	0
AT2G38410	1273.51	-2.17186	0.145331	-14.9442	1.69954e-50	2.65403e-49
AT2G38490	71.5054	-2.10014	0.509385	-4.1229	3.74139e-05	0.000141299
AT2G38500	23703.8	-2.0217	0.0569319	-35.5109	3.34117e-276	3.31726e-274
AT2G38540	991.816	2.31737	0.142328	16.282	1.3257e-59	2.32902e-58
AT2G38720	39.7685	-2.07646	0.628739	-3.30257	0.000958024	0.00287434
AT2G38750	467.174	-2.09643	0.203081	-10.3232	5.53658e-25	5.36409e-24
AT2G38820	90.7834	2.1803	0.437786	4.98027	6.34941e-07	2.91281e-06
AT2G38860	115.132	-4.48554	1.10035	-4.07648	4.57227e-05	0.000170713
AT2G38900	63.4552	2.52452	0.544043	4.6403	3.47906e-06	1.48909e-05
AT2G38905	31.9449	2.93379	0.775043	3.78532	0.00015351	0.000527896
AT2G38940	356.315	-2.1317	0.223933	-9.51939	1.74202e-21	1.5421e-20
AT2G38970	24.3013	5.02204	1.29183	3.88753	0.00010127	0.000358797
AT2G39030	4.02679	-6.00406	2.37773	-2.52512	0.0115659	0.02688
AT2G39130	678.295	-2.00225	0.159161	-12.58	2.71866e-36	3.4092e-35
AT2G39190	50.5824	2.73738	0.633582	4.32049	1.55683e-05	6.18434e-05
AT2G39310	28.0398	-4.7133	0.911588	-5.17043	2.33559e-07	1.11151e-06
AT2G39330	45.7582	3.51982	0.733776	4.79685	1.61176e-06	7.1515e-06
AT2G39400	55.9191	-3.00363	0.550385	-5.45731	4.83389e-08	2.43031e-07
AT2G39420	11543.7	-2.18927	0.0647911	-33.7896	2.80168e-250	2.33229e-248
AT2G39445	17.4263	3.51653	1.14926	3.05983	0.00221464	0.00615243
AT2G39510	22.8756	2.56985	0.907167	2.83283	0.00461378	0.0118924
AT2G39530	18.2187	-2.13667	0.937704	-2.27861	0.02269	0.0481521
AT2G39560	7.06039	5.77804	2.02864	2.84823	0.00439631	0.0114134
AT2G39700	94004.7	-3.16411	0.0567305	-55.7744	0	0
AT2G39705	14.4448	4.38665	1.43092	3.06562	0.0021722	0.00604463
AT2G39830	15.794	2.64678	1.08222	2.44568	0.0144578	0.0326593
AT2G39851	5.00618	5.28248	2.24419	2.35384	0.0185804	0.0405193
AT2G39870	97.6026	2.42583	0.42369	5.72549	1.03137e-08	5.41557e-08
AT2G39880	12.0465	2.92448	1.24065	2.3572	0.0184132	0.0402397
AT2G40030	41.5316	3.19617	0.70432	4.53795	5.68043e-06	2.36892e-05
AT2G40070	98.6065	2.29302	0.44663	5.13405	2.8357e-07	1.33833e-06
AT2G40080	35.8197	2.32949	0.743483	3.13321	0.00172905	0.00490095
AT2G40090	4957.05	-2.00776	0.0753163	-26.6577	1.45792e-156	6.37477e-155
AT2G40110	18.5616	2.91939	1.02169	2.85743	0.00427093	0.011128
AT2G40116	21557.8	-2.10416	0.0542508	-38.7858	0	0
AT2G40130	15.4576	4.4858	1.40928	3.18305	0.00145734	0.00420066
AT2G40140	316.236	3.67094	0.279609	13.1288	2.25203e-39	2.96129e-38
AT2G40180	953.621	-2.04663	0.147567	-13.8692	9.73726e-44	1.3712e-42
AT2G40270	46.722	2.28277	0.639729	3.56833	0.000359262	0.00116423
AT2G40380	37.8989	2.60958	0.705012	3.70146	0.00021436	0.000722117
AT2G40460	25.6592	5.21926	1.26444	4.12773	3.66364e-05	0.000138557
AT2G40610	15.0438	3.14205	1.22892	2.55676	0.0105651	0.0248071
AT2G40620	12665.1	-2.02975	0.0654217	-31.0257	2.42936e-211	1.46465e-209
AT2G40730	822.795	-2.00232	0.140913	-14.2097	7.98231e-46	1.15333e-44
AT2G40850	84434.6	-2.48928	0.053721	-46.3372	0	0
AT2G40890	43.5326	2.08875	0.611293	3.41694	0.000633288	0.00196458
AT2G40935	10.3246	3.8908	1.56833	2.48085	0.0131068	0.0299909
AT2G41010	122.567	4.24197	0.484603	8.75349	2.06857e-18	1.6731e-17
AT2G41070	538.143	-2.35576	0.177413	-13.2784	3.08978e-40	4.10781e-39
AT2G41082	12.241	4.14371	1.49036	2.78035	0.00543007	0.0137581
AT2G41250	1928.05	-2.06851	0.0996444	-20.7589	1.01892e-95	2.65066e-94
AT2G41290	5.0924	5.30597	2.19316	2.41933	0.0155493	0.0347811
AT2G41450	234.021	-2.15897	0.271999	-7.93741	2.06448e-15	1.48549e-14
AT2G41650	135.792	2.40419	0.388847	6.18287	6.29466e-10	3.55537e-09
AT2G41700	803.868	-2.1159	0.146092	-14.4834	1.54285e-47	2.30459e-46
AT2G41770	21.1676	2.0049	0.869899	2.30475	0.0211808	0.045336
AT2G41820	74.6654	2.37819	0.498407	4.77159	1.8278e-06	8.05887e-06
AT2G41850	13.5687	-2.47339	1.06592	-2.32042	0.0203181	0.043762
AT2G41860	21322.7	-2.53472	0.0573473	-44.1995	0	0
AT2G41880	2831.5	-2.55622	0.0883845	-28.9216	6.3964e-184	3.21962e-182
AT2G41890	31.1619	4.498	1.0061	4.47074	7.79497e-06	3.20141e-05
AT2G41980	2489.64	-2.18172	0.0932693	-23.3916	5.20389e-121	1.7275e-119
AT2G41990	24.0886	5.12837	1.27752	4.01433	5.96157e-05	0.000218773
AT2G42010	769.967	-2.38985	0.153501	-15.5689	1.18338e-54	1.94776e-53
AT2G42030	1413.84	-2.07169	0.115258	-17.9743	3.09712e-72	6.41475e-71
AT2G42110	13.0635	4.23773	1.46901	2.88476	0.00391715	0.0102992
AT2G42200	85.8264	2.77206	0.464249	5.97106	2.35714e-09	1.2825e-08
AT2G42230	409.784	-2.25911	0.221318	-10.2075	1.83488e-24	1.76194e-23
AT2G42260	13.3873	3.09709	1.20029	2.58029	0.00987181	0.0233591
AT2G42290	27.0532	4.20197	0.995831	4.21956	2.4478e-05	9.49975e-05
AT2G42390	30.3497	2.18658	0.775866	2.81824	0.00482875	0.0123948
AT2G42410	6.22007	5.59329	2.08209	2.68638	0.00722317	0.0177234
AT2G42480	8.86888	3.66253	1.61657	2.26562	0.0234746	0.0495886
AT2G42730	17.709	3.66392	1.16841	3.13581	0.0017138	0.00486025
AT2G42800	42.2283	2.6049	0.671813	3.87742	0.000105572	0.000373123
AT2G42830	43.45	3.0369	0.675278	4.49726	6.88347e-06	2.84564e-05
AT2G42840	507.388	2.93337	0.203642	14.4045	4.84566e-47	7.15413e-46
AT2G42885	6.87607	5.7383	2.02373	2.83551	0.00457527	0.0118157
AT2G42960	35.1557	2.25166	0.692233	3.25274	0.00114296	0.00337586
AT2G42990	23.9697	4.11361	1.06933	3.84691	0.000119617	0.000418795
AT2G43050	161.233	-2.92731	0.321176	-9.11437	7.9132e-20	6.67993e-19
AT2G43070	55.4719	2.70592	0.590302	4.58396	4.56253e-06	1.92573e-05
AT2G43080	827.004	-2.59144	0.158113	-16.3898	2.26031e-60	4.01002e-59
AT2G43160	5543.74	-2.36105	0.0739455	-31.9295	1.03999e-223	6.75962e-222
AT2G43270	85.7991	-2.41782	0.451468	-5.35546	8.534e-08	4.22387e-07
AT2G43280	23.552	2.88584	0.903031	3.19573	0.00139479	0.00403971
AT2G43290	94.2488	2.17961	0.423706	5.14415	2.68738e-07	1.27138e-06
AT2G43360	52.0772	2.01782	0.564918	3.57188	0.000354422	0.00114958
AT2G43460	309.183	2.22018	0.259593	8.55255	1.20399e-17	9.44518e-17
AT2G43530	77.501	2.86176	0.494937	5.78206	7.37918e-09	3.90406e-08
AT2G43535	17.5614	3.03682	1.11204	2.73087	0.00631682	0.0157531
AT2G43550	69.2817	2.95474	0.548847	5.38354	7.30368e-08	3.62987e-07
AT2G43570	48.4439	-2.65828	0.652755	-4.07241	4.65301e-05	0.000173428
AT2G43620	49.6616	5.17326	0.904306	5.7207	1.06085e-08	5.56632e-08
AT2G43680	360.123	2.79966	0.234775	11.9248	8.78513e-33	1.02229e-31
AT2G43790	5208.05	-2.00391	0.0765066	-26.1927	3.22088e-151	1.36692e-149
AT2G43800	85.3347	3.19294	0.504444	6.32961	2.45778e-10	1.42464e-09
AT2G43840	10.7959	3.74713	1.50589	2.48831	0.0128352	0.0294533
AT2G43880	8.70958	-3.59831	1.50013	-2.39866	0.016455	0.0364499
AT2G44020	21.887	2.06577	0.868254	2.37923	0.017349	0.0381863
AT2G44080	41.699	3.20374	0.704139	4.54986	5.36814e-06	2.24345e-05
AT2G44510	26.1715	2.58472	0.898694	2.87609	0.00402636	0.010553
AT2G44540	26.7189	-2.22055	0.771625	-2.87775	0.00400518	0.0105025
AT2G44560	15130.6	-2.37394	0.0565763	-41.96	0	0
AT2G44640	32.1085	2.49345	0.773216	3.22478	0.00126069	0.00369783
AT2G44650	96.1443	2.34757	0.429967	5.45988	4.76459e-08	2.39881e-07
AT2G44660	577.564	-2.62549	0.189308	-13.8689	9.77892e-44	1.37617e-42
AT2G44670	124.981	2.16366	0.385875	5.60715	2.05683e-08	1.0592e-07
AT2G44730	2432.64	-2.31739	0.111187	-20.8422	1.7932e-96	4.71592e-95
AT2G44735	103.842	-2.91851	0.393101	-7.42433	1.13355e-13	7.6479e-13
AT2G44830	73.3408	2.85212	0.505658	5.64042	1.69632e-08	8.79828e-08
AT2G44840	44.3847	3.61922	0.725433	4.98905	6.06773e-07	2.78832e-06
AT2G44910	12.4729	3.13141	1.30103	2.40687	0.0160901	0.0358028
AT2G44970	1795.08	-2.25654	0.107683	-20.9554	1.67607e-97	4.4676e-96
AT2G44990	11.1372	-3.25734	1.35003	-2.4128	0.0158307	0.0353164
AT2G45310	27992.3	-2.12003	0.0560177	-37.8457	0	0
AT2G45340	104.945	3.71238	0.477367	7.77678	7.4395e-15	5.24155e-14
AT2G45350	6.84733	5.73256	2.02361	2.83284	0.00461361	0.0118924
AT2G45403	12865.4	-2.96804	0.0604749	-49.0788	0	0
AT2G45405	44484.4	-2.21004	0.055412	-39.8838	0	0
AT2G45406	122.72	-2.03709	0.354927	-5.73947	9.49719e-09	4.99653e-08
AT2G45470	214.282	2.43531	0.296276	8.21973	2.03962e-16	1.527e-15
AT2G45480	16.3928	2.81525	1.05466	2.66935	0.0075998	0.0185655
AT2G45490	409.398	-2.05633	0.204918	-10.0349	1.07073e-23	1.00848e-22
AT2G45590	64.5879	2.64167	0.560582	4.71236	2.44862e-06	1.06379e-05
AT2G45610	615.497	-2.81141	0.169879	-16.5495	1.61473e-61	2.91973e-60
AT2G45680	43.5937	3.0417	0.672377	4.52381	6.07368e-06	2.52369e-05
AT2G45800	95112.6	-2.11674	0.0507659	-41.6961	0	0
AT2G46080	24.9172	2.57436	0.850828	3.02571	0.00248046	0.00681655
AT2G46250	21.5673	4.84099	1.2945	3.73968	0.000184257	0.000626561
AT2G46270	452.697	-2.03097	0.201961	-10.0563	8.62093e-24	8.15165e-23
AT2G46300	9606.84	-2.24193	0.0646067	-34.7011	7.57034e-264	6.85575e-262
AT2G46400	92.2583	3.31928	0.493767	6.72236	1.78804e-11	1.10163e-10
AT2G46493	4.6214	-6.20508	2.28465	-2.71598	0.0066079	0.016393
AT2G46494	94.8816	-2.06052	0.436363	-4.72204	2.33487e-06	1.01702e-05
AT2G46500	48701.1	-2.22475	0.0540321	-41.1746	0	0
AT2G46510	56.76	3.22409	0.609034	5.29378	1.19814e-07	5.85649e-07
AT2G46720	13.2478	4.25719	1.44698	2.94212	0.00325974	0.00873083
AT2G46810	36.1474	2.28791	0.813539	2.81229	0.00491903	0.0126101
AT2G46830	262.413	-2.33533	0.272224	-8.57873	9.59257e-18	7.54439e-17
AT2G46870	23.4938	3.39385	0.98903	3.4315	0.00060026	0.00187016
AT2G46890	17.2212	2.8952	1.05269	2.75028	0.00595436	0.0149526
AT2G46970	10.054	3.85447	1.61363	2.3887	0.0169081	0.0373312
AT2G47030	303812	-2.18446	0.0496904	-43.9615	0	0
AT2G47040	772413	-2.17737	0.050033	-43.5187	0	0
AT2G47070	140.653	2.41445	0.365952	6.59772	4.17538e-11	2.52718e-10
AT2G47110	436.677	2.14909	0.2035	10.5607	4.53473e-26	4.50435e-25
AT2G47120	340.214	-2.79882	0.241201	-11.6037	3.94609e-31	4.42764e-30
AT2G47370	11.1649	4.00544	1.51159	2.64982	0.00805348	0.019559
AT2G47410	558.164	-2.07038	0.179396	-11.5409	8.21086e-31	9.17007e-30
AT2G47860	19.7508	2.24602	0.916131	2.45163	0.014221	0.0321965
AT2G47890	29.512	3.18055	0.889497	3.57567	0.000349332	0.00113426
AT2G48010	20.5749	2.97933	1.07129	2.78108	0.0054179	0.0137346
AT3G01050	3523.32	-2.30716	0.0819608	-28.1495	2.43187e-174	1.16708e-172
AT3G01085	83896.6	-2.21015	0.0518171	-42.653	0	0
AT3G01140	28.1314	3.67218	0.905406	4.05584	4.99543e-05	0.000185329
AT3G01250	4843.91	-2.19022	0.0778484	-28.1344	3.71806e-174	1.78039e-172
AT3G01260	18.6287	-2.39074	1.02305	-2.33687	0.0194461	0.0421145
AT3G01270	899609	-2.26791	0.0504658	-44.9395	0	0
AT3G01345	24.6812	-3.19753	0.842911	-3.79344	0.000148575	0.000511942
AT3G01380	42.0273	2.31615	0.647261	3.57838	0.000345731	0.00112391
AT3G01435	28.6973	2.74503	0.854548	3.21226	0.00131696	0.0038405
AT3G01740	125.664	2.71896	0.383424	7.09126	1.329e-12	8.5559e-12
AT3G01750	33.9299	2.1898	0.709855	3.08485	0.00203654	0.00569421
AT3G01790	105.815	2.28871	0.400063	5.72087	1.05979e-08	5.56211e-08
AT3G01810	59.5436	2.96577	0.572675	5.1788	2.23319e-07	1.06606e-06
AT3G01830	32.1749	2.73066	0.762631	3.58059	0.000342824	0.0011153
AT3G01870	3728.03	-2.3074	0.0785329	-29.3813	9.52833e-190	4.98143e-188
AT3G02080	357.815	2.07538	0.222062	9.34596	9.10611e-21	7.89002e-20
AT3G02110	141.4	2.87357	0.384437	7.47475	7.73508e-14	5.24e-13
AT3G02120	32.6912	2.31419	0.718731	3.21983	0.00128267	0.00375266
AT3G02130	74.6981	2.10731	0.48148	4.37673	1.20474e-05	4.84672e-05
AT3G02140	298.701	-2.03642	0.227193	-8.96341	3.14801e-19	2.60756e-18
AT3G02150	11.3125	6.45677	1.81474	3.55796	0.000373751	0.00120738
AT3G02210	34.8233	2.96765	0.765846	3.87499	0.000106628	0.00037661
AT3G02250	58.781	2.05155	0.550187	3.72882	0.000192375	0.000653344
AT3G02300	1904.27	-2.26073	0.110552	-20.4495	6.07131e-93	1.54962e-91
AT3G02310	140.596	3.21863	0.409699	7.85607	3.96368e-15	2.82669e-14
AT3G02340	1878.65	-2.23698	0.0999973	-22.3704	7.64281e-111	2.33976e-109
AT3G02550	116.434	2.89916	0.410902	7.0556	1.7186e-12	1.10345e-11
AT3G02560	430.961	2.16468	0.209908	10.3125	6.18481e-25	5.98945e-24
AT3G02620	27.1232	2.02008	0.87647	2.30479	0.0211785	0.0453355
AT3G02640	93.5719	2.30022	0.426467	5.39365	6.90395e-08	3.43911e-07
AT3G02690	33.7287	2.81011	0.74073	3.79371	0.000148416	0.000511734
AT3G02810	91379.7	-2.57998	0.0529733	-48.7033	0	0
AT3G02840	33.2441	3.92948	0.880838	4.46107	8.15501e-06	3.3442e-05
AT3G02850	596.575	-2.03782	0.17997	-11.3231	1.00817e-29	1.10095e-28
AT3G02970	22205.6	-2.78739	0.0587172	-47.4714	0	0
AT3G02980	134.017	-2.30671	0.336542	-6.85415	7.17395e-12	4.48377e-11
AT3G03020	44.6515	4.43249	0.83506	5.30799	1.10838e-07	5.42757e-07
AT3G03030	30.2434	3.85987	0.930236	4.14935	3.33424e-05	0.000126852
AT3G03040	39.686	2.2547	0.666249	3.38417	0.000713928	0.00219337
AT3G03090	5404.34	-2.00915	0.080737	-24.8851	1.07976e-136	4.06441e-135
AT3G03110	548.306	-2.14466	0.189372	-11.3251	9.85252e-30	1.07647e-28
AT3G03280	36.4451	-2.0731	0.754444	-2.74785	0.00599876	0.0150449
AT3G03370	27.3402	-2.3695	0.738163	-3.20999	0.00132739	0.00386643
AT3G03450	48.2253	3.20258	0.665215	4.81435	1.47682e-06	6.57972e-06
AT3G03460	361.567	-2.09079	0.224334	-9.32	1.16346e-20	1.00406e-19
AT3G03510	7.53207	5.87006	1.97729	2.96874	0.00299023	0.00807694
AT3G03550	219.866	-2.02525	0.313579	-6.45849	1.05752e-10	6.27682e-10
AT3G03590	14.408	2.60532	1.14866	2.26814	0.0233209	0.0493216
AT3G03670	5.86334	5.50821	2.11198	2.60807	0.00910534	0.0218004
AT3G03773	36.5367	4.72978	0.966006	4.89622	9.76975e-07	4.4247e-06
AT3G03800	25732.7	-2.05464	0.0538095	-38.1836	0	0
AT3G03970	908.862	-2.09209	0.139721	-14.9733	1.0975e-50	1.71883e-49
AT3G04080	483.72	-2.02339	0.18088	-11.1864	4.75499e-29	5.10502e-28
AT3G04280	6.27755	5.60596	2.09877	2.67107	0.0075609	0.018483
AT3G04290	241.624	2.49345	0.272418	9.15304	5.53516e-20	4.69448e-19
AT3G04400	652.527	2.16753	0.165917	13.0639	5.29195e-39	6.89994e-38
AT3G04570	9.10736	-7.17537	1.9086	-3.75949	0.000170263	0.000581715
AT3G04670	103.941	2.59944	0.438358	5.92993	3.03063e-09	1.6407e-08
AT3G04690	4481.76	-2.29228	0.0787354	-29.1138	2.4036e-186	1.23279e-184
AT3G04720	25.3288	-2.11817	0.769561	-2.75244	0.00591528	0.0148682
AT3G04760	34.7579	2.51659	0.760536	3.30897	0.000936404	0.00281337
AT3G04810	1166.25	-2.04862	0.125347	-16.3436	4.82934e-60	8.53276e-59
AT3G04880	46.4434	2.3085	0.66007	3.49736	0.000469879	0.00149384
AT3G04940	53.4133	2.2284	0.618719	3.60163	0.000316229	0.00103485
AT3G04960	51.8631	6.1768	1.13612	5.43676	5.42595e-08	2.72165e-07
AT3G05220	231.347	2.63526	0.343836	7.66427	1.79847e-14	1.24923e-13
AT3G05340	5.62155	5.44631	2.19036	2.48649	0.0129011	0.0295889
AT3G05350	30.3602	2.91505	0.835419	3.48933	0.000484241	0.00153409
AT3G05400	12.3005	3.11392	1.33141	2.33882	0.0193446	0.0419282
AT3G05410	17.0034	3.3455	1.1967	2.79562	0.00518006	0.0131996
AT3G05470	35	2.87005	0.749505	3.82925	0.000128532	0.00044726
AT3G05720	255.46	-2.54445	0.267067	-9.52738	1.61299e-21	1.4308e-20
AT3G05730	9.07034	-4.69332	1.61986	-2.89736	0.00376313	0.00994861
AT3G05780	84.9133	-2.2639	0.42475	-5.32996	9.8234e-08	4.83332e-07
AT3G05850	165.349	-2.10663	0.332564	-6.33451	2.38099e-10	1.38161e-09
AT3G05930	13417	-3.51736	0.0591069	-59.5084	0	0
AT3G05980	18.8119	4.76928	1.34089	3.5568	0.000375394	0.00121161
AT3G05990	7311.22	-2.05595	0.0643528	-31.9481	5.74366e-224	3.74445e-222
AT3G06035	26.4587	3.14795	0.871959	3.61021	0.000305954	0.00100395
AT3G06100	23.2296	-2.70927	0.82312	-3.29147	0.00099665	0.00298196
AT3G06110	58.482	2.0686	0.532432	3.8852	0.000102247	0.000362021
AT3G06130	98.5903	2.77667	0.467569	5.93851	2.87624e-09	1.55828e-08
AT3G06150	6919.19	-2.29832	0.0688767	-33.3686	3.90858e-244	3.03216e-242
AT3G06160	36.2664	2.93046	0.724603	4.04424	5.24937e-05	0.000194052
AT3G06220	22.506	3.23701	0.960935	3.36861	0.00075549	0.00231317
AT3G06260	93603.9	-2.36334	0.0525334	-44.9874	0	0
AT3G06270	24511.7	-2.1266	0.0543595	-39.121	0	0
AT3G06310	42.0523	2.47629	0.715445	3.46119	0.000537785	0.00168987
AT3G06320	54.6061	4.67648	0.776686	6.02107	1.73267e-09	9.53278e-09
AT3G06380	47.6082	2.53024	0.613106	4.12693	3.67638e-05	0.000139014
AT3G06440	23.5309	2.47546	0.897593	2.75789	0.00581756	0.0146413
AT3G06500	246.273	2.37985	0.273685	8.69561	3.44981e-18	2.7624e-17
AT3G06530	67.1984	2.77632	0.544397	5.0998	3.40014e-07	1.59395e-06
AT3G06680	95.4911	2.18666	0.418125	5.22969	1.69795e-07	8.1904e-07
AT3G06710	6.10513	5.56771	2.08789	2.66666	0.00766083	0.018704
AT3G06750	23.589	2.62071	0.901172	2.90811	0.00363621	0.00964842
AT3G06820	1525.16	-2.1161	0.110544	-19.1426	1.11592e-81	2.56401e-80
AT3G06840	18.1775	-2.11651	0.898132	-2.35657	0.0184447	0.0403005
AT3G06960	35.9182	2.28902	0.686133	3.33611	0.0008496	0.00257582
AT3G07040	6.76112	5.71519	2.03854	2.80357	0.005054	0.0129133
AT3G07090	1669.28	-2.15558	0.108792	-19.8138	2.26328e-87	5.51028e-86
AT3G07110	356.032	2.05256	0.226926	9.04507	1.49571e-19	1.25041e-18
AT3G07120	1032.33	-2.17585	0.137428	-15.8326	1.85386e-56	3.10806e-55
AT3G07190	16.4581	4.42214	1.35693	3.25892	0.00111835	0.00330995
AT3G07200	39.2641	2.44104	0.665479	3.66809	0.000244366	0.000815584
AT3G07255	725.289	-2.05482	0.149646	-13.7312	6.60222e-43	9.14843e-42
AT3G07350	79.6273	-2.14971	0.449126	-4.78642	1.69781e-06	7.5148e-06
AT3G07430	87.2042	2.57924	0.452543	5.69944	1.20201e-08	6.29327e-08
AT3G07440	21.6168	2.10989	0.879357	2.39935	0.0164242	0.0364039
AT3G07460	121.195	2.48007	0.396227	6.25921	3.86936e-10	2.21206e-09
AT3G07490	737.332	-3.15504	0.179759	-17.5515	5.7886e-69	1.14944e-67
AT3G07540	53.5576	2.98979	0.621822	4.80812	1.52355e-06	6.77538e-06
AT3G07550	425.737	-2.39695	0.200418	-11.9598	5.77128e-33	6.74843e-32
AT3G07570	22.0512	2.28472	0.932321	2.45057	0.0142629	0.0322711
AT3G07590	31.2721	2.68433	0.781521	3.43475	0.000593106	0.00184974
AT3G07640	31.117	2.33091	0.784668	2.97057	0.00297249	0.00803605
AT3G07670	33.1626	2.29229	0.721391	3.1776	0.00148499	0.00426953
AT3G07690	23.4042	2.0579	0.834387	2.46636	0.0136493	0.0310941
AT3G07700	33.4237	2.08779	0.791666	2.63721	0.0083591	0.0202116
AT3G07750	38.2841	2.58231	0.678203	3.80758	0.000140336	0.000485366
AT3G07890	2276.12	-2.5186	0.104346	-24.1371	1.02099e-128	3.65263e-127
AT3G07960	3920.93	-2.24318	0.082948	-27.0432	4.59177e-161	2.07051e-159
AT3G07980	284.963	-2.06452	0.248021	-8.32396	8.50756e-17	6.47232e-16
AT3G08000	5.71966	5.47418	2.13833	2.56003	0.0104664	0.0245967
AT3G08030	383.3	3.37098	0.243102	13.8665	1.0103e-43	1.42086e-42
AT3G08520	186.504	2.45424	0.308755	7.94885	1.88249e-15	1.3568e-14
AT3G08600	24.1136	2.2375	0.830077	2.69553	0.00702762	0.0172985
AT3G08680	98.3355	2.07479	0.463157	4.47967	7.47586e-06	3.07713e-05
AT3G08730	78328.7	-2.29321	0.0536847	-42.7162	0	0
AT3G08770	1846.31	2.63371	0.114551	22.9915	5.66882e-117	1.80968e-115
AT3G08860	19.0349	-4.74829	1.09802	-4.3244	1.52949e-05	6.07975e-05
AT3G08930	2540.15	-2.07696	0.0893688	-23.2404	1.77983e-119	5.83678e-118
AT3G09032	12.7761	4.20591	1.46956	2.86203	0.00420939	0.0109822
AT3G09035	36.8492	2.37684	0.751084	3.16454	0.00155327	0.00445165
AT3G09070	74.3586	2.6885	0.529467	5.07776	3.81908e-07	1.78032e-06
AT3G09080	9.43866	3.75627	1.58371	2.37182	0.0177007	0.0388553
AT3G09200	1190.13	2.41252	0.133871	18.0212	1.32797e-72	2.76904e-71
AT3G09455	21.3499	2.30689	0.899271	2.56529	0.0103091	0.024282
AT3G09500	681.511	2.60006	0.179812	14.4599	2.17123e-47	3.23428e-46
AT3G09550	2114.75	-2.32521	0.119526	-19.4537	2.71256e-84	6.40246e-83
AT3G09650	31.6377	2.97364	0.80243	3.7058	0.000210728	0.000711101
AT3G09700	24.6955	3.38754	0.9362	3.61839	0.000296444	0.00097437
AT3G09760	21486	-2.08184	0.0546551	-38.0906	0	0
AT3G09770	6769.85	-2.53869	0.0745953	-34.0328	7.29465e-254	6.1674e-252
AT3G09880	423.306	-2.18557	0.192786	-11.3368	8.62837e-30	9.44626e-29
AT3G09900	63.3082	2.04487	0.507567	4.02877	5.60705e-05	0.000206604
AT3G09940	19.7319	-5.84076	1.32471	-4.40908	1.03809e-05	4.20286e-05
AT3G10010	28.4306	3.68877	0.906338	4.06997	4.70191e-05	0.00017513
AT3G10040	55.8305	2.09618	0.655024	3.20016	0.00137352	0.00398719
AT3G10090	48.1404	3.24505	0.692227	4.68784	2.7611e-06	1.19379e-05
AT3G10180	348.164	-2.0907	0.231795	-9.01962	1.88737e-19	1.57419e-18
AT3G10190	55.2014	3.90863	0.667028	5.85976	4.63524e-09	2.48637e-08
AT3G10200	16.614	4.58872	1.37388	3.33998	0.00083784	0.0025423
AT3G10260	33.5848	2.12888	0.728161	2.92364	0.0034597	0.00922189
AT3G10360	305.554	-2.26115	0.228138	-9.9113	3.7177e-23	3.44019e-22
AT3G10470	630.632	-2.42862	0.163827	-14.8242	1.02137e-49	1.57566e-48
AT3G10510	338.706	-3.00778	0.256925	-11.7068	1.17615e-31	1.3328e-30
AT3G10550	416.929	-2.21536	0.196454	-11.2767	1.7097e-29	1.85581e-28
AT3G10610	96.7243	2.94907	0.445578	6.61852	3.62801e-11	2.20204e-10
AT3G10660	927.868	-2.33578	0.13718	-17.027	5.17578e-65	9.7328e-64
AT3G10930	19.9764	2.92825	1.0847	2.6996	0.00694235	0.0171081
AT3G10940	49.6088	2.75963	0.61509	4.48655	7.23853e-06	2.9825e-05
AT3G10980	22.2113	2.78843	0.92599	3.01129	0.00260136	0.00710997
AT3G11000	78.4691	4.72916	0.668096	7.07856	1.45655e-12	9.36589e-12
AT3G11210	1745.04	-2.01613	0.105898	-19.0384	8.19911e-81	1.86998e-79
AT3G11340	8.37732	-7.0446	1.98768	-3.54413	0.000393912	0.0012674
AT3G11430	15.6097	2.6263	1.07841	2.43534	0.0148778	0.0334944
AT3G11500	55.7553	2.00854	0.540131	3.71861	0.000200321	0.000677992
AT3G11510	588.768	3.03737	0.197901	15.3479	3.65624e-53	5.8619e-52
AT3G11570	58.1861	-2.44111	0.595519	-4.09913	4.14707e-05	0.000155697
AT3G11600	17.8769	2.85652	1.03439	2.76156	0.00575257	0.0145013
AT3G11650	30.5958	2.09891	0.768133	2.73248	0.00628599	0.0156907
AT3G11820	77.6767	2.76493	0.500846	5.52051	3.3802e-08	1.71982e-07
AT3G11940	577.417	2.29322	0.183708	12.483	9.24704e-36	1.14433e-34
AT3G11950	1815.34	-2.14405	0.101232	-21.1796	1.47132e-99	4.01074e-98
AT3G12000	6.24881	5.59963	2.0886	2.68105	0.00733918	0.0179734
AT3G12060	239.582	-2.97114	0.266803	-11.1361	8.37211e-29	8.9264e-28
AT3G12145	950.298	3.87579	0.167072	23.1983	4.7333e-119	1.54289e-117
AT3G12170	176.371	-2.21111	0.3002	-7.36545	1.76556e-13	1.17944e-12
AT3G12410	16.3435	4.56437	1.37839	3.31139	0.000928335	0.00279184
AT3G12580	1930.61	-2.25207	0.105698	-21.3067	9.84724e-101	2.71508e-99
AT3G12587	68.7409	2.06088	0.489155	4.21314	2.51841e-05	9.75981e-05
AT3G12620	14057	-2.08106	0.0584784	-35.5868	2.23967e-277	2.24423e-275
AT3G12710	79.0158	3.22261	0.509656	6.32312	2.56335e-10	1.48345e-09
AT3G12730	6.70365	5.70344	2.06348	2.76399	0.00570987	0.0144021
AT3G12750	19.9988	3.73536	1.07289	3.48158	0.000498461	0.00157499
AT3G12840	6.13434	-6.5941	2.14853	-3.06912	0.0021469	0.0059796
AT3G12870	36.6563	2.55423	0.70541	3.62091	0.000293567	0.000965648
AT3G12950	40.5313	2.28983	0.647687	3.53539	0.000407168	0.00130695
AT3G12970	9.52487	3.76907	1.57985	2.38572	0.0170459	0.0376164
AT3G12990	12.1674	2.94133	1.23611	2.3795	0.0173362	0.0381676
AT3G13000	66.5473	2.11142	0.496773	4.25028	2.13508e-05	8.34146e-05
AT3G13030	31.1744	2.33343	0.789359	2.95611	0.00311549	0.00837973
AT3G13175	81.4501	4.82162	0.652641	7.38786	1.4921e-13	9.98916e-13
AT3G13180	43.2863	2.60513	0.642424	4.05516	5.01004e-05	0.000185808
AT3G13190	60.0069	3.38385	0.629557	5.37496	7.65978e-08	3.80335e-07
AT3G13220	22.6555	-2.47	0.845608	-2.92098	0.00348936	0.00929637
AT3G13275	541.525	-2.43819	0.173326	-14.0671	6.04891e-45	8.65317e-44
AT3G13310	115.033	2.22987	0.424141	5.25737	1.46126e-07	7.08979e-07
AT3G13390	43698.4	-2.2018	0.0514708	-42.7776	0	0
AT3G13400	1.11079e+06	-2.51298	0.0602816	-41.6874	0	0
AT3G13510	119.809	2.40271	0.388922	6.17787	6.49714e-10	3.66591e-09
AT3G13560	77.8479	2.38532	0.477858	4.99169	5.9854e-07	2.75107e-06
AT3G13662	11.3204	4.03139	1.54307	2.61258	0.00898629	0.0215536
AT3G13674	19.2753	2.73418	1.0562	2.5887	0.00963398	0.0228638
AT3G13677	15.3798	2.60057	1.10759	2.34795	0.0188769	0.0410422
AT3G13680	99.1706	-2.05048	0.413437	-4.9596	7.06377e-07	3.22821e-06
AT3G13690	113.524	2.47102	0.392891	6.28934	3.18821e-10	1.8333e-09
AT3G13730	6.40439	5.63719	2.07207	2.72055	0.00651726	0.0162173
AT3G13780	84.8826	-2.27385	0.420416	-5.40857	6.35294e-08	3.17046e-07
AT3G13782	581.199	-2.26759	0.173046	-13.1039	3.1257e-39	4.10017e-38
AT3G13784	21.0089	-2.12287	0.832581	-2.54975	0.0107802	0.0252654
AT3G13790	38.2356	-2.65807	0.721775	-3.68268	0.000230794	0.000773987
AT3G13850	364.645	-2.1137	0.214827	-9.83908	7.64054e-23	7.01322e-22
AT3G13880	19.5992	2.57994	0.944484	2.73158	0.00630308	0.0157243
AT3G13890	5.39166	5.38887	2.16933	2.48412	0.0129873	0.0297449
AT3G13900	1993.69	-2.42665	0.108878	-22.2877	4.86243e-110	1.47192e-108
AT3G14090	24.5074	2.07954	0.822069	2.52964	0.0114178	0.0266071
AT3G14130	18.8262	2.94279	1.01371	2.90298	0.00369633	0.00978514
AT3G14205	4558.66	-2.25265	0.0796496	-28.282	5.74725e-176	2.78285e-174
AT3G14230	132.111	2.1523	0.377482	5.70172	1.18606e-08	6.21127e-08
AT3G14240	215.397	2.64468	0.30079	8.79247	1.46301e-18	1.18909e-17
AT3G14330	23.6011	4.09084	1.08049	3.78611	0.000153023	0.000526386
AT3G14440	24.4579	4.04652	1.02421	3.95089	7.78612e-05	0.000281012
AT3G14450	30.389	2.13793	0.736734	2.90191	0.00370896	0.00981724
AT3G14640	73.2285	-2.11441	0.478068	-4.42282	9.74231e-06	3.95466e-05
AT3G14670	20.4615	-2.91425	0.893601	-3.26124	0.00110925	0.00328524
AT3G14870	50.019	2.88	0.632233	4.55529	5.23139e-06	2.19265e-05
AT3G14920	24.0562	2.23359	0.830525	2.68937	0.00715877	0.0175973
AT3G14980	52.6308	2.09397	0.583584	3.58812	0.000333066	0.00108584
AT3G14990	240.236	3.09918	0.296255	10.4612	1.30249e-25	1.28258e-24
AT3G15070	339.197	-2.662	0.2332	-11.4151	3.51498e-30	3.87956e-29
AT3G15095	178.399	2.73357	0.339979	8.0404	8.95461e-16	6.53451e-15
AT3G15130	14.4042	4.38041	1.42824	3.067	0.00216222	0.00601839
AT3G15353	269.298	2.93027	0.276191	10.6096	2.68939e-26	2.69238e-25
AT3G15356	18.2756	-2.50284	1.0269	-2.43728	0.0147982	0.033343
AT3G15357	14.4081	6.80568	1.74108	3.90888	9.27236e-05	0.000330464
AT3G15359	49.063	-2.88673	0.577949	-4.99478	5.89016e-07	2.70902e-06
AT3G15420	7.61828	5.88568	1.98447	2.96587	0.00301827	0.00814657
AT3G15480	49.9209	2.03092	0.610594	3.32613	0.000880597	0.00266196
AT3G15530	79.5778	3.28371	0.525708	6.24626	4.20408e-10	2.39771e-09
AT3G15620	991.252	-2.36948	0.132597	-17.8698	2.02633e-71	4.14535e-70
AT3G15760	14.9781	2.78936	1.18795	2.34804	0.0188725	0.0410405
AT3G15770	25.3598	3.08134	0.888288	3.46885	0.000522685	0.00164553
AT3G15790	69.565	2.9391	0.54141	5.4286	5.67965e-08	2.84298e-07
AT3G15810	79.6888	2.25769	0.502016	4.49724	6.88401e-06	2.84564e-05
AT3G15950	52.2533	-3.09002	0.563154	-5.487	4.08816e-08	2.06932e-07
AT3G16040	65283.9	-2.22272	0.0530605	-41.8903	0	0
AT3G16080	293.612	2.27293	0.248309	9.15361	5.5064e-20	4.67375e-19
AT3G16130	68.822	-4.80743	0.597613	-8.04439	8.66753e-16	6.33142e-15
AT3G16170	18.1844	2.5417	0.995965	2.552	0.0107108	0.0251236
AT3G16250	20.9896	2.05777	0.899915	2.28663	0.0222175	0.0472885
AT3G16380	1963.04	-3.15695	0.119964	-26.3159	1.26287e-152	5.42331e-151
AT3G16420	59.3902	-4.03607	0.577207	-6.99242	2.70184e-12	1.72046e-11
AT3G16430	5.08057	-6.32853	2.22207	-2.84804	0.00439894	0.0114148
AT3G16450	11.3093	-3.3398	1.21366	-2.75184	0.0059262	0.0148922
AT3G16460	17.5236	-4.27121	1.08931	-3.92101	8.81803e-05	0.000315519
AT3G16470	138.237	3.46072	0.403923	8.56778	1.05498e-17	8.29124e-17
AT3G16500	62.3198	3.16617	0.573999	5.51598	3.46838e-08	1.76303e-07
AT3G16510	402.479	-2.62275	0.207672	-12.6293	1.45604e-36	1.83224e-35
AT3G16650	332.45	-2.86857	0.224747	-12.7635	2.62084e-37	3.33876e-36
AT3G16712	8.16527	5.98829	1.99457	3.0023	0.0026795	0.00730693
AT3G16750	21.5511	2.32217	0.898995	2.58307	0.00979251	0.0232019
AT3G16860	1504.91	-2.41034	0.114832	-20.9901	8.071e-98	2.16199e-96
AT3G16890	14.761	4.41639	1.42192	3.10593	0.00189681	0.00533731
AT3G17060	26960.3	-2.46144	0.0578636	-42.5387	0	0
AT3G17070	15.5072	2.842	1.16277	2.44416	0.0145191	0.0327891
AT3G17160	104.058	3.11219	0.511974	6.07879	1.21092e-09	6.73411e-09
AT3G17300	57.2269	2.53386	0.559021	4.53268	5.82388e-06	2.42688e-05
AT3G17360	31.8261	2.47739	0.735161	3.36987	0.000752043	0.00230327
AT3G17510	8201.24	-2.09741	0.064888	-32.3236	3.25791e-229	2.22442e-227
AT3G17680	50.5432	3.15695	0.664562	4.75042	2.02995e-06	8.91381e-06
AT3G17690	11.9397	6.53498	1.79646	3.6377	0.000275079	0.00090967
AT3G17770	1905.05	-2.1806	0.107122	-20.3563	4.08641e-92	1.03689e-90
AT3G17840	109.407	2.94503	0.457452	6.43789	1.21146e-10	7.15052e-10
AT3G17890	10.2955	3.67015	1.53191	2.3958	0.0165841	0.0366982
AT3G17910	22.1409	3.20901	0.987331	3.25019	0.00115328	0.00340494
AT3G17980	76124.3	-2.14815	0.0567961	-37.8221	0	0
AT3G18030	35.8405	2.28501	0.687434	3.32397	0.000887459	0.00268158
AT3G18035	166.802	2.14352	0.325347	6.58841	4.44572e-11	2.6863e-10
AT3G18050	58.0105	2.40526	0.554126	4.34064	1.42066e-05	5.6711e-05
AT3G18080	216.625	2.07435	0.282714	7.33729	2.1797e-13	1.44983e-12
AT3G18090	27.4429	2.33811	0.837898	2.79045	0.00526354	0.0133855
AT3G18100	203.893	-2.20347	0.275906	-7.98629	1.39061e-15	1.00798e-14
AT3G18240	46.7589	2.60945	0.656253	3.97628	7.00014e-05	0.000254769
AT3G18295	425.554	-2.21315	0.197384	-11.2124	3.54419e-29	3.81834e-28
AT3G18320	4.82187	5.22618	2.22878	2.34486	0.0190342	0.0413273
AT3G18330	149.148	-2.04665	0.320952	-6.37683	1.80795e-10	1.05617e-09
AT3G18350	480.562	-2.07153	0.182453	-11.3537	7.10626e-30	7.7838e-29
AT3G18420	43.4916	2.05297	0.616395	3.33061	0.000866561	0.0026221
AT3G18490	224.938	2.78114	0.295422	9.41414	4.76965e-21	4.17108e-20
AT3G18535	178.074	-2.68745	0.315933	-8.50639	1.79438e-17	1.39804e-16
AT3G18550	69.7092	-2.42946	0.484488	-5.01449	5.31756e-07	2.4514e-06
AT3G18590	29.6853	7.84894	1.59302	4.92709	8.34636e-07	3.79434e-06
AT3G18740	442.12	2.27244	0.200518	11.3329	9.02103e-30	9.87114e-29
AT3G18750	14065.9	-2.19296	0.0627699	-34.9365	2.073e-267	1.94234e-265
AT3G18760	43.77	2.16912	0.645213	3.36186	0.000774186	0.00236573
AT3G18773	6.01892	5.54814	2.12856	2.60652	0.00914671	0.021885
AT3G18790	83.1454	3.07916	0.512414	6.00913	1.86525e-09	1.02284e-08
AT3G18810	23891.6	-2.06085	0.0581613	-35.4333	5.24183e-275	5.157e-273
AT3G18830	109.125	2.33975	0.436551	5.35962	8.3396e-08	4.13049e-07
AT3G18850	113.501	2.13086	0.388736	5.48151	4.21717e-08	2.13262e-07
AT3G18910	27.5002	3.20875	0.860979	3.72686	0.000193878	0.000658036
AT3G18930	15.8904	3.37293	1.14311	2.95067	0.00317089	0.00851181
AT3G18940	40.4103	2.04215	0.633208	3.22508	0.00125936	0.00369445
AT3G18950	733.868	-2.89855	0.16665	-17.3931	9.30721e-68	1.82469e-66
AT3G18990	55.8122	2.52064	0.568697	4.4323	9.3232e-06	3.79521e-05
AT3G19020	95207.9	-3.03631	0.0685329	-44.3045	0	0
AT3G19055	21.7634	-2.32462	0.836025	-2.78056	0.00542651	0.0137515
AT3G19120	74.2312	2.39112	0.513877	4.6531	3.2698e-06	1.40475e-05
AT3G19180	41.7568	2.03968	0.684831	2.97836	0.00289794	0.00785215
AT3G19300	18.1638	2.45074	0.996454	2.45946	0.0139146	0.0315922
AT3G19310	25868.8	-2.12518	0.0572294	-37.1344	7.81956e-302	9.67124e-300
AT3G19330	18.5188	3.01275	1.01868	2.95751	0.00310134	0.00834477
AT3G19390	41.2936	2.20804	0.64904	3.40201	0.000668912	0.00206415
AT3G19540	73.0251	2.68533	0.502	5.34926	8.8317e-08	4.36922e-07
AT3G19570	40.8424	2.30413	0.647375	3.55919	0.000372002	0.00120227
AT3G19600	5.00618	5.28248	2.24419	2.35384	0.0185804	0.0405193
AT3G19670	861.827	-2.21153	0.151657	-14.5825	3.63222e-48	5.46322e-47
AT3G19890	35.5354	-2.44125	0.700127	-3.48686	0.000488721	0.0015476
AT3G20070	21.8747	2.49644	0.914018	2.73128	0.00630889	0.0157352
AT3G20080	46.1766	2.93231	0.657774	4.45793	8.27537e-06	3.39035e-05
AT3G20100	71.4465	2.37141	0.500951	4.73382	2.20331e-06	9.62818e-06
AT3G20120	55.9185	2.59296	0.604346	4.29053	1.78251e-05	7.02871e-05
AT3G20190	47317.5	-2.25218	0.0526831	-42.7496	0	0
AT3G20210	25.4174	5.20614	1.27251	4.09123	4.29091e-05	0.000160763
AT3G20220	68211.2	-2.51416	0.0544952	-46.1354	0	0
AT3G20260	83.9485	2.83383	0.472287	6.00023	1.97044e-09	1.07779e-08
AT3G20270	16.9566	2.87019	1.04599	2.744	0.00606952	0.0152153
AT3G20370	11.5759	-3.99524	1.27059	-3.1444	0.00166427	0.00473158
AT3G20470	179.227	2.41473	0.325834	7.41092	1.25422e-13	8.44104e-13
AT3G20475	399.779	-2.18573	0.215302	-10.152	3.24803e-24	3.0983e-23
AT3G20520	102.574	7.18619	1.08106	6.64734	2.98432e-11	1.81798e-10
AT3G20580	108188	-2.09942	0.0501334	-41.8767	0	0
AT3G20600	13.6085	6.72391	1.75776	3.82527	0.000130631	0.000453613
AT3G20660	938.817	-2.3602	0.1347	-17.5219	9.75047e-69	1.9273e-67
AT3G20760	65.317	-2.74645	0.518547	-5.29643	1.18092e-07	5.77621e-07
AT3G20770	17605.5	-2.36851	0.0683425	-34.6564	3.57787e-263	3.22664e-261
AT3G20810	161.143	4.15475	0.434021	9.57268	1.04169e-21	9.30132e-21
AT3G20820	112.761	2.1183	0.397266	5.3322	9.7028e-08	4.77615e-07
AT3G21000	245.625	-2.19458	0.262347	-8.36517	6.00264e-17	4.58761e-16
AT3G21090	7.58954	5.88049	1.97987	2.97014	0.00297667	0.00804533
AT3G21180	43750.1	-2.09052	0.0507935	-41.1573	0	0
AT3G21270	7.06039	5.77804	2.02864	2.84823	0.00439631	0.0114134
AT3G21300	38.4812	3.02545	0.73126	4.13731	3.51395e-05	0.000133206
AT3G21320	23.4774	-2.03705	0.785061	-2.59477	0.00946553	0.0225283
AT3G21400	22.9574	3.26708	0.966888	3.37896	0.000727599	0.00223346
AT3G21490	8.64187	-3.58106	1.49938	-2.38837	0.0169234	0.0373574
AT3G21540	37.7597	2.01155	0.664223	3.02843	0.00245829	0.00676248
AT3G21550	7.31902	5.82746	2.01955	2.88552	0.00390762	0.0102791
AT3G21600	22.9082	2.91772	0.917836	3.17891	0.00147831	0.0042526
AT3G21630	24.9051	2.17102	0.857758	2.53104	0.0113726	0.0265103
AT3G21750	37.9562	2.06029	0.667602	3.08611	0.00202795	0.00567458
AT3G21760	25.1876	2.37689	0.834549	2.84811	0.00439794	0.0114148
AT3G21930	5.14987	5.32135	2.18438	2.4361	0.0148468	0.033428
AT3G21940	26.7136	2.07107	0.849412	2.43823	0.0147592	0.0332655
AT3G21980	30.1452	2.33132	0.760667	3.06484	0.00217788	0.00605808
AT3G22060	62.3134	-2.02686	0.487911	-4.15416	3.26491e-05	0.000124411
AT3G22104	14.4042	4.38041	1.42824	3.067	0.00216222	0.00601839
AT3G22150	29.038	2.15891	0.7699	2.80415	0.00504497	0.0128933
AT3G22230	328.845	2.34963	0.241842	9.71556	2.58816e-22	2.35569e-21
AT3G22290	9361.11	-2.09462	0.0633821	-33.0476	1.68615e-239	1.23346e-237
AT3G22420	46.3171	2.19758	0.62406	3.52143	0.000429228	0.00137307
AT3G22425	33.835	2.63076	0.737742	3.56596	0.000362524	0.00117414
AT3G22510	41485.6	-2.05557	0.0576709	-35.643	3.02216e-278	3.05662e-276
AT3G22550	47.1606	3.93955	0.744358	5.29254	1.20627e-07	5.89355e-07
AT3G22750	33396.1	-2.39276	0.0583395	-41.0144	0	0
AT3G22760	8453.8	-2.33658	0.0730553	-31.9837	1.8394e-224	1.20278e-222
AT3G22780	57.3974	3.03356	0.58385	5.19579	2.03852e-07	9.76143e-07
AT3G22830	7.64702	5.89087	1.99135	2.95823	0.00309415	0.00832751
AT3G22840	49.4038	3.51276	0.68589	5.12147	3.03169e-07	1.42679e-06
AT3G22930	6.13434	-6.5941	2.14853	-3.06912	0.0021469	0.0059796
AT3G23000	119.519	2.04371	0.394075	5.18609	2.14754e-07	1.0263e-06
[truncated: 1,866 more rows]

## Sheet: DEseq2 overlap
Supplementary Dataset 6 | Genomic loci showing differential gene expression comparing WT and cwc15-1 mutant in both seedlings and pollen.
AGI locus (differentially expressed in seedlings and pollen (40)]
AT1G17420
AT1G19210
AT1G30660
AT1G52940
AT1G60190
AT1G66280
AT1G68170
AT1G70170
AT1G70440
AT1G75945
AT1G77520
AT2G17660
AT2G18180
AT2G21045
AT2G38340
AT3G08860
AT3G11430
AT3G14440
AT3G18950
AT3G22830
AT4G00910
AT4G11320
AT4G15440
AT4G15490
AT4G17090
AT4G21830
AT4G21870
AT4G22390
AT4G24340
AT5G09530
AT5G10230
AT5G12270
AT5G13330
AT5G24770
AT5G24780
AT5G38030
AT5G47240
AT5G48000
AT5G63750
AT5G64910

## Sheet: Seedlings overlap
Supplementary Dataset 7 | Overview of genomic loci differentially spliced, expressed, and overlapping for both differential splicing and gene expression in seedlings comparing WT and cwc15-1 mutant.
AGI locus [Differentially spliced (564)]	AGI locus [Differentially expressed (324)]	AGI locus [overlap (3)]
AT1G01230	AT1G01580	AT2G35380
AT1G01500	AT1G02310	AT4G16370
AT1G02305	AT1G02770	AT5G53450
AT1G02330	AT1G05100
AT1G02740	AT1G06120
AT1G04140	AT1G09080
AT1G04230	AT1G12030
AT1G04300	AT1G13608
AT1G04550	AT1G13609
AT1G06060	AT1G14250
AT1G06770	AT1G16370
AT1G06890	AT1G16530
AT1G07010	AT1G17420
AT1G08540	AT1G19210
AT1G08710	AT1G19900
AT1G09530	AT1G21100
AT1G09640	AT1G21550
AT1G09840	AT1G23020
AT1G09870	AT1G28480
AT1G10840	AT1G29395
AT1G11350	AT1G30160
AT1G11530	AT1G30170
AT1G12050	AT1G30660
AT1G12360	AT1G30840
AT1G13060	AT1G31690
AT1G13100	AT1G33790
AT1G13160	AT1G35250
AT1G13210	AT1G36180
AT1G13270	AT1G44130
AT1G13730	AT1G47130
AT1G13750	AT1G47395
AT1G13860	AT1G47400
AT1G13910	AT1G47920
AT1G14000	AT1G48400
AT1G14460	AT1G49450
AT1G14600	AT1G49570
AT1G14710	AT1G49960
AT1G15165	AT1G50745
AT1G15240	AT1G52110
AT1G15570	AT1G52120
AT1G15940	AT1G52940
AT1G16860	AT1G54040
AT1G17440	AT1G54540
AT1G17690	AT1G55990
AT1G17710	AT1G56660
AT1G17940	AT1G57850
AT1G18490	AT1G58170
AT1G20050	AT1G60190
AT1G20575	AT1G60470
AT1G20650	AT1G61320
AT1G20696	AT1G62360
AT1G20950	AT1G62420
AT1G21840	AT1G63820
AT1G22430	AT1G64000
AT1G22860	AT1G64590
AT1G23030	AT1G66280
AT1G24148	AT1G67220
AT1G26180	AT1G68170
AT1G26300	AT1G68600
AT1G26910	AT1G68620
AT1G27210	AT1G70170
AT1G27650	AT1G70260
AT1G28090	AT1G70440
AT1G28120	AT1G70510
AT1G28340	AT1G70850
AT1G29530	AT1G70880
AT1G29880	AT1G71280
AT1G30845	AT1G72230
AT1G30890	AT1G73290
AT1G31300	AT1G73330
AT1G32090	AT1G74460
AT1G32150	AT1G75030
AT1G32200	AT1G75945
AT1G33110	AT1G76952
AT1G33400	AT1G77520
AT1G34320	AT1G77530
AT1G35190	AT1G78070
AT1G36990	AT1G78990
AT1G47720	AT1G79760
AT1G48040	AT2G01520
AT1G48270	AT2G01530
AT1G48430	AT2G01580
AT1G48850	AT2G01880
AT1G49180	AT2G03200
AT1G50140	AT2G04025
AT1G50450	AT2G04050
AT1G51500	AT2G04070
AT1G51690	AT2G04800
AT1G53050	AT2G05440
AT1G53450	AT2G14247
AT1G54390	AT2G15220
AT1G55090	AT2G16005
AT1G55300	AT2G17660
AT1G55690	AT2G18180
AT1G56460	AT2G18190
AT1G56500	AT2G18193
AT1G57680	AT2G18210
AT1G58200	AT2G18530
AT1G60230	AT2G21045
AT1G61000	AT2G21100
AT1G61210	AT2G21640
AT1G63110	AT2G22510
AT1G63490	AT2G22790
AT1G63900	AT2G23540
AT1G64720	AT2G24255
AT1G65040	AT2G28270
AT1G66130	AT2G28400
AT1G67560	AT2G30766
AT1G67960	AT2G32510
AT1G67970	AT2G32990
AT1G68100	AT2G33790
AT1G68710	AT2G34610
AT1G68820	AT2G34655
AT1G70580	AT2G35000
AT1G70750	AT2G35150
AT1G71140	AT2G35380
AT1G71190	AT2G35710
AT1G74560	AT2G36430
AT1G74700	AT2G38340
AT1G74910	AT2G38390
AT1G75130	AT2G41240
AT1G75150	AT2G41730
AT1G76050	AT2G42065
AT1G76150	AT2G42530
AT1G76310	AT2G42540
AT1G76550	AT2G43140
AT1G77000	AT2G43390
AT1G77320	AT2G44940
AT1G77600	AT2G46130
AT1G77990	AT2G48130
AT1G78010	AT2G48140
AT1G78660	AT3G01600
AT1G78900	AT3G02885
AT1G79530	AT3G03660
AT1G80360	AT3G04370
AT1G80910	AT3G04420
AT2G01170	AT3G06390
AT2G01270	AT3G08860
AT2G02170	AT3G09922
AT2G02390	AT3G10185
AT2G02960	AT3G11110
AT2G03780	AT3G11430
AT2G05590	AT3G12320
AT2G13540	AT3G13200
AT2G13650	AT3G14440
AT2G15230	AT3G15720
AT2G15280	AT3G18282
AT2G15620	AT3G18290
AT2G16790	AT3G18610
AT2G17020	AT3G18950
AT2G17340	AT3G20940
AT2G18990	AT3G21720
AT2G20300	AT3G22830
AT2G21240	AT3G22860
AT2G21370	AT3G24300
AT2G21385	AT3G26460
AT2G21520	AT3G26820
AT2G21600	AT3G27270
AT2G23320	AT3G27620
AT2G23380	AT3G27710
AT2G23755	AT3G28500
AT2G24330	AT3G28580
AT2G24420	AT3G28890
AT2G24765	AT3G29250
AT2G25010	AT3G29630
AT2G25710	AT3G29780
AT2G26190	AT3G43670
AT2G26780	AT3G44326
AT2G26900	AT3G44550
AT2G27340	AT3G44790
AT2G28150	AT3G45140
AT2G28190	AT3G45430
AT2G28840	AT3G45710
AT2G29140	AT3G46700
AT2G29190	AT3G49160
AT2G29200	AT3G52790
AT2G29300	AT3G56970
AT2G29340	AT3G56980
AT2G29360	AT3G58150
AT2G29690	AT3G58270
AT2G29890	AT3G58550
AT2G31530	AT3G59060
AT2G31955	AT3G62410
AT2G32150	AT3G62740
AT2G32260	AT3G62760
AT2G32390	AT4G00910
AT2G32840	AT4G02700
AT2G32950	AT4G04990
AT2G33150	AT4G05380
AT2G33310	AT4G07820
AT2G33735	AT4G08869
AT2G34900	AT4G10265
AT2G35260	AT4G11190
AT2G35380	AT4G11320
AT2G35500	AT4G13280
AT2G35530	AT4G13290
AT2G35720	AT4G13570
AT2G35800	AT4G13572
AT2G36310	AT4G13575
AT2G37390	AT4G13860
AT2G38280	AT4G14060
AT2G38880	AT4G15150
AT2G39100	AT4G15440
AT2G39340	AT4G15490
AT2G39780	AT4G16370
AT2G40316	AT4G16750
AT2G41350	AT4G17090
AT2G42070	AT4G17215
AT2G42450	AT4G17710
AT2G42580	AT4G18900
AT2G43190	AT4G19690
AT2G43360	AT4G20235
AT2G43400	AT4G20390
AT2G44520	AT4G21830
AT2G44760	AT4G21870
AT2G45320	AT4G22390
AT2G45670	AT4G22960
AT2G45690	AT4G22980
AT2G46320	AT4G23496
AT2G46410	AT4G23600
AT2G46450	AT4G24340
AT2G46820	AT4G26320
AT2G47070	AT4G26530
AT2G47900	AT4G28790
AT2G48060	AT4G28940
AT3G01150	AT4G29270
AT3G01435	AT4G29690
AT3G02220	AT4G29930
AT3G02290	AT4G31330
AT3G03320	AT4G33070
AT3G05280	AT4G33610
AT3G05290	AT4G34770
AT3G05420	AT4G35160
AT3G05900	AT4G36700
AT3G05970	AT4G37700
AT3G06210	AT4G38080
AT3G06380	AT4G39795
AT3G06450	AT5G01360
AT3G07010	AT5G01600
AT3G07300	AT5G02810
AT3G07990	AT5G03780
AT3G08590	AT5G04150
AT3G08760	AT5G04190
AT3G08950	AT5G04370
AT3G09770	AT5G05250
AT3G10500	AT5G05420
AT3G10740	AT5G06980
AT3G11620	AT5G07475
AT3G11910	AT5G09480
AT3G12360	AT5G09520
AT3G13050	AT5G09530
AT3G13340	AT5G09978
AT3G13750	AT5G10230
AT3G13800	AT5G11410
AT3G14150	AT5G12270
AT3G14350	AT5G13210
AT3G14960	AT5G13330
AT3G14980	AT5G13580
AT3G15350	AT5G14490
AT3G15430	AT5G15960
AT3G15470	AT5G19410
AT3G15610	AT5G22310
AT3G16785	AT5G23190
AT3G17040	AT5G23830
AT3G17440	AT5G23840
AT3G17770	AT5G24215
AT3G18210	AT5G24280
AT3G18430	AT5G24420
AT3G18440	AT5G24640
AT3G18890	AT5G24770
AT3G19360	AT5G24780
AT3G19520	AT5G25190
AT3G20410	AT5G25230
AT3G20860	AT5G28030
AT3G21630	AT5G35110
AT3G23610	AT5G36790
AT3G23660	AT5G37690
AT3G23690	AT5G37990
AT3G24820	AT5G38020
AT3G25110	AT5G38030
AT3G25120	AT5G38820
AT3G25805	AT5G39030
AT3G26380	AT5G39100
AT3G27080	AT5G39890
AT3G27180	AT5G42590
AT3G27300	AT5G42600
AT3G27670	AT5G43690
AT3G27770	AT5G44050
AT3G28460	AT5G44550
AT3G28670	AT5G45990
AT3G43230	AT5G46500
AT3G43740	AT5G46890
AT3G44280	AT5G46900
AT3G45780	AT5G47240
AT3G45850	AT5G47450
AT3G46450	AT5G47635
AT3G46580	AT5G47980
AT3G46970	AT5G48000
AT3G47980	AT5G48010
AT3G48170	AT5G49340
AT3G48500	AT5G50240
AT3G49290	AT5G51720
AT3G50700	AT5G52020
AT3G51300	AT5G52050
AT3G51390	AT5G52320
AT3G51610	AT5G53230
AT3G51730	AT5G53250
AT3G51850	AT5G53450
AT3G52200	AT5G55270
AT3G53090	AT5G55360
AT3G53340	AT5G56540
AT3G54460	AT5G56700
AT3G55010	AT5G57660
AT3G55020	AT5G58610
AT3G56040	AT5G58860
AT3G56050	AT5G59220
AT3G56060	AT5G59390
AT3G56590	AT5G60250
AT3G56930	AT5G62165
AT3G57520	AT5G62340
AT3G57550	AT5G63750
AT3G58130	AT5G64910
AT3G59360	AT5G66150
AT3G59640	AT5G67620
AT3G60250
AT3G60370
AT3G60410
AT3G60910
AT3G61480
AT3G63510
AT4G00370
AT4G00420
AT4G00520
AT4G02005
AT4G02120
AT4G02600
AT4G03390
AT4G03440
AT4G04040
AT4G04610
AT4G04720
AT4G04880
AT4G05060
AT4G05330
AT4G06598
AT4G08510
AT4G09570
AT4G10000
AT4G10050
AT4G10110
AT4G11840
AT4G12130
AT4G12560
AT4G13020
AT4G14160
AT4G15475
AT4G16280
AT4G16370
AT4G17190
AT4G17740
AT4G17900
AT4G18240
AT4G18570
AT4G18975
AT4G19160
AT4G19530
AT4G19645
AT4G19660
AT4G20310
AT4G20930
AT4G21160
AT4G21710
AT4G22120
AT4G22330
AT4G22750
AT4G23290
AT4G23330
AT4G23500
AT4G24520
AT4G24620
AT4G25315
AT4G25360
AT4G25550
AT4G26000
AT4G26300
AT4G26690
AT4G27540
AT4G27820
AT4G27880
AT4G28040
AT4G28706
AT4G28710
AT4G29100
AT4G30720
AT4G30810
AT4G30890
AT4G30993
AT4G31060
AT4G31420
AT4G32120
AT4G32551
AT4G32640
AT4G32880
AT4G33000
AT4G33010
AT4G33050
AT4G33950
AT4G34890
AT4G35840
AT4G36250
AT4G36520
AT4G37210
AT4G37460
AT4G37610
AT4G37630
AT4G37680
AT4G37910
AT4G38600
AT4G38970
AT4G39100
AT4G39860
AT5G01220
AT5G01430
AT5G02040
AT5G02050
AT5G02290
AT5G02880
AT5G03050
AT5G03500
AT5G03530
AT5G03630
AT5G03900
AT5G03940
AT5G04070
AT5G04490
AT5G04850
AT5G04940
AT5G05740
AT5G06370
AT5G06410
AT5G07950
AT5G08130
AT5G08450
AT5G08470
AT5G08650
AT5G08710
AT5G09380
AT5G10360
AT5G11380
AT5G11520
AT5G11600
AT5G11610
AT5G11750
AT5G12170
AT5G12410
AT5G13200
AT5G13870
AT5G14500
AT5G15400
AT5G15810
AT5G15920
AT5G17070
AT5G18110
AT5G18310
AT5G18760
AT5G19910
AT5G20170
AT5G20840
AT5G21930
AT5G22340
AT5G22350
AT5G22840
AT5G22850
AT5G23060
AT5G23660
AT5G24060
AT5G24380
AT5G24470
AT5G24760
AT5G25120
AT5G26820
AT5G26860
AT5G27460
AT5G27850
AT5G28540
AT5G30495
AT5G32470
AT5G34850
AT5G35080
AT5G35320
AT5G35590
AT5G35910
AT5G38510
AT5G38860
AT5G40160
AT5G40890
AT5G40910
AT5G41940
AT5G42470
AT5G43320
AT5G43710
AT5G43822
AT5G44250
AT5G44520
AT5G45170
AT5G45590
AT5G45620
AT5G46110
AT5G46450
AT5G46510
AT5G47200
AT5G47900
AT5G47970
AT5G48220
AT5G49570
AT5G51200
AT5G51510
AT5G51570
AT5G52580
AT5G53450
AT5G53550
AT5G53860
AT5G53920
AT5G55070
AT5G55310
AT5G55990
AT5G57030
AT5G57230
AT5G57280
AT5G57950
AT5G57960
AT5G58640
AT5G59300
AT5G59380
AT5G59710
AT5G60410
AT5G60840
AT5G60920
AT5G61020
AT5G61060
AT5G61240
AT5G61390
AT5G61570
AT5G62050
AT5G62640
AT5G62920
AT5G62930
AT5G62950
AT5G63800
AT5G64200
AT5G64520
AT5G64813
AT5G64860
AT5G65010
AT5G65490
AT5G65530
AT5G65960
AT5G66240
AT5G66480
AT5G66530
AT5G66550
AT5G66730
AT5G67370
AT5G67530

## Sheet: Pollen overlap
Supplementary Dataset 8 | Overview of genomic loci differentially spliced, expressed, and overlapping for both differential splicing and gene expression in pollen comparing WT and cwc15-1 mutant.
AGI locus [Differentially spliced (2380)]	AGI locus [Differentially expressed (3864)]	AGI locus [overlap (430)]
AT1G01020	AT1G01060	AT1G02790
AT1G01050	AT1G01080	AT1G03070
AT1G01090	AT1G01100	AT1G03230
AT1G01140	AT1G01110	AT1G03457
AT1G01460	AT1G01170	AT1G03620
AT1G01510	AT1G01280	AT1G03930
AT1G01620	AT1G01300	AT1G04160
AT1G01650	AT1G01340	AT1G04300
AT1G01780	AT1G01520	AT1G04500
AT1G01790	AT1G01560	AT1G05120
AT1G01880	AT1G01610	AT1G05640
AT1G01910	AT1G01720	AT1G05790
AT1G01920	AT1G01800	AT1G05820
AT1G02010	AT1G01830	AT1G05830
AT1G02020	AT1G01950	AT1G05960
AT1G02090	AT1G01980	AT1G06700
AT1G02100	AT1G02065	AT1G06770
AT1G02145	AT1G02070	AT1G06890
AT1G02170	AT1G02190	AT1G07270
AT1G02410	AT1G02270	AT1G08150
AT1G02650	AT1G02290	AT1G08360
AT1G02670	AT1G02360	AT1G08420
AT1G02790	AT1G02370	AT1G08510
AT1G02840	AT1G02450	AT1G08600
AT1G02960	AT1G02610	AT1G09940
AT1G02970	AT1G02680	AT1G10070
AT1G02990	AT1G02730	AT1G10620
AT1G03070	AT1G02790	AT1G10660
AT1G03110	AT1G02800	AT1G11540
AT1G03120	AT1G02813	AT1G12360
AT1G03210	AT1G02890	AT1G12370
AT1G03230	AT1G02920	AT1G12450
AT1G03457	AT1G03040	AT1G13970
AT1G03610	AT1G03050	AT1G14650
AT1G03620	AT1G03070	AT1G14970
AT1G03760	AT1G03160	AT1G16270
AT1G03920	AT1G03170	AT1G16330
AT1G03930	AT1G03200	AT1G16760
AT1G03960	AT1G03230	AT1G17040
AT1G04000	AT1G03240	AT1G18410
AT1G04080	AT1G03310	AT1G18750
AT1G04140	AT1G03340	AT1G19650
AT1G04160	AT1G03360	AT1G20480
AT1G04300	AT1G03370	AT1G20840
AT1G04340	AT1G03440	AT1G24560
AT1G04410	AT1G03445	AT1G25500
AT1G04440	AT1G03457	AT1G25540
AT1G04470	AT1G03520	AT1G26480
AT1G04480	AT1G03530	AT1G26840
AT1G04500	AT1G03560	AT1G27500
AT1G04600	AT1G03590	AT1G28490
AT1G04630	AT1G03600	AT1G28710
AT1G04680	AT1G03620	AT1G29140
AT1G04700	AT1G03730	AT1G29850
AT1G04760	AT1G03810	AT1G30270
AT1G04830	AT1G03820	AT1G30475
AT1G04850	AT1G03840	AT1G30640
AT1G04880	AT1G03930	AT1G30810
AT1G04890	AT1G04130	AT1G31070
AT1G04960	AT1G04150	AT1G32120
AT1G04990	AT1G04160	AT1G35530
AT1G05120	AT1G04180	AT1G35670
AT1G05350	AT1G04220	AT1G44160
AT1G05380	AT1G04300	AT1G47280
AT1G05580	AT1G04445	AT1G47380
AT1G05630	AT1G04500	AT1G48740
AT1G05640	AT1G04540	AT1G49270
AT1G05780	AT1G04645	AT1G49340
AT1G05785	AT1G04778	AT1G51260
AT1G05790	AT1G04790	AT1G52280
AT1G05820	AT1G04945	AT1G54170
AT1G05830	AT1G05070	AT1G54920
AT1G05840	AT1G05120	AT1G55560
AT1G05890	AT1G05140	AT1G58030
AT1G05940	AT1G05240	AT1G59820
AT1G05960	AT1G05420	AT1G61890
AT1G06290	AT1G05470	AT1G63640
AT1G06410	AT1G05490	AT1G64740
AT1G06680	AT1G05530	AT1G65840
AT1G06700	AT1G05540	AT1G65970
AT1G06750	AT1G05550	AT1G66210
AT1G06770	AT1G05560	AT1G67640
AT1G06870	AT1G05590	AT1G69720
AT1G06890	AT1G05640	AT1G70430
AT1G06960	AT1G05650	AT1G70440
AT1G07110	AT1G05680	AT1G70590
AT1G07210	AT1G05690	AT1G71380
AT1G07220	AT1G05720	AT1G72340
AT1G07270	AT1G05790	AT1G72370
AT1G07330	AT1G05820	AT1G73030
AT1G07420	AT1G05830	AT1G73860
AT1G07470	AT1G05894	AT1G74320
AT1G07480	AT1G05960	AT1G74830
AT1G07510	AT1G06000	AT1G75150
AT1G07700	AT1G06010	AT1G75700
AT1G07725	AT1G06050	AT1G76370
AT1G07745	AT1G06080	AT1G76490
AT1G07960	AT1G06150	AT1G77300
AT1G08040	AT1G06260	AT1G77410
AT1G08125	AT1G06270	AT1G77980
AT1G08130	AT1G06280	AT1G78260
AT1G08140	AT1G06350	AT1G78300
AT1G08150	AT1G06420	AT1G78980
AT1G08200	AT1G06500	AT1G79400
AT1G08360	AT1G06520	AT1G79640
AT1G08420	AT1G06550	AT1G79950
AT1G08510	AT1G06580	AT2G01275
AT1G08600	AT1G06620	AT2G01450
AT1G08830	AT1G06650	AT2G01690
AT1G09020	AT1G06660	AT2G02180
AT1G09130	AT1G06700	AT2G02720
AT1G09140	AT1G06710	AT2G02970
AT1G09270	AT1G06770	AT2G04865
AT1G09320	AT1G06890	AT2G07040
AT1G09330	AT1G07070	AT2G14680
AT1G09620	AT1G07135	AT2G17890
AT1G09795	AT1G07160	AT2G17975
AT1G09920	AT1G07180	AT2G18180
AT1G09940	AT1G07200	AT2G18280
AT1G09980	AT1G07270	AT2G18470
AT1G10070	AT1G07340	AT2G18730
AT1G10410	AT1G07440	AT2G19050
AT1G10470	AT1G07570	AT2G19330
AT1G10510	AT1G07650	AT2G19450
AT1G10590	AT1G07660	AT2G19480
AT1G10610	AT1G07710	AT2G19880
AT1G10620	AT1G07780	AT2G19890
AT1G10650	AT1G07790	AT2G20320
AT1G10660	AT1G07820	AT2G20440
AT1G10670	AT1G07830	AT2G21540
AT1G10700	AT1G07870	AT2G22080
AT1G10740	AT1G07890	AT2G22670
AT1G10760	AT1G07970	AT2G23070
AT1G10840	AT1G08050	AT2G25460
AT1G10940	AT1G08070	AT2G25560
AT1G11250	AT1G08150	AT2G25600
AT1G11380	AT1G08170	AT2G26410
AT1G11390	AT1G08220	AT2G26800
AT1G11400	AT1G08230	AT2G26830
AT1G11480	AT1G08300	AT2G26850
AT1G11540	AT1G08310	AT2G30320
AT1G11840	AT1G08360	AT2G30690
AT1G11910	AT1G08420	AT2G31350
AT1G11990	AT1G08430	AT2G31830
AT1G12230	AT1G08460	AT2G33390
AT1G12350	AT1G08465	AT2G33460
AT1G12360	AT1G08510	AT2G33670
AT1G12370	AT1G08560	AT2G34770
AT1G12450	AT1G08580	AT2G35370
AT1G12680	AT1G08600	AT2G35600
AT1G12760	AT1G08640	AT2G36160
AT1G12970	AT1G08650	AT2G36390
AT1G13320	AT1G08750	AT2G36810
AT1G13350	AT1G08790	AT2G37220
AT1G13450	AT1G08880	AT2G38400
AT1G13560	AT1G09010	AT2G38500
AT1G13950	AT1G09157	AT2G39130
AT1G13970	AT1G09170	AT2G39700
AT1G13990	AT1G09290	AT2G40090
AT1G14010	AT1G09420	AT2G40116
AT1G14270	AT1G09590	AT2G40730
AT1G14310	AT1G09600	AT2G41070
AT1G14320	AT1G09645	AT2G41250
AT1G14360	AT1G09650	AT2G41650
AT1G14420	AT1G09690	AT2G41700
AT1G14560	AT1G09710	AT2G41860
AT1G14570	AT1G09750	AT2G42230
AT1G14590	AT1G09760	AT2G43080
AT1G14610	AT1G09790	AT2G43160
AT1G14640	AT1G09820	AT2G44660
AT1G14650	AT1G09940	AT2G45490
AT1G14670	AT1G09950	AT2G45800
AT1G14685	AT1G10020	AT3G01050
AT1G14830	AT1G10030	AT3G01085
AT1G14970	AT1G10070	AT3G01270
AT1G15120	AT1G10180	AT3G02300
AT1G15130	AT1G10490	AT3G02810
AT1G15140	AT1G10540	AT3G03090
AT1G15240	AT1G10580	AT3G03110
AT1G15270	AT1G10586	AT3G03800
AT1G15350	AT1G10620	AT3G04080
AT1G15370	AT1G10640	AT3G05990
AT1G15470	AT1G10660	AT3G06270
AT1G15490	AT1G10680	AT3G07110
AT1G15690	AT1G10850	AT3G07890
AT1G15780	AT1G10880	AT3G07960
AT1G15810	AT1G10890	AT3G08730
AT1G15880	AT1G10970	AT3G08770
AT1G16010	AT1G10980	AT3G08930
AT1G16210	AT1G11000	AT3G09200
AT1G16240	AT1G11040	AT3G09500
AT1G16270	AT1G11050	AT3G09760
AT1G16290	AT1G11080	AT3G11570
AT1G16300	AT1G11100	AT3G11940
AT1G16330	AT1G11120	AT3G11950
AT1G16760	AT1G11125	AT3G12060
AT1G16825	AT1G11210	AT3G12170
AT1G16840	AT1G11440	AT3G12587
AT1G17040	AT1G11450	AT3G13400
AT1G17080	AT1G11475	AT3G13900
AT1G17270	AT1G11520	AT3G14205
AT1G17280	AT1G11540	AT3G15070
AT1G17290	AT1G11591	AT3G16040
AT1G17520	AT1G11600	AT3G16380
AT1G17540	AT1G11610	AT3G17060
AT1G17710	AT1G11720	AT3G17510
AT1G17880	AT1G11740	AT3G17770
AT1G18070	AT1G11770	AT3G17980
AT1G18150	AT1G11785	AT3G18750
AT1G18180	AT1G11820	AT3G18810
AT1G18335	AT1G11850	AT3G19310
AT1G18410	AT1G11960	AT3G20190
AT1G18440	AT1G12110	AT3G20475
AT1G18540	AT1G12150	AT3G20580
AT1G18610	AT1G12240	AT3G20770
AT1G18720	AT1G12260	AT3G21180
AT1G18750	AT1G12330	AT3G22290
AT1G18990	AT1G12340	AT3G22510
AT1G19110	AT1G12360	AT3G22750
AT1G19140	AT1G12370	AT3G22760
AT1G19270	AT1G12380	AT3G24530
AT1G19396	AT1G12420	AT3G24715
AT1G19500	AT1G12430	AT3G24740
AT1G19650	AT1G12450	AT3G24760
AT1G19680	AT1G12460	AT3G24830
AT1G20080	AT1G12560	AT3G24840
AT1G20100	AT1G12610	AT3G27260
AT1G20110	AT1G12660	AT3G28150
AT1G20220	AT1G12775	AT3G28630
AT1G20480	AT1G12845	AT3G29060
AT1G20490	AT1G12860	AT3G29180
AT1G20540	AT1G12900	AT3G30775
AT1G20620	AT1G12950	AT3G42640
AT1G20630	AT1G13110	AT3G43860
AT1G20693	AT1G13250	AT3G44920
AT1G20840	AT1G13280	AT3G45740
AT1G20880	AT1G13360	AT3G46750
AT1G20890	AT1G13380	AT3G47660
AT1G20930	AT1G13520	AT3G48790
AT1G20970	AT1G13607	AT3G49860
AT1G21065	AT1G13670	AT3G50390
AT1G21070	AT1G13710	AT3G52000
AT1G21080	AT1G13740	AT3G52080
AT1G21160	AT1G13790	AT3G52620
AT1G21370	AT1G13880	AT3G53580
AT1G21660	AT1G13890	AT3G53740
AT1G21690	AT1G13940	AT3G53930
AT1G22020	AT1G13970	AT3G54240
AT1G22140	AT1G14060	AT3G54800
AT1G22200	AT1G14180	AT3G55610
AT1G22300	AT1G14200	AT3G56180
AT1G22450	AT1G14240	AT3G56340
AT1G22460	AT1G14290	AT3G57530
AT1G22750	AT1G14350	AT3G58510
AT1G22780	AT1G14380	AT3G59290
AT1G22840	AT1G14440	AT3G59300
AT1G22930	AT1G14480	AT3G59550
AT1G22950	AT1G14620	AT3G63150
AT1G23210	AT1G14650	AT4G00350
AT1G23310	AT1G14686	AT4G00430
AT1G23490	AT1G14690	AT4G00720
AT1G23540	AT1G14720	AT4G02060
AT1G23820	AT1G14820	AT4G02480
AT1G24050	AT1G14840	AT4G02570
AT1G24180	AT1G14890	AT4G02650
AT1G24560	AT1G14900	AT4G03110
AT1G24610	AT1G14970	AT4G03230
AT1G25220	AT1G15000	AT4G04980
AT1G25500	AT1G15040	AT4G05330
AT1G25540	AT1G15160	AT4G05520
AT1G26130	AT1G15250	AT4G06598
AT1G26170	AT1G15310	AT4G07960
AT1G26180	AT1G15400	AT4G08590
AT1G26208	AT1G15570	AT4G08630
AT1G26300	AT1G15740	AT4G09800
AT1G26320	AT1G15757	AT4G11860
AT1G26480	AT1G15760	AT4G11990
AT1G26840	AT1G15800	AT4G12120
AT1G27330	AT1G15910	AT4G13020
AT1G27350	AT1G15930	AT4G13980
AT1G27430	AT1G15960	AT4G14310
AT1G27450	AT1G15970	AT4G14500
AT1G27500	AT1G15990	AT4G14780
AT1G27530	AT1G16080	AT4G15530
AT1G27540	AT1G16220	AT4G15650
AT1G27630	AT1G16270	AT4G16670
AT1G28200	AT1G16330	AT4G16745
AT1G28335	AT1G16445	AT4G17170
AT1G28490	AT1G16480	AT4G17483
AT1G28560	AT1G16490	AT4G19040
AT1G28710	AT1G16630	AT4G19110
AT1G28960	AT1G16640	AT4G20700
AT1G29140	AT1G16650	AT4G21070
AT1G29310	AT1G16760	AT4G21326
AT1G29330	AT1G16830	AT4G22590
AT1G29630	AT1G16920	AT4G24580
AT1G29760	AT1G17040	AT4G25150
AT1G29850	AT1G17120	AT4G26100
AT1G29965	AT1G17200	AT4G26260
AT1G30270	AT1G17350	AT4G26330
AT1G30400	AT1G17360	AT4G26470
AT1G30450	AT1G17380	AT4G27370
AT1G30475	AT1G17420	AT4G27790
AT1G30540	AT1G17620	AT4G28000
AT1G30580	AT1G17750	AT4G29410
AT1G30640	AT1G17780	AT4G29910
AT1G30810	AT1G17820	AT4G30860
AT1G31070	AT1G18080	AT4G31430
AT1G31360	AT1G18100	AT4G31985
AT1G31750	AT1G18160	AT4G32060
AT1G31812	AT1G18193	AT4G32200
AT1G31910	AT1G18200	AT4G32510
AT1G32120	AT1G18210	AT4G32920
AT1G32130	AT1G18250	AT4G33230
AT1G32210	AT1G18280	AT4G33270
AT1G32230	AT1G18330	AT4G33440
AT1G32370	AT1G18410	AT4G33860
AT1G32380	AT1G18490	AT4G34750
AT1G32470	AT1G18510	AT4G35360
AT1G32490	AT1G18640	AT4G35500
AT1G32530	AT1G18650	AT4G35790
AT1G33050	AT1G18740	AT4G36210
AT1G33290	AT1G18750	AT4G36690
AT1G33360	AT1G18850	AT4G37280
AT1G34190	AT1G18870	AT4G38190
AT1G34340	AT1G18900	AT4G38230
AT1G34780	AT1G18940	AT4G38470
AT1G35490	AT1G19120	AT4G38730
AT1G35530	AT1G19180	AT4G38930
AT1G35670	AT1G19210	AT4G39080
AT1G36050	AT1G19220	AT4G39180
AT1G36922	AT1G19250	AT5G01120
AT1G36980	AT1G19330	AT5G01700
AT1G36990	AT1G19340	AT5G02180
AT1G42470	AT1G19430	AT5G02370
AT1G42970	AT1G19480	AT5G03330
AT1G43170	AT1G19570	AT5G03650
AT1G43190	AT1G19600	AT5G03760
AT1G43670	AT1G19650	AT5G04180
AT1G43710	AT1G19720	AT5G04460
AT1G44000	AT1G19780	AT5G05240
AT1G44125	AT1G19840	AT5G05990
AT1G44160	AT1G19890	AT5G06280
AT1G45000	AT1G20030	AT5G07170
AT1G45050	AT1G20050	AT5G07290
AT1G47128	AT1G20090	AT5G07410
AT1G47270	AT1G20130	AT5G08450
AT1G47280	AT1G20300	AT5G09850
AT1G47380	AT1G20320	AT5G10090
AT1G47830	AT1G20430	AT5G10740
AT1G48090	AT1G20480	AT5G11110
AT1G48310	AT1G20510	AT5G11390
AT1G48440	AT1G20590	AT5G11680
AT1G48540	AT1G20640	AT5G11710
AT1G48590	AT1G20690	AT5G11790
AT1G48598	AT1G20750	AT5G12000
AT1G48740	AT1G20823	AT5G12180
AT1G48790	AT1G20840	AT5G13700
AT1G48850	AT1G20925	AT5G14180
AT1G49040	AT1G21090	AT5G15600
AT1G49140	AT1G21200	AT5G16110
AT1G49240	AT1G21240	AT5G18525
AT1G49270	AT1G21440	AT5G18620
AT1G49300	AT1G21460	AT5G18650
AT1G49340	AT1G21540	AT5G22000
AT1G49910	AT1G21560	AT5G22794
AT1G49950	AT1G21630	AT5G23160
AT1G50170	AT1G21810	AT5G23270
AT1G50200	AT1G21835	AT5G24940
AT1G50370	AT1G21866	AT5G25430
AT1G50490	AT1G21870	AT5G26700
AT1G50670	AT1G22010	AT5G27000
AT1G50690	AT1G22060	AT5G27610
AT1G50990	AT1G22130	AT5G27850
AT1G51240	AT1G22160	AT5G27870
AT1G51260	AT1G22240	AT5G32440
AT1G51350	AT1G22360	AT5G35200
AT1G51490	AT1G22590	AT5G35410
AT1G51600	AT1G22650	AT5G35700
AT1G51690	AT1G22710	AT5G38200
AT1G51740	AT1G22770	AT5G39400
AT1G51915	AT1G22860	AT5G39420
AT1G51980	AT1G22885	AT5G41310
AT1G52230	AT1G22970	AT5G41360
AT1G52280	AT1G23000	AT5G41690
AT1G52343	AT1G23100	AT5G41780
AT1G52360	AT1G23130	AT5G42220
AT1G52510	AT1G23150	AT5G43130
AT1G52590	AT1G23360	AT5G44610
AT1G53165	AT1G23420	AT5G44750
AT1G53190	AT1G23520	AT5G45840
AT1G53290	AT1G23550	AT5G46250
AT1G53320	AT1G23570	AT5G47540
AT1G53500	AT1G23915	AT5G47700
AT1G53510	AT1G23980	AT5G48100
AT1G53645	AT1G23985	AT5G48140
AT1G53780	AT1G24020	AT5G48570
AT1G53785	AT1G24070	AT5G49840
AT1G53910	AT1G24110	AT5G49850
AT1G54050	AT1G24260	AT5G49890
AT1G54170	AT1G24330	AT5G49900
AT1G54210	AT1G24400	AT5G50780
AT1G54290	AT1G24405	AT5G52560
AT1G54320	AT1G24470	AT5G52882
AT1G54460	AT1G24560	AT5G53740
AT1G54560	AT1G24575	AT5G54310
AT1G54830	AT1G24620	AT5G54780
AT1G54920	AT1G25240	AT5G54810
AT1G55080	AT1G25260	AT5G54870
AT1G55250	AT1G25470	AT5G55310
AT1G55510	AT1G25500	AT5G55490
AT1G55520	AT1G25510	AT5G56160
AT1G55560	AT1G25530	AT5G56750
AT1G55680	AT1G25540	AT5G57320
AT1G55810	AT1G25570	AT5G57380
AT1G56180	AT1G26150	AT5G58190
AT1G56280	AT1G26230	AT5G59230
AT1G56300	AT1G26380	AT5G59430
AT1G56580	AT1G26480	AT5G60930
AT1G56590	AT1G26530	AT5G61360
AT1G56612	AT1G26580	AT5G61680
AT1G57820	AT1G26720	AT5G61960
AT1G58030	AT1G26760	AT5G62240
AT1G58060	AT1G26780	AT5G64140
AT1G58290	AT1G26830	AT5G64150
AT1G58520	AT1G26840	AT5G64790
AT1G59650	AT1G26921	AT5G66750
AT1G59820	AT1G27045	AT5G66850
AT1G59900	AT1G27100	AT5G67170
AT1G60170	AT1G27190	AT5G67380
AT1G60410	AT1G27320
AT1G60610	AT1G27360
AT1G60740	AT1G27435
AT1G60780	AT1G27500
AT1G61620	AT1G27620
AT1G61700	AT1G27720
AT1G61770	AT1G27730
AT1G61780	AT1G27770
AT1G61890	AT1G28010
AT1G62040	AT1G28130
AT1G62200	AT1G28150
AT1G62250	AT1G28290
AT1G62450	AT1G28310
AT1G62600	AT1G28330
AT1G62610	AT1G28340
AT1G63060	AT1G28360
AT1G63110	AT1G28370
AT1G63160	AT1G28375
AT1G63220	AT1G28380
AT1G63640	AT1G28395
AT1G63770	AT1G28440
AT1G63830	AT1G28490
AT1G64040	AT1G28550
AT1G64090	AT1G28695
AT1G64200	AT1G28710
AT1G64230	AT1G29100
AT1G64430	AT1G29140
AT1G64460	AT1G29240
AT1G64550	AT1G29250
AT1G64563	AT1G29280
AT1G64628	AT1G29300
AT1G64740	AT1G29520
AT1G64790	AT1G29690
AT1G64990	AT1G29750
AT1G65220	AT1G29850
AT1G65230	AT1G29960
AT1G65240	AT1G29980
AT1G65260	AT1G30040
AT1G65430	AT1G30100
AT1G65590	AT1G30135
AT1G65660	AT1G30210
AT1G65840	AT1G30220
AT1G65970	AT1G30230
AT1G66040	AT1G30270
AT1G66070	AT1G30320
AT1G66210	AT1G30475
AT1G66235	AT1G30530
AT1G66260	AT1G30640
AT1G66580	AT1G30660
AT1G67480	AT1G30670
AT1G67640	AT1G30710
AT1G67850	AT1G30740
AT1G68185	AT1G30760
AT1G68370	AT1G30810
AT1G68580	AT1G31070
AT1G68630	AT1G31310
AT1G68830	AT1G31320
AT1G69030	AT1G31350
AT1G69220	AT1G31480
AT1G69280	AT1G31550
AT1G69290	AT1G31580
AT1G69340	AT1G31740
AT1G69410	AT1G31760
AT1G69460	AT1G31770
AT1G69510	AT1G31814
AT1G69587	AT1G31860
AT1G69720	AT1G31870
AT1G69800	AT1G32120
AT1G69935	AT1G32200
AT1G69940	AT1G32361
AT1G70320	AT1G32375
AT1G70430	AT1G32540
AT1G70440	AT1G32610
AT1G70480	AT1G32700
AT1G70490	AT1G32750
AT1G70590	AT1G32850
AT1G70610	AT1G32900
AT1G70670	AT1G32910
AT1G70760	AT1G32920
AT1G70770	AT1G33060
AT1G70790	AT1G33080
AT1G70810	AT1G33600
AT1G70820	AT1G33810
AT1G70980	AT1G34020
AT1G71380	AT1G34030
AT1G71480	AT1G34095
AT1G71680	AT1G34260
AT1G71697	AT1G34470
AT1G71770	AT1G34640
AT1G71790	AT1G34760
AT1G71820	AT1G35190
AT1G71860	AT1G35310
AT1G71940	AT1G35400
AT1G72070	AT1G35530
AT1G72320	AT1G35670
AT1G72330	AT1G36085
AT1G72340	AT1G36150
AT1G72370	AT1G36160
AT1G72770	AT1G36370
AT1G72880	AT1G36920
AT1G73030	AT1G43005
AT1G73060	AT1G43630
AT1G73480	AT1G43910
AT1G73540	AT1G44160
AT1G73700	AT1G44191
AT1G73760	AT1G44350
AT1G73860	AT1G44542
AT1G73875	AT1G44760
AT1G74000	AT1G44810
AT1G74050	AT1G44910
AT1G74250	AT1G44940
AT1G74320	AT1G44970
AT1G74410	AT1G45010
AT1G74490	AT1G45110
AT1G74800	AT1G45180
AT1G74830	AT1G45229
AT1G74950	AT1G45230
AT1G75020	AT1G45545
AT1G75150	AT1G46264
AT1G75160	AT1G46408
AT1G75220	AT1G47280
AT1G75560	AT1G47380
AT1G75690	AT1G47610
AT1G75700	AT1G47640
AT1G76010	AT1G47770
AT1G76140	AT1G47820
AT1G76150	AT1G47900
AT1G76370	AT1G47960
AT1G76400	AT1G47970
AT1G76490	AT1G48020
AT1G76710	AT1G48170
AT1G76730	AT1G48280
AT1G76760	AT1G48350
AT1G76810	AT1G48430
AT1G77030	AT1G48460
AT1G77080	AT1G48480
AT1G77140	AT1G48510
AT1G77260	AT1G48520
AT1G77300	AT1G48620
AT1G77320	AT1G48740
AT1G77410	AT1G48940
AT1G77470	AT1G49010
AT1G77730	AT1G49110
AT1G77800	AT1G49160
AT1G77980	AT1G49270
AT1G78260	AT1G49340
AT1G78280	AT1G49410
AT1G78300	AT1G49480
AT1G78460	AT1G49490
AT1G78590	AT1G49560
AT1G78650	AT1G49580
AT1G78660	AT1G49600
AT1G78800	AT1G49630
AT1G78900	AT1G49770
AT1G78915	AT1G49840
AT1G78940	AT1G49900
AT1G78980	AT1G50575
AT1G79040	AT1G50600
AT1G79230	AT1G50820
AT1G79400	AT1G50840
AT1G79450	AT1G50900
AT1G79520	AT1G51090
AT1G79590	AT1G51170
AT1G79610	AT1G51190
AT1G79640	AT1G51250
AT1G79650	AT1G51260
AT1G79730	AT1G51430
AT1G79750	AT1G51460
AT1G79820	AT1G51680
AT1G79830	AT1G51700
AT1G79900	AT1G51790
AT1G79910	AT1G51830
AT1G79920	AT1G51840
AT1G79930	AT1G51940
AT1G79950	AT1G51950
AT1G79990	AT1G52000
AT1G80030	AT1G52030
AT1G80040	AT1G52040
AT1G80150	AT1G52070
AT1G80200	AT1G52150
AT1G80230	AT1G52280
AT1G80280	AT1G52310
AT1G80380	AT1G52380
AT1G80410	AT1G52400
AT1G80460	AT1G52410
AT1G80470	AT1G52450
AT1G80500	AT1G52500
AT1G80540	AT1G52580
AT1G80860	AT1G52780
AT1G80950	AT1G52880
AT2G01090	AT1G52905
AT2G01120	AT1G52920
AT2G01220	AT1G52940
AT2G01260	AT1G53090
AT2G01275	AT1G53120
AT2G01320	AT1G53160
AT2G01330	AT1G53230
AT2G01450	AT1G53300
AT2G01490	AT1G53350
AT2G01540	AT1G53380
AT2G01600	AT1G53520
AT2G01620	AT1G53830
AT2G01690	AT1G53840
AT2G02050	AT1G53850
AT2G02090	AT1G54020
AT2G02140	AT1G54170
AT2G02180	AT1G54240
AT2G02240	AT1G54280
AT2G02570	AT1G54500
AT2G02720	AT1G54520
AT2G02760	AT1G54530
AT2G02820	AT1G54575
AT2G02960	AT1G54690
AT2G02970	AT1G54710
AT2G03060	AT1G54740
AT2G03120	AT1G54770
AT2G03390	AT1G54820
AT2G03470	AT1G54920
AT2G03480	AT1G54990
AT2G03520	AT1G55210
AT2G03620	AT1G55260
AT2G04650	AT1G55360
AT2G04865	AT1G55380
AT2G04900	AT1G55420
AT2G05210	AT1G55560
AT2G05620	AT1G55570
AT2G06040	AT1G55928
AT2G06520	AT1G55980
AT2G06990	AT1G56010
AT2G07040	AT1G56100
AT2G07180	AT1G56290
AT2G07360	AT1G56360
AT2G13370	AT1G56510
AT2G13680	AT1G56720
AT2G13960	AT1G57540
AT2G14120	AT1G57680
AT2G14680	AT1G57700
AT2G14750	AT1G57790
AT2G14835	AT1G57800
AT2G15240	AT1G57860
AT2G15695	AT1G58030
AT2G15730	AT1G58050
AT2G16020	AT1G58100
AT2G16030	AT1G58120
AT2G16430	AT1G58200
AT2G16440	AT1G58220
AT2G16460	AT1G58340
AT2G16505	AT1G58360
AT2G16950	AT1G59620
AT2G16980	AT1G59640
AT2G17010	AT1G59710
AT2G17090	AT1G59810
AT2G17280	AT1G59820
AT2G17320	AT1G59865
AT2G17370	AT1G59890
AT2G17380	AT1G60000
AT2G17390	AT1G60080
AT2G17420	AT1G60095
AT2G17440	AT1G60160
AT2G17500	AT1G60190
AT2G17530	AT1G60230
AT2G17800	AT1G60260
AT2G17890	AT1G60390
AT2G17975	AT1G60660
AT2G17990	AT1G60870
AT2G18080	AT1G60890
AT2G18180	AT1G61080
AT2G18230	AT1G61170
AT2G18280	AT1G61180
AT2G18470	AT1G61215
AT2G18600	AT1G61310
AT2G18730	AT1G61340
AT2G18840	AT1G61430
AT2G18960	AT1G61450
AT2G19010	AT1G61540
AT2G19050	AT1G61563
AT2G19180	AT1G61570
AT2G19270	AT1G61720
AT2G19330	AT1G61800
AT2G19400	AT1G61860
AT2G19450	AT1G61890
AT2G19480	AT1G61970
AT2G19540	AT1G61980
AT2G19550	AT1G62030
AT2G19760	AT1G62085
AT2G19830	AT1G62150
AT2G19880	AT1G62290
AT2G19890	AT1G62300
AT2G20320	AT1G62320
AT2G20430	AT1G62333
AT2G20440	AT1G62500
AT2G20530	AT1G62540
AT2G20700	AT1G62790
AT2G20740	AT1G62870
AT2G20760	AT1G63130
AT2G20930	AT1G63150
AT2G21120	AT1G63240
AT2G21330	AT1G63290
AT2G21385	AT1G63380
AT2G21520	AT1G63470
AT2G21540	AT1G63480
AT2G21600	AT1G63610
AT2G21870	AT1G63640
AT2G22080	AT1G63650
AT2G22240	AT1G63850
AT2G22560	AT1G63930
AT2G22670	AT1G64080
AT2G22720	AT1G64110
AT2G22807	AT1G64185
AT2G22900	AT1G64260
AT2G23070	AT1G64300
AT2G23090	AT1G64320
AT2G23380	AT1G64355
AT2G23790	AT1G64360
AT2G23820	AT1G64390
AT2G23900	AT1G64490
AT2G23985	AT1G64561
AT2G24030	AT1G64570
AT2G24320	AT1G64610
AT2G24420	AT1G64700
AT2G24490	AT1G64740
AT2G25300	AT1G64810
AT2G25460	AT1G64940
AT2G25530	AT1G65010
AT2G25560	AT1G65050
AT2G25600	AT1G65060
AT2G25730	AT1G65150
AT2G25870	AT1G65290
AT2G25880	AT1G65295
AT2G25910	AT1G65370
AT2G26080	AT1G65480
AT2G26210	AT1G65710
AT2G26310	AT1G65780
AT2G26400	AT1G65840
AT2G26410	AT1G65900
AT2G26430	AT1G65970
AT2G26540	AT1G65980
AT2G26800	AT1G66150
AT2G26830	AT1G66180
AT2G26850	AT1G66210
AT2G26890	AT1G66245
AT2G27210	AT1G66270
AT2G27530	AT1G66280
AT2G27730	AT1G66350
AT2G27790	AT1G66420
AT2G27950	AT1G66430
AT2G27960	AT1G66610
AT2G27970	AT1G66730
AT2G28190	AT1G66850
AT2G28320	AT1G66930
AT2G28350	AT1G66950
AT2G28390	AT1G66980
AT2G28430	AT1G67020
AT2G28520	AT1G67040
AT2G28590	AT1G67060
AT2G28840	AT1G67070
AT2G29530	AT1G67080
AT2G29620	AT1G67290
AT2G29680	AT1G67510
AT2G29790	AT1G67623
AT2G29890	AT1G67630
AT2G29960	AT1G67640
AT2G30170	AT1G67670
AT2G30200	AT1G67720
AT2G30320	AT1G67810
AT2G30410	AT1G67830
AT2G30460	AT1G67860
AT2G30530	AT1G67865
AT2G30580	AT1G67870
AT2G30690	AT1G67920
AT2G30720	AT1G67990
AT2G31350	AT1G68050
AT2G31360	AT1G68070
AT2G31400	AT1G68090
AT2G31430	AT1G68170
AT2G31432	AT1G68330
AT2G31500	AT1G68350
AT2G31570	AT1G68400
AT2G31610	AT1G68460
AT2G31790	AT1G68480
AT2G31800	AT1G68550
AT2G31820	AT1G68560
AT2G31830	AT1G68650
AT2G31902	AT1G68670
AT2G32320	AT1G68740
AT2G32380	AT1G68750
AT2G32670	AT1G68760
AT2G32730	AT1G68780
AT2G32900	AT1G68875
AT2G32970	AT1G68990
AT2G33100	AT1G69040
AT2G33220	AT1G69050
AT2G33240	AT1G69180
AT2G33255	AT1G69200
AT2G33330	AT1G69390
AT2G33350	AT1G69440
AT2G33390	AT1G69490
AT2G33460	AT1G69500
AT2G33490	AT1G69588
AT2G33670	AT1G69600
AT2G33835	AT1G69700
AT2G33840	AT1G69720
AT2G34250	AT1G69770
AT2G34770	AT1G69810
AT2G35210	AT1G69830
AT2G35370	AT1G69870
AT2G35510	AT1G69890
AT2G35600	AT1G69910
AT2G35630	AT1G70090
AT2G35635	AT1G70100
AT2G35680	AT1G70170
AT2G35765	AT1G70190
AT2G35840	AT1G70270
AT2G36020	AT1G70330
AT2G36130	AT1G70350
AT2G36160	AT1G70390
AT2G36170	AT1G70430
AT2G36390	AT1G70440
AT2G36400	AT1G70470
AT2G36580	AT1G70505
AT2G36630	AT1G70520
AT2G36810	AT1G70530
AT2G36835	AT1G70560
AT2G37010	AT1G70590
AT2G37110	AT1G70600
AT2G37220	AT1G70640
AT2G37250	AT1G70700
AT2G37290	AT1G70710
AT2G37340	AT1G70740
AT2G37370	AT1G70830
AT2G37520	AT1G71010
AT2G37550	AT1G71090
AT2G37760	AT1G71260
AT2G37980	AT1G71350
AT2G38000	AT1G71380
AT2G38040	AT1G71410
AT2G38400	AT1G71460
AT2G38500	AT1G71530
AT2G38730	AT1G71691
AT2G38910	AT1G71695
AT2G39130	AT1G72030
AT2G39270	AT1G72040
AT2G39390	AT1G72050
AT2G39700	AT1G72090
AT2G39725	AT1G72140
AT2G39760	AT1G72210
AT2G39780	AT1G72260
AT2G39890	AT1G72310
AT2G39930	AT1G72340
AT2G39970	AT1G72370
AT2G39990	AT1G72450
AT2G40000	AT1G72470
AT2G40090	AT1G72480
AT2G40116	AT1G72510
AT2G40510	AT1G72645
AT2G40730	AT1G72670
AT2G40765	AT1G72850
AT2G40800	AT1G72910
AT2G40990	AT1G72920
AT2G41050	AT1G72940
AT2G41060	AT1G72950
AT2G41070	AT1G72970
AT2G41160	AT1G73010
AT2G41210	AT1G73030
AT2G41250	AT1G73080
AT2G41440	AT1G73110
AT2G41445	AT1G73380
AT2G41490	AT1G73490
AT2G41630	AT1G73500
AT2G41650	AT1G73510
AT2G41700	AT1G73620
AT2G41740	AT1G73660
AT2G41860	AT1G73710
AT2G41945	AT1G73850
AT2G41970	AT1G73860
AT2G42080	AT1G73870
AT2G42230	AT1G73880
AT2G42270	AT1G73890
AT2G42330	AT1G73940
AT2G42500	AT1G74010
AT2G42700	AT1G74060
AT2G42780	AT1G74100
AT2G42940	AT1G74170
AT2G43080	AT1G74220
AT2G43120	AT1G74260
AT2G43160	AT1G74320
AT2G43220	AT1G74360
AT2G43230	AT1G74430
AT2G43410	AT1G74440
AT2G43490	AT1G74540
AT2G43640	AT1G74550
AT2G43900	AT1G74650
AT2G44090	AT1G74830
AT2G44120	AT1G74850
AT2G44190	AT1G74920
AT2G44280	AT1G74930
AT2G44350	AT1G74940
AT2G44525	AT1G74990
AT2G44530	AT1G75060
AT2G44590	AT1G75140
AT2G44610	AT1G75150
AT2G44660	AT1G75240
AT2G44710	AT1G75310
AT2G44770	AT1G75390
AT2G44980	AT1G75580
AT2G44995	AT1G75600
AT2G45000	AT1G75660
AT2G45200	AT1G75700
AT2G45330	AT1G75780
AT2G45490	AT1G75790
AT2G45730	AT1G75860
AT2G45800	AT1G75870
AT2G45960	AT1G75880
AT2G46040	AT1G75910
AT2G46140	AT1G75930
AT2G46210	AT1G75940
AT2G46260	AT1G75945
AT2G46470	AT1G75980
AT2G46520	AT1G76040
AT2G46540	AT1G76110
AT2G46580	AT1G76120
AT2G46800	AT1G76250
AT2G46860	AT1G76300
AT2G46910	AT1G76340
AT2G46920	AT1G76370
AT2G47020	AT1G76380
AT2G47170	AT1G76420
AT2G47240	AT1G76440
AT2G47350	AT1G76470
AT2G47510	AT1G76490
AT2G47600	AT1G76580
AT2G47960	AT1G76590
AT2G48150	AT1G76640
AT3G01015	AT1G76650
AT3G01020	AT1G76680
AT3G01040	AT1G76770
AT3G01050	AT1G77060
AT3G01085	AT1G77130
AT3G01120	AT1G77230
AT3G01130	AT1G77300
AT3G01270	AT1G77330
AT3G01311	AT1G77390
AT3G01320	AT1G77410
AT3G01330	AT1G77450
AT3G01500	AT1G77520
AT3G01520	AT1G77580
AT3G01540	AT1G77740
AT3G01770	AT1G77790
AT3G01910	AT1G77885
AT3G01920	AT1G77980
AT3G02070	AT1G78020
AT3G02180	AT1G78060
AT3G02300	AT1G78100
AT3G02410	AT1G78140
AT3G02460	AT1G78160
AT3G02480	AT1G78172
AT3G02800	AT1G78210
AT3G02810	AT1G78260
AT3G02860	AT1G78300
AT3G02920	AT1G78370
AT3G03090	AT1G78430
AT3G03110	AT1G78440
AT3G03250	AT1G78730
AT3G03340	AT1G78780
AT3G03380	AT1G78820
AT3G03710	AT1G78850
AT3G03720	AT1G78895
AT3G03780	AT1G78955
AT3G03790	AT1G78980
AT3G03800	AT1G79060
AT3G04080	AT1G79070
AT3G04240	AT1G79100
AT3G04620	AT1G79250
AT3G04710	AT1G79270
AT3G04780	AT1G79280
AT3G04920	AT1G79310
AT3G05090	AT1G79350
AT3G05140	AT1G79400
AT3G05150	AT1G79420
AT3G05152	AT1G79430
AT3G05160	AT1G79470
AT3G05420	AT1G79580
AT3G05520	AT1G79640
AT3G05560	AT1G79720
AT3G05600	AT1G79770
AT3G05670	AT1G79950
AT3G05710	AT1G80050
AT3G05760	AT1G80130
AT3G05820	AT1G80170
AT3G05970	AT1G80270
AT3G05990	AT1G80370
AT3G06060	AT1G80520
AT3G06270	AT1G80580
AT3G06330	AT1G80640
AT3G06350	AT1G80690
AT3G06410	AT1G80710
AT3G06480	AT1G80720
AT3G06510	AT1G80840
AT3G06760	AT2G01008
AT3G06770	AT2G01060
AT3G06778	AT2G01080
AT3G06810	AT2G01150
AT3G06830	AT2G01250
AT3G07020	AT2G01275
AT3G07030	AT2G01290
AT3G07070	AT2G01450
AT3G07080	AT2G01510
AT3G07110	AT2G01610
AT3G07130	AT2G01667
AT3G07230	AT2G01690
AT3G07320	AT2G01760
AT3G07370	AT2G01810
AT3G07760	AT2G01818
AT3G07810	AT2G01913
AT3G07820	AT2G01930
AT3G07830	AT2G02000
AT3G07840	AT2G02100
AT3G07850	AT2G02130
AT3G07860	AT2G02170
AT3G07880	AT2G02180
AT3G07890	AT2G02370
AT3G07910	AT2G02540
AT3G07940	AT2G02660
AT3G07960	AT2G02680
AT3G08505	AT2G02720
AT3G08530	AT2G02800
AT3G08580	AT2G02850
AT3G08610	AT2G02930
AT3G08710	AT2G02970
AT3G08730	AT2G02990
AT3G08770	AT2G03090
AT3G08930	AT2G03240
AT3G09200	AT2G03505
AT3G09300	AT2G03580
AT3G09320	AT2G03670
AT3G09500	AT2G03740
AT3G09760	AT2G03780
AT3G09820	AT2G04080
AT3G09840	AT2G04160
AT3G09860	AT2G04170
AT3G09970	AT2G04220
AT3G10030	AT2G04240
AT3G10130	AT2G04378
AT3G10210	AT2G04865
AT3G10300	AT2G05410
AT3G10540	AT2G05632
AT3G10572	AT2G05790
AT3G10620	AT2G05810
AT3G10770	AT2G05850
AT3G10780	AT2G05920
AT3G10860	AT2G05940
AT3G10915	AT2G06000
AT3G11130	AT2G06050
AT3G11165	AT2G06570
AT3G11180	AT2G07040
AT3G11420	AT2G07340
AT3G11570	AT2G07565
AT3G11700	AT2G07633
AT3G11740	AT2G07641
AT3G11880	AT2G07642
AT3G11900	AT2G07655
AT3G11910	AT2G07662
AT3G11940	AT2G07674
AT3G11950	AT2G07681
AT3G12060	AT2G07715
AT3G12110	AT2G07798
AT3G12140	AT2G09990
AT3G12160	AT2G10920
AT3G12170	AT2G10970
AT3G12280	AT2G10975
AT3G12290	AT2G11225
AT3G12350	AT2G11270
AT3G12530	AT2G11910
AT3G12587	AT2G12480
AT3G12685	AT2G13125
AT3G12690	AT2G13350
AT3G12760	AT2G13610
AT3G12780	AT2G13620
AT3G13080	AT2G13690
AT3G13200	AT2G13790
AT3G13280	AT2G13820
AT3G13330	AT2G13845
AT3G13340	AT2G14050
AT3G13400	AT2G14080
AT3G13420	AT2G14265
AT3G13450	AT2G14460
AT3G13470	AT2G14680
AT3G13580	AT2G14775
AT3G13800	AT2G14800
AT3G13900	AT2G14830
AT3G14040	AT2G14945
AT3G14185	AT2G15000
AT3G14200	AT2G15050
AT3G14205	AT2G15320
AT3G14270	AT2G15400
AT3G14595	AT2G15480
AT3G14720	AT2G15535
AT3G14890	AT2G15710
AT3G15040	AT2G15820
AT3G15070	AT2G15880
AT3G15260	AT2G16015
AT3G15290	AT2G16070
AT3G15351	AT2G16210
AT3G15410	AT2G16520
AT3G15460	AT2G16595
AT3G15660	AT2G16600
AT3G16040	AT2G16630
AT3G16100	AT2G16640
AT3G16150	AT2G16650
AT3G16175	AT2G16700
AT3G16380	AT2G16720
AT3G16560	AT2G16740
AT3G16640	AT2G16760
AT3G16780	AT2G16850
AT3G16870	AT2G16880
AT3G17020	AT2G17120
AT3G17060	AT2G17180
AT3G17410	AT2G17220
AT3G17510	AT2G17480
AT3G17660	AT2G17580
AT3G17770	AT2G17660
AT3G17970	AT2G17670
AT3G17980	AT2G17710
AT3G18040	AT2G17730
AT3G18220	AT2G17780
AT3G18410	AT2G17820
AT3G18520	AT2G17880
AT3G18750	AT2G17890
AT3G18780	AT2G17975
AT3G18810	AT2G18020
AT3G19090	AT2G18090
AT3G19150	AT2G18130
AT3G19210	AT2G18150
AT3G19310	AT2G18180
AT3G19340	AT2G18196
AT3G19460	AT2G18220
AT3G19610	AT2G18280
AT3G19760	AT2G18300
AT3G19830	AT2G18328
AT3G19860	AT2G18330
AT3G19910	AT2G18340
AT3G19970	AT2G18450
AT3G20050	AT2G18465
AT3G20190	AT2G18470
AT3G20200	AT2G18500
AT3G20290	AT2G18570
AT3G20475	AT2G18590
AT3G20530	AT2G18630
AT3G20540	AT2G18670
AT3G20560	AT2G18730
AT3G20580	AT2G18876
AT3G20730	AT2G18910
AT3G20770	AT2G18950
AT3G20790	AT2G19030
AT3G21180	AT2G19040
AT3G21480	AT2G19045
AT3G21700	AT2G19050
AT3G22200	AT2G19090
AT3G22290	AT2G19170
AT3G22510	AT2G19330
AT3G22750	AT2G19440
AT3G22760	AT2G19450
AT3G22968	AT2G19480
AT3G23210	AT2G19580
AT3G23255	AT2G19640
AT3G23350	AT2G19670
AT3G23610	AT2G19730
AT3G23980	AT2G19740
AT3G24160	AT2G19750
AT3G24315	AT2G19800
AT3G24530	AT2G19810
AT3G24670	AT2G19870
AT3G24715	AT2G19880
AT3G24740	AT2G19890
AT3G24760	AT2G19900
AT3G24830	AT2G20010
AT3G24840	AT2G20050
AT3G25230	AT2G20110
AT3G25265	AT2G20120
AT3G25585	AT2G20250
AT3G25800	AT2G20320
AT3G25840	AT2G20370
AT3G26340	AT2G20440
AT3G26680	AT2G20490
AT3G26690	AT2G20515
AT3G26730	AT2G20585
AT3G26860	AT2G20725
AT3G27050	AT2G20815
AT3G27110	AT2G21045
AT3G27240	AT2G21050
AT3G27260	AT2G21060
AT3G27290	AT2G21070
AT3G27430	AT2G21180
AT3G27650	AT2G21280
AT3G27770	AT2G21290
AT3G27820	AT2G21440
AT3G28150	AT2G21450
AT3G28230	AT2G21500
AT3G28630	AT2G21540
AT3G28810	AT2G21580
AT3G28840	AT2G21590
AT3G28980	AT2G21660
AT3G29060	AT2G21780
AT3G29075	AT2G21880
AT3G29180	AT2G22030
AT3G30380	AT2G22050
AT3G30775	AT2G22080
AT3G33530	AT2G22190
AT3G42150	AT2G22230
AT3G42640	AT2G22430
AT3G42790	AT2G22490
AT3G43230	AT2G22670
AT3G43300	AT2G22840
AT3G43810	AT2G22860
AT3G43860	AT2G22890
AT3G44190	AT2G23060
AT3G44400	AT2G23070
AT3G44620	AT2G23148
AT3G44750	AT2G23170
AT3G44920	AT2G23260
AT3G45090	AT2G23300
AT3G45240	AT2G23450
AT3G45280	AT2G23470
AT3G45740	AT2G23520
AT3G45770	AT2G23660
AT3G45830	AT2G23670
AT3G46040	AT2G23700
AT3G46060	AT2G23760
AT3G46440	AT2G23810
AT3G46520	AT2G23830
AT3G46530	AT2G23930
AT3G46750	AT2G24120
AT3G46830	AT2G24230
AT3G46870	AT2G24290
AT3G47030	AT2G24350
AT3G47360	AT2G24530
AT3G47470	AT2G24570
AT3G47550	AT2G24600
AT3G47660	AT2G24630
AT3G47810	AT2G24700
AT3G47833	AT2G24740
AT3G47965	AT2G24790
AT3G48050	AT2G24970
AT3G48115	AT2G25060
AT3G48140	AT2G25210
AT3G48170	AT2G25270
AT3G48380	AT2G25350
AT3G48450	AT2G25460
AT3G48570	AT2G25560
AT3G48780	AT2G25600
AT3G48790	AT2G25630
AT3G48880	AT2G25690
AT3G48990	AT2G25940
AT3G49100	AT2G26100
AT3G49310	AT2G26120
AT3G49410	AT2G26170
AT3G49450	AT2G26180
AT3G49540	AT2G26190
AT3G49800	AT2G26250
AT3G49860	AT2G26290
AT3G49870	AT2G26330
AT3G50050	AT2G26410
AT3G50110	AT2G26470
AT3G50370	AT2G26490
AT3G50390	AT2G26510
AT3G50550	AT2G26520
AT3G51090	AT2G26530
AT3G51100	AT2G26550
AT3G51130	AT2G26790
AT3G51150	AT2G26800
AT3G51250	AT2G26830
AT3G51300	AT2G26850
AT3G51460	AT2G26930
AT3G51610	AT2G26950
AT3G51650	AT2G26960
AT3G51730	AT2G27040
AT3G51820	AT2G27050
AT3G51870	AT2G27060
AT3G51880	AT2G27080
AT3G52000	AT2G27120
AT3G52040	AT2G27230
AT3G52080	AT2G27360
AT3G52105	AT2G27385
AT3G52110	AT2G27402
AT3G52120	AT2G27470
AT3G52180	AT2G27710
AT3G52560	AT2G27810
AT3G52610	AT2G27820
AT3G52620	AT2G27830
AT3G52660	AT2G27920
AT3G52720	AT2G28000
AT3G52730	AT2G28060
AT3G52800	AT2G28100
AT3G52990	AT2G28170
AT3G53110	AT2G28180
AT3G53420	AT2G28220
AT3G53500	AT2G28380
AT3G53570	AT2G28440
AT3G53580	AT2G28500
AT3G53610	AT2G28640
AT3G53668	AT2G28660
AT3G53680	AT2G28790
AT3G53710	AT2G28810
AT3G53740	AT2G28890
AT3G53750	AT2G28930
AT3G53870	AT2G28940
AT3G53900	AT2G28950
AT3G53920	AT2G29040
AT3G53930	AT2G29120
AT3G54110	AT2G29310
AT3G54230	AT2G29350
AT3G54240	AT2G29510
AT3G54280	AT2G30040
AT3G54350	AT2G30100
AT3G54380	AT2G30260
AT3G54620	AT2G30320
AT3G54640	AT2G30370
AT3G54690	AT2G30432
AT3G54750	AT2G30490
AT3G54800	AT2G30590
AT3G54840	AT2G30690
AT3G54860	AT2G30700
AT3G54880	AT2G30820
AT3G54920	AT2G30860
AT3G55005	AT2G31020
AT3G55020	AT2G31070
AT3G55030	AT2G31140
AT3G55050	AT2G31150
AT3G55180	AT2G31220
AT3G55400	AT2G31270
AT3G55410	AT2G31350
AT3G55610	AT2G31730
AT3G55620	AT2G31740
AT3G55630	AT2G31770
AT3G55800	AT2G31830
AT3G56180	AT2G32010
AT3G56210	AT2G32030
AT3G56340	AT2G32060
AT3G56680	AT2G32120
AT3G56720	AT2G32140
AT3G56760	AT2G32180
AT3G56820	AT2G32210
AT3G56850	AT2G32235
AT3G56860	AT2G32280
AT3G56920	AT2G32295
AT3G56960	AT2G32360
AT3G57140	AT2G32400
AT3G57290	AT2G32550
AT3G57330	AT2G32690
AT3G57390	AT2G32765
AT3G57520	AT2G32785
AT3G57530	AT2G32880
AT3G57870	AT2G33160
AT3G58040	AT2G33190
AT3G58240	AT2G33270
AT3G58480	AT2G33320
AT3G58490	AT2G33360
AT3G58510	AT2G33370
AT3G58560	AT2G33390
AT3G58570	AT2G33420
AT3G58580	AT2G33460
AT3G58830	AT2G33500
AT3G59090	AT2G33550
AT3G59280	AT2G33580
AT3G59290	AT2G33600
AT3G59300	AT2G33670
AT3G59350	AT2G33680
AT3G59360	AT2G33690
AT3G59550	AT2G33770
AT3G59570	AT2G33810
AT3G59640	AT2G33860
AT3G59760	AT2G34010
AT3G59770	AT2G34100
AT3G59780	AT2G34185
AT3G59830	AT2G34190
AT3G59920	AT2G34210
AT3G60240	AT2G34355
AT3G60245	AT2G34470
AT3G60300	AT2G34480
AT3G60330	AT2G34490
AT3G60350	AT2G34510
AT3G60600	AT2G34585
AT3G60820	AT2G34590
AT3G61060	AT2G34600
AT3G61070	AT2G34650
AT3G61130	AT2G34670
AT3G61140	AT2G34730
AT3G61160	AT2G34770
AT3G61260	AT2G34780
AT3G61415	AT2G34790
AT3G61450	AT2G34810
AT3G61560	AT2G34820
AT3G61640	AT2G34870
AT3G61690	AT2G35160
AT3G61710	AT2G35215
AT3G61740	AT2G35290
AT3G61860	AT2G35310
AT3G61910	AT2G35343
AT3G62190	AT2G35350
AT3G62290	AT2G35370
AT3G62580	AT2G35550
AT3G62600	AT2G35600
AT3G62710	AT2G35605
AT3G62830	AT2G35640
AT3G62870	AT2G35780
AT3G62880	AT2G35950
AT3G63080	AT2G35960
AT3G63150	AT2G36000
AT3G63310	AT2G36050
AT3G63340	AT2G36120
AT4G00020	AT2G36160
AT4G00100	AT2G36200
AT4G00350	AT2G36240
AT4G00430	AT2G36250
AT4G00570	AT2G36270
AT4G00590	AT2G36350
AT4G00710	AT2G36390
AT4G00720	AT2G36420
AT4G00810	AT2G36500
AT4G00860	AT2G36660
AT4G01100	AT2G36670
AT4G01400	AT2G36790
AT4G01480	AT2G36810
AT4G01595	AT2G36830
AT4G01900	AT2G36930
AT4G01940	AT2G37000
AT4G01960	AT2G37210
AT4G01995	AT2G37220
AT4G02060	AT2G37300
AT4G02140	AT2G37360
AT4G02150	AT2G37390
AT4G02195	AT2G37400
AT4G02200	AT2G37510
AT4G02380	AT2G37540
AT4G02430	AT2G37600
AT4G02480	AT2G37630
AT4G02500	AT2G37670
AT4G02570	AT2G37790
AT4G02640	AT2G37840
AT4G02650	AT2G38255
AT4G02660	AT2G38340
AT4G02900	AT2G38400
AT4G03110	AT2G38410
AT4G03115	AT2G38490
AT4G03230	AT2G38500
AT4G03260	AT2G38540
AT4G03270	AT2G38720
AT4G03420	AT2G38750
AT4G03430	AT2G38820
AT4G03820	AT2G38860
AT4G04223	AT2G38900
AT4G04320	AT2G38905
AT4G04740	AT2G38940
AT4G04885	AT2G38970
AT4G04955	AT2G39030
AT4G04980	AT2G39130
AT4G05320	AT2G39190
AT4G05330	AT2G39310
AT4G05460	AT2G39330
AT4G05520	AT2G39400
AT4G06598	AT2G39420
AT4G07960	AT2G39445
AT4G07990	AT2G39510
AT4G08180	AT2G39530
AT4G08240	AT2G39560
AT4G08280	AT2G39700
AT4G08510	AT2G39705
AT4G08550	AT2G39830
AT4G08590	AT2G39851
AT4G08630	AT2G39870
AT4G09000	AT2G39880
AT4G09010	AT2G40030
AT4G09620	AT2G40070
AT4G09720	AT2G40080
AT4G09750	AT2G40090
AT4G09800	AT2G40110
AT4G09830	AT2G40116
AT4G09950	AT2G40130
AT4G10010	AT2G40140
AT4G10480	AT2G40180
AT4G10590	AT2G40270
AT4G10790	AT2G40380
AT4G10845	AT2G40460
AT4G11240	AT2G40610
AT4G11260	AT2G40620
AT4G11560	AT2G40730
AT4G11570	AT2G40850
AT4G11740	AT2G40890
AT4G11760	AT2G40935
AT4G11810	AT2G41010
AT4G11860	AT2G41070
AT4G11990	AT2G41082
AT4G12040	AT2G41250
AT4G12100	AT2G41290
AT4G12120	AT2G41450
AT4G12130	AT2G41650
AT4G12432	AT2G41700
AT4G12560	AT2G41770
AT4G12610	AT2G41820
AT4G12760	AT2G41850
AT4G12780	AT2G41860
AT4G12790	AT2G41880
AT4G12917	AT2G41890
AT4G12930	AT2G41980
AT4G12940	AT2G41990
AT4G13020	AT2G42010
AT4G13190	AT2G42030
AT4G13430	AT2G42110
AT4G13615	AT2G42200
AT4G13730	AT2G42230
AT4G13980	AT2G42260
AT4G14080	AT2G42290
AT4G14160	AT2G42390
AT4G14200	AT2G42410
AT4G14220	AT2G42480
AT4G14230	AT2G42730
AT4G14310	AT2G42800
AT4G14385	AT2G42830
AT4G14410	AT2G42840
AT4G14455	AT2G42885
AT4G14500	AT2G42960
AT4G14780	AT2G42990
AT4G14905	AT2G43050
AT4G15030	AT2G43070
AT4G15200	AT2G43080
AT4G15530	AT2G43160
AT4G15650	AT2G43270
AT4G15840	AT2G43280
AT4G16110	AT2G43290
AT4G16280	AT2G43360
AT4G16444	AT2G43460
AT4G16670	AT2G43530
AT4G16680	AT2G43535
AT4G16745	AT2G43550
AT4G16760	AT2G43570
AT4G17098	AT2G43620
AT4G17170	AT2G43680
AT4G17270	AT2G43790
AT4G17440	AT2G43800
AT4G17483	AT2G43840
AT4G17486	AT2G43880
AT4G17640	AT2G44020
AT4G17720	AT2G44080
AT4G17730	AT2G44510
AT4G17790	AT2G44540
AT4G18380	AT2G44560
AT4G18400	AT2G44640
AT4G18580	AT2G44650
AT4G18640	AT2G44660
AT4G18930	AT2G44670
AT4G19038	AT2G44730
AT4G19040	AT2G44735
AT4G19110	AT2G44830
AT4G19120	AT2G44840
AT4G19210	AT2G44910
AT4G19510	AT2G44970
AT4G19600	AT2G44990
AT4G20070	AT2G45310
AT4G20160	AT2G45340
AT4G20330	AT2G45350
AT4G20380	AT2G45403
AT4G20700	AT2G45405
AT4G20850	AT2G45406
AT4G20860	AT2G45470
AT4G20870	AT2G45480
AT4G20910	AT2G45490
AT4G21070	AT2G45590
AT4G21326	AT2G45610
AT4G21470	AT2G45680
AT4G21540	AT2G45800
AT4G21650	AT2G46080
AT4G21790	AT2G46250
AT4G21810	AT2G46270
AT4G21980	AT2G46300
AT4G22310	AT2G46400
AT4G22350	AT2G46493
AT4G22540	AT2G46494
AT4G22550	AT2G46500
AT4G22590	AT2G46510
AT4G22740	AT2G46720
AT4G23630	AT2G46810
AT4G23860	AT2G46830
AT4G23900	AT2G46870
AT4G24160	AT2G46890
AT4G24390	AT2G46970
AT4G24440	AT2G47030
AT4G24470	AT2G47040
AT4G24520	AT2G47070
AT4G24580	AT2G47110
AT4G24690	AT2G47120
AT4G24740	AT2G47370
AT4G24840	AT2G47410
AT4G24960	AT2G47860
AT4G25150	AT2G47890
AT4G25230	AT2G48010
AT4G25680	AT3G01050
AT4G25719	AT3G01085
AT4G25900	AT3G01140
AT4G26100	AT3G01250
AT4G26180	AT3G01260
AT4G26190	AT3G01270
AT4G26240	AT3G01345
AT4G26260	AT3G01380
AT4G26300	AT3G01435
AT4G26310	AT3G01740
AT4G26330	AT3G01750
AT4G26400	AT3G01790
AT4G26455	AT3G01810
AT4G26470	AT3G01830
AT4G26510	AT3G01870
AT4G26520	AT3G02080
AT4G26570	AT3G02110
AT4G26650	AT3G02120
AT4G26900	AT3G02130
AT4G26940	AT3G02140
AT4G27010	AT3G02150
AT4G27040	AT3G02210
AT4G27100	AT3G02250
AT4G27130	AT3G02300
AT4G27370	AT3G02310
AT4G27480	AT3G02340
AT4G27500	AT3G02550
AT4G27580	AT3G02560
AT4G27600	AT3G02620
AT4G27750	AT3G02640
AT4G27790	AT3G02690
AT4G27800	AT3G02810
AT4G27830	AT3G02840
AT4G27960	AT3G02850
AT4G28000	AT3G02970
AT4G28020	AT3G02980
AT4G28260	AT3G03020
AT4G28290	AT3G03030
AT4G28480	AT3G03040
AT4G28540	AT3G03090
AT4G28610	AT3G03110
AT4G28680	AT3G03280
AT4G28880	AT3G03370
AT4G28980	AT3G03450
AT4G29130	AT3G03460
AT4G29380	AT3G03510
AT4G29410	AT3G03550
AT4G29470	AT3G03590
AT4G29480	AT3G03670
AT4G29910	AT3G03773
AT4G30010	AT3G03800
AT4G30220	AT3G03970
AT4G30310	AT3G04080
AT4G30620	AT3G04280
AT4G30690	AT3G04290
AT4G30750	AT3G04400
AT4G30760	AT3G04570
AT4G30860	AT3G04670
AT4G30993	AT3G04690
AT4G30996	AT3G04720
AT4G31010	AT3G04760
AT4G31290	AT3G04810
AT4G31340	AT3G04880
AT4G31400	AT3G04940
AT4G31430	AT3G04960
AT4G31450	AT3G05220
AT4G31480	AT3G05340
AT4G31520	AT3G05350
AT4G31700	AT3G05400
AT4G31750	AT3G05410
AT4G31860	AT3G05470
AT4G31870	AT3G05720
AT4G31877	AT3G05730
AT4G31985	AT3G05780
AT4G32060	AT3G05850
AT4G32130	AT3G05930
AT4G32150	AT3G05980
AT4G32200	AT3G05990
AT4G32240	AT3G06035
AT4G32272	AT3G06100
AT4G32440	AT3G06110
AT4G32470	AT3G06130
AT4G32480	AT3G06150
AT4G32510	AT3G06160
AT4G32610	AT3G06220
AT4G32630	AT3G06260
AT4G32660	AT3G06270
AT4G32830	AT3G06310
AT4G32840	AT3G06320
AT4G32910	AT3G06380
AT4G32920	AT3G06440
AT4G33010	AT3G06500
AT4G33150	AT3G06530
AT4G33210	AT3G06680
AT4G33230	AT3G06710
AT4G33270	AT3G06750
AT4G33400	AT3G06820
AT4G33440	AT3G06840
AT4G33510	AT3G06960
AT4G33620	AT3G07040
AT4G33630	AT3G07090
AT4G33670	AT3G07110
AT4G33860	AT3G07120
AT4G33940	AT3G07190
AT4G34070	AT3G07200
AT4G34110	AT3G07255
AT4G34150	AT3G07350
AT4G34180	AT3G07430
AT4G34215	AT3G07440
AT4G34310	AT3G07460
AT4G34440	AT3G07490
AT4G34450	AT3G07540
AT4G34490	AT3G07550
AT4G34640	AT3G07570
AT4G34700	AT3G07590
AT4G34720	AT3G07640
AT4G34750	AT3G07670
AT4G34840	AT3G07690
AT4G34890	AT3G07700
AT4G35010	AT3G07750
AT4G35180	AT3G07890
AT4G35220	AT3G07960
AT4G35360	AT3G07980
AT4G35450	AT3G08000
AT4G35500	AT3G08030
AT4G35785	AT3G08520
AT4G35790	AT3G08600
AT4G35800	AT3G08680
AT4G35830	AT3G08730
AT4G35850	AT3G08770
AT4G35890	AT3G08860
AT4G35950	AT3G08930
AT4G36070	AT3G09032
AT4G36195	AT3G09035
AT4G36210	AT3G09070
AT4G36440	AT3G09080
AT4G36480	AT3G09200
AT4G36490	AT3G09455
AT4G36648	AT3G09500
AT4G36690	AT3G09550
AT4G36960	AT3G09650
AT4G36980	AT3G09700
AT4G37120	AT3G09760
AT4G37180	AT3G09770
AT4G37280	AT3G09880
AT4G37409	AT3G09900
AT4G37432	AT3G09940
AT4G37610	AT3G10010
AT4G37680	AT3G10040
AT4G37760	AT3G10090
AT4G37930	AT3G10180
AT4G38190	AT3G10190
AT4G38225	AT3G10200
AT4G38230	AT3G10260
AT4G38280	AT3G10360
AT4G38470	AT3G10470
AT4G38510	AT3G10510
AT4G38540	AT3G10550
AT4G38570	AT3G10610
AT4G38600	AT3G10660
AT4G38630	AT3G10930
AT4G38730	AT3G10940
AT4G38800	AT3G10980
AT4G38930	AT3G11000
AT4G39050	AT3G11210
AT4G39080	AT3G11340
AT4G39180	AT3G11430
AT4G39260	AT3G11500
AT4G39470	AT3G11510
AT4G39870	AT3G11570
AT4G39890	AT3G11600
AT4G39970	AT3G11650
AT4G40030	AT3G11820
AT4G40040	AT3G11940
AT5G01010	AT3G11950
AT5G01100	AT3G12000
AT5G01120	AT3G12060
AT5G01290	AT3G12145
AT5G01350	AT3G12170
AT5G01410	AT3G12410
AT5G01450	AT3G12580
AT5G01600	AT3G12587
AT5G01610	AT3G12620
AT5G01620	AT3G12710
AT5G01650	AT3G12730
AT5G01690	AT3G12750
AT5G01700	AT3G12840
AT5G02020	AT3G12870
AT5G02100	AT3G12950
AT5G02180	AT3G12970
AT5G02230	AT3G12990
AT5G02250	AT3G13000
AT5G02270	AT3G13030
AT5G02370	AT3G13175
AT5G02430	AT3G13180
AT5G02610	AT3G13190
AT5G02710	AT3G13220
AT5G02770	AT3G13275
AT5G02810	AT3G13310
AT5G02830	AT3G13390
AT5G02840	AT3G13400
AT5G03030	AT3G13510
AT5G03220	AT3G13560
AT5G03330	AT3G13662
AT5G03455	AT3G13674
AT5G03560	AT3G13677
AT5G03650	AT3G13680
AT5G03740	AT3G13690
AT5G03760	AT3G13730
AT5G03905	AT3G13780
AT5G04090	AT3G13782
AT5G04180	AT3G13784
AT5G04410	AT3G13790
AT5G04460	AT3G13850
AT5G04540	AT3G13880
AT5G04590	AT3G13890
AT5G04620	AT3G13900
AT5G04830	AT3G14090
AT5G04850	AT3G14130
AT5G04920	AT3G14205
AT5G04930	AT3G14230
AT5G04990	AT3G14240
AT5G05060	AT3G14330
AT5G05100	AT3G14440
AT5G05230	AT3G14450
AT5G05240	AT3G14640
AT5G05310	AT3G14670
AT5G05360	AT3G14870
AT5G05510	AT3G14920
AT5G05660	AT3G14980
AT5G05800	AT3G14990
AT5G05930	AT3G15070
AT5G05990	AT3G15095
AT5G06150	AT3G15130
AT5G06260	AT3G15353
AT5G06280	AT3G15356
AT5G06290	AT3G15357
AT5G06310	AT3G15359
AT5G06340	AT3G15420
AT5G06360	AT3G15480
AT5G06560	AT3G15530
AT5G06580	AT3G15620
AT5G06830	AT3G15760
AT5G07170	AT3G15770
AT5G07250	AT3G15790
AT5G07290	AT3G15810
AT5G07410	AT3G15950
AT5G07420	AT3G16040
AT5G07430	AT3G16080
AT5G07440	AT3G16130
AT5G07640	AT3G16170
AT5G07740	AT3G16250
AT5G07810	AT3G16380
AT5G08030	AT3G16420
AT5G08100	AT3G16430
AT5G08110	AT3G16450
AT5G08190	AT3G16460
AT5G08430	AT3G16470
AT5G08450	AT3G16500
AT5G08500	AT3G16510
AT5G08530	AT3G16650
AT5G08610	AT3G16712
AT5G08630	AT3G16750
AT5G09250	AT3G16860
AT5G09260	AT3G16890
AT5G09510	AT3G17060
AT5G09550	AT3G17070
AT5G09570	AT3G17160
AT5G09650	AT3G17300
AT5G09680	AT3G17360
AT5G09710	AT3G17510
AT5G09790	AT3G17680
AT5G09820	AT3G17690
AT5G09850	AT3G17770
AT5G09880	AT3G17840
AT5G09890	AT3G17890
AT5G09900	AT3G17910
AT5G09910	AT3G17980
AT5G10090	AT3G18030
AT5G10260	AT3G18035
AT5G10700	AT3G18050
AT5G10740	AT3G18080
AT5G10780	AT3G18090
AT5G11110	AT3G18100
AT5G11170	AT3G18240
AT5G11280	AT3G18295
AT5G11390	AT3G18320
AT5G11430	AT3G18330
AT5G11440	AT3G18350
AT5G11500	AT3G18420
AT5G11510	AT3G18490
AT5G11520	AT3G18535
AT5G11680	AT3G18550
AT5G11710	AT3G18590
AT5G11790	AT3G18740
AT5G12000	AT3G18750
AT5G12140	AT3G18760
AT5G12180	AT3G18773
AT5G12290	AT3G18790
AT5G12370	AT3G18810
AT5G12390	AT3G18830
AT5G12840	AT3G18850
AT5G12950	AT3G18910
AT5G12960	AT3G18930
AT5G13020	AT3G18940
AT5G13070	AT3G18950
AT5G13100	AT3G18990
AT5G13190	AT3G19020
AT5G13240	AT3G19055
AT5G13280	AT3G19120
AT5G13310	AT3G19180
AT5G13450	AT3G19300
AT5G13640	AT3G19310
AT5G13650	AT3G19330
AT5G13700	AT3G19390
AT5G13710	AT3G19540
AT5G13750	AT3G19570
AT5G13940	AT3G19600
AT5G14030	AT3G19670
AT5G14040	AT3G19890
AT5G14180	AT3G20070
AT5G14240	AT3G20080
AT5G14480	AT3G20100
AT5G14800	AT3G20120
AT5G14870	AT3G20190
AT5G15030	AT3G20210
AT5G15390	AT3G20220
AT5G15510	AT3G20260
AT5G15600	AT3G20270
AT5G15610	AT3G20370
AT5G15640	AT3G20470
AT5G15800	AT3G20475
AT5G15880	AT3G20520
AT5G15910	AT3G20580
AT5G15930	AT3G20600
AT5G15970	AT3G20660
AT5G16110	AT3G20760
AT5G16120	AT3G20770
AT5G16240	AT3G20810
AT5G16300	AT3G20820
AT5G16480	AT3G21000
AT5G16540	AT3G21090
AT5G16650	AT3G21180
AT5G16780	AT3G21270
AT5G16800	AT3G21300
AT5G16830	AT3G21320
AT5G17070	AT3G21400
AT5G17290	AT3G21490
AT5G17310	AT3G21540
AT5G17400	AT3G21550
AT5G17510	AT3G21600
AT5G17520	AT3G21630
AT5G17550	AT3G21750
AT5G17610	AT3G21760
AT5G17670	AT3G21930
AT5G17770	AT3G21940
AT5G17780	AT3G21980
AT5G18110	AT3G22060
AT5G18140	AT3G22104
AT5G18190	AT3G22150
AT5G18230	AT3G22230
AT5G18420	AT3G22290
AT5G18525	AT3G22420
AT5G18550	AT3G22425
AT5G18620	AT3G22510
AT5G18650	AT3G22550
AT5G18900	AT3G22750
AT5G18910	AT3G22760
AT5G18940	AT3G22780
AT5G19070	AT3G22830
AT5G19400	AT3G22840
AT5G19450	AT3G22930
AT5G19760	AT3G23000
[truncated: 1,866 more rows]
