# Supplementary material for: The integral spliceosomal component CWC15 is required for development in Arabidopsis
Source: Sci Rep. 2020 Aug 7;10:13336. doi: 10.1038/s41598-020-70324-3 (PMC7415139; doi:10.1038/s41598-020-70324-3)
Supplement: Supplementary file 2 — Supplementary Dataset File 2. [file 41598_2020_70324_MOESM2_ESM.xlsx]

## Sheet: GO Seedlings diffSpliSE
Supplementary Dataset 9 | GO enrichment analysis of differentially spliced genes in seedlings (according to Supplementary Dataset 1).
GO term	Ontology	Description	Number in input list	Number in BG/Ref	p-value	FDR
GO:0044699	Process	single-organism process	269	9448	1.5e-12	5.1e-09
GO:0008152	Process	metabolic process	317	12035	4e-11	6.6e-08
GO:0009987	Process	cellular process	331	12771	6e-11	6.7e-08
GO:0044710	Process	single-organism metabolic process	131	3970	3.9e-09	2.6e-06
GO:0044237	Process	cellular metabolic process	264	9879	3.7e-09	2.6e-06
GO:0044763	Process	single-organism cellular process	192	6591	4.9e-09	2.7e-06
GO:1901575	Process	organic substance catabolic process	57	1249	1.3e-08	6.1e-06
GO:0071704	Process	organic substance metabolic process	277	10672	2.1e-08	8.6e-06
GO:0044238	Process	primary metabolic process	257	9890	1.2e-07	4.3e-05
GO:0044281	Process	small molecule metabolic process	64	1597	1.6e-07	5.3e-05
GO:0044712	Process	single-organism catabolic process	33	585	2.2e-07	6.1e-05
GO:0009056	Process	catabolic process	59	1430	2e-07	6.1e-05
GO:0044248	Process	cellular catabolic process	45	1024	1.3e-06	0.00032
GO:0046395	Process	carboxylic acid catabolic process	12	105	3.2e-06	0.00075
GO:0044724	Process	single-organism carbohydrate catabolic process	11	95	7.2e-06	0.0016
GO:0006464	Process	cellular protein modification process	72	2126	9.9e-06	0.0019
GO:0036211	Process	protein modification process	72	2126	9.9e-06	0.0019
GO:0016054	Process	organic acid catabolic process	12	121	1.2e-05	0.0022
GO:0006996	Process	organelle organization	50	1335	2.3e-05	0.0038
GO:0044265	Process	cellular macromolecule catabolic process	27	541	2.3e-05	0.0038
GO:0044282	Process	small molecule catabolic process	13	162	4.2e-05	0.0062
GO:0050789	Process	regulation of biological process	144	5306	4.3e-05	0.0062
GO:0051603	Process	proteolysis involved in cellular protein catabolic process	23	435	3.9e-05	0.0062
GO:0044257	Process	cellular protein catabolic process	23	444	5.3e-05	0.0073
GO:0005996	Process	monosaccharide metabolic process	10	99	5.5e-05	0.0073
GO:0009072	Process	aromatic amino acid family metabolic process	8	63	7.1e-05	0.0091
GO:0065007	Process	biological regulation	159	6062	8.5e-05	0.01
GO:0050794	Process	regulation of cellular process	132	4857	9.5e-05	0.011
GO:0006796	Process	phosphate-containing compound metabolic process	58	1735	0.00011	0.012
GO:0030163	Process	protein catabolic process	23	467	0.00011	0.012
GO:0006793	Process	phosphorus metabolic process	58	1751	0.00014	0.015
GO:0072329	Process	monocarboxylic acid catabolic process	7	52	0.00014	0.015
GO:0019318	Process	hexose metabolic process	8	72	0.00017	0.015
GO:0043412	Process	macromolecule modification	77	2532	0.00016	0.015
GO:0044723	Process	single-organism carbohydrate metabolic process	27	613	0.00017	0.015
GO:0046496	Process	nicotinamide nucleotide metabolic process	10	115	0.00017	0.015
GO:1901360	Process	organic cyclic compound metabolic process	127	4700	0.00017	0.015
GO:0009057	Process	macromolecule catabolic process	31	747	0.00016	0.015
GO:0019362	Process	pyridine nucleotide metabolic process	10	117	0.0002	0.017
GO:0019752	Process	carboxylic acid metabolic process	34	864	0.0002	0.017
GO:0042221	Process	response to chemical	84	2853	0.00022	0.017
GO:0019637	Process	organophosphate metabolic process	24	524	0.00022	0.017
GO:0006006	Process	glucose metabolic process	6	40	0.00026	0.019
GO:0055086	Process	nucleobase-containing small molecule metabolic process	19	370	0.00026	0.019
GO:0006082	Process	organic acid metabolic process	40	1099	0.00026	0.02
GO:0072524	Process	pyridine-containing compound metabolic process	10	125	0.00032	0.023
GO:0043632	Process	modification-dependent macromolecule catabolic process	19	380	0.00035	0.025
GO:0046483	Process	heterocycle metabolic process	119	4433	0.00038	0.026
GO:0043436	Process	oxoacid metabolic process	36	973	0.0004	0.027
GO:0032787	Process	monocarboxylic acid metabolic process	22	481	0.0004	0.027
GO:0006733	Process	oxidoreduction coenzyme metabolic process	10	130	0.00043	0.028
GO:1901700	Process	response to oxygen-containing compound	51	1557	0.00045	0.028
GO:0006725	Process	cellular aromatic compound metabolic process	122	4588	0.00045	0.028
GO:0044267	Process	cellular protein metabolic process	105	3841	0.00048	0.029
GO:0030433	Process	ER-associated ubiquitin-dependent protein catabolic process	5	29	0.00048	0.029
GO:0046777	Process	protein autophosphorylation	10	133	0.00051	0.03
GO:0036503	Process	ERAD pathway	5	30	0.00055	0.032
GO:0006753	Process	nucleoside phosphate metabolic process	16	305	0.00062	0.036
GO:0043933	Process	macromolecular complex subunit organization	29	745	0.00068	0.038
GO:0044260	Process	cellular macromolecule metabolic process	182	7410	0.00069	0.038
GO:0050896	Process	response to stimulus	157	6250	0.00073	0.04
GO:0006757	Process	ATP generation from ADP	7	71	0.00082	0.041
GO:0042592	Process	homeostatic process	23	542	0.0008	0.041
GO:0006096	Process	glycolytic process	7	71	0.00082	0.041
GO:0006511	Process	ubiquitin-dependent protein catabolic process	18	376	0.0008	0.041
GO:0016570	Process	histone modification	10	142	0.00082	0.041
GO:0018193	Process	peptidyl-amino acid modification	15	284	0.00085	0.042
GO:0019941	Process	modification-dependent protein catabolic process	18	378	0.00085	0.042
GO:0051179	Process	localization	73	2517	0.00087	0.042
GO:0006810	Process	transport	70	2391	0.00088	0.042
GO:0009135	Process	purine nucleoside diphosphate metabolic process	7	73	0.00095	0.043
GO:0046031	Process	ADP metabolic process	7	73	0.00095	0.043
GO:0009179	Process	purine ribonucleoside diphosphate metabolic process	7	73	0.00095	0.043
GO:0009185	Process	ribonucleoside diphosphate metabolic process	7	73	0.00095	0.043
GO:0009167	Process	purine ribonucleoside monophosphate metabolic process	11	174	0.0011	0.046
GO:0051234	Process	establishment of localization	70	2406	0.001	0.046
GO:0006325	Process	chromatin organization	16	322	0.0011	0.046
GO:0009126	Process	purine nucleoside monophosphate metabolic process	11	174	0.0011	0.046
GO:0006165	Process	nucleoside diphosphate phosphorylation	7	76	0.0012	0.05
GO:0003824	Function	catalytic activity	258	9101	1.2e-11	1.1e-08
GO:0005515	Function	protein binding	117	3669	2e-07	9e-05
GO:0036094	Function	small molecule binding	107	3434	2.2e-06	0.00066
GO:1901265	Function	nucleoside phosphate binding	104	3370	4.8e-06	0.00073
GO:0000166	Function	nucleotide binding	104	3370	4.8e-06	0.00073
GO:0005488	Function	binding	293	12081	5e-06	0.00073
GO:0016740	Function	transferase activity	113	3791	8.1e-06	0.001
GO:0032553	Function	ribonucleotide binding	81	2664	0.0001	0.01
GO:0097367	Function	carbohydrate derivative binding	82	2696	9.3e-05	0.01
GO:0016853	Function	isomerase activity	15	264	0.00042	0.031
GO:0001882	Function	nucleoside binding	77	2618	0.00042	0.031
GO:0032549	Function	ribonucleoside binding	77	2617	0.00042	0.031
GO:0017076	Function	purine nucleotide binding	77	2633	0.00049	0.031
GO:0032555	Function	purine ribonucleotide binding	77	2631	0.00048	0.031
GO:0001883	Function	purine nucleoside binding	76	2612	0.00062	0.034
GO:0032550	Function	purine ribonucleoside binding	76	2612	0.00062	0.034
GO:0016417	Function	S-acyltransferase activity	5	33	0.00081	0.038
GO:0005516	Function	calmodulin binding	14	252	0.00079	0.038
GO:0004675	Function	transmembrane receptor protein serine/threonine kinase activity	8	92	0.00076	0.038
GO:0010181	Function	FMN binding	5	35	0.001	0.044
GO:0048037	Function	cofactor binding	20	451	0.001	0.044
GO:0035639	Function	purine ribonucleoside triphosphate binding	72	2515	0.0013	0.05
GO:0060089	Function	molecular transducer activity	12	209	0.0014	0.05
GO:0019787	Function	ubiquitin-like protein transferase activity	18	393	0.0013	0.05
GO:0004872	Function	receptor activity	12	209	0.0014	0.05
GO:0005737	Component	cytoplasm	364	13406	1.5e-16	1e-13
GO:0044464	Component	cell part	515	22662	6.4e-14	1.5e-11
GO:0005623	Component	cell	515	22664	6.5e-14	1.5e-11
GO:0044424	Component	intracellular part	483	20693	3.2e-13	5.5e-11
GO:0005622	Component	intracellular	483	20721	4.6e-13	6.3e-11
GO:0044444	Component	cytoplasmic part	298	10923	4.9e-12	5.5e-10
GO:0044446	Component	intracellular organelle part	160	4882	5.2e-11	5e-09
GO:0044422	Component	organelle part	160	4894	6.3e-11	5.3e-09
GO:0043226	Component	organelle	429	18527	2e-08	1.5e-06
GO:0043229	Component	intracellular organelle	428	18517	3.1e-08	2.1e-06
GO:0043227	Component	membrane-bounded organelle	421	18217	7e-08	4.3e-06
GO:0043231	Component	intracellular membrane-bounded organelle	420	18205	1e-07	5.8e-06
GO:0043234	Component	protein complex	68	1834	9.6e-07	5e-05
GO:0009507	Component	chloroplast	124	4148	2.2e-06	0.00011
GO:0009536	Component	plastid	125	4213	2.9e-06	0.00013
GO:0032991	Component	macromolecular complex	87	2658	3.9e-06	0.00016
GO:0005829	Component	cytosol	69	1993	7.7e-06	0.00031
GO:0031090	Component	organelle membrane	62	1760	1.4e-05	0.00053
GO:0016020	Component	membrane	216	8532	2e-05	0.00071
GO:0044451	Component	nucleoplasm part	17	283	9.4e-05	0.0032
GO:0005654	Component	nucleoplasm	19	359	0.00018	0.0055
GO:0070013	Component	intracellular organelle lumen	38	1008	0.00019	0.0055
GO:0031974	Component	membrane-enclosed lumen	38	1008	0.00019	0.0055
GO:0043233	Component	organelle lumen	38	1008	0.00019	0.0055
GO:0005777	Component	peroxisome	15	247	0.00021	0.0055
GO:0042579	Component	microbody	15	247	0.00021	0.0055
GO:1990234	Component	transferase complex	21	445	0.00037	0.0092
GO:0005886	Component	plasma membrane	103	3735	0.00041	0.0099
GO:0044434	Component	chloroplast part	47	1419	0.0006	0.014
GO:1902494	Component	catalytic complex	28	711	0.0007	0.016
GO:0005773	Component	vacuole	45	1359	0.00078	0.017
GO:0098588	Component	bounding membrane of organelle	41	1213	0.00092	0.019
GO:0044435	Component	plastid part	47	1455	0.00099	0.02
GO:0031969	Component	chloroplast membrane	14	259	0.001	0.02
GO:0042170	Component	plastid membrane	14	265	0.0012	0.024
GO:0071944	Component	cell periphery	112	4309	0.0018	0.033
GO:0016021	Component	integral component of membrane	134	5324	0.0019	0.035
GO:0016592	Component	mediator complex	5	43	0.0024	0.042
GO:0044425	Component	membrane part	147	5962	0.0024	0.042
GO:0044427	Component	chromosomal part	13	259	0.0028	0.046
GO:0005694	Component	chromosome	15	323	0.0028	0.046
GO:0031981	Component	nuclear lumen	29	824	0.0029	0.046

## Sheet: GO Pollen diffSpliSE
Supplementary Dataset 10 | GO enrichment analysis of differentially spliced genes in pollen (according to Supplementary Dataset 2).
GO term	Ontology	Description	Number in input list	Number in BG/Ref	p-value	FDR
GO:0006793	Process	phosphorus metabolic process	282	1751	5.1e-23	4.7e-19
GO:0006796	Process	phosphate-containing compound metabolic process	279	1735	1.1e-22	5e-19
GO:0044763	Process	single-organism cellular process	767	6591	2.6e-22	8e-19
GO:0016043	Process	cellular component organization	351	2456	9.4e-21	1.9e-17
GO:0009987	Process	cellular process	1303	12771	1e-20	1.9e-17
GO:0045184	Process	establishment of protein localization	138	661	1.9e-19	3e-16
GO:0044699	Process	single-organism process	1007	9448	3.7e-19	4.9e-16
GO:0015031	Process	protein transport	136	653	4.3e-19	5e-16
GO:0016192	Process	vesicle-mediated transport	100	397	5.1e-19	5.3e-16
GO:0071840	Process	cellular component organization or biogenesis	380	2812	8.1e-19	7.5e-16
GO:0008104	Process	protein localization	141	715	5.6e-18	4.7e-15
GO:0006810	Process	transport	324	2391	3.6e-16	2.8e-13
GO:0051234	Process	establishment of localization	325	2406	4.8e-16	3.4e-13
GO:0051179	Process	localization	336	2517	6.2e-16	4.1e-13
GO:0033036	Process	macromolecule localization	169	996	7.8e-16	4.8e-13
GO:0006996	Process	organelle organization	207	1335	1.7e-15	9.9e-13
GO:0071702	Process	organic substance transport	194	1234	4.3e-15	2.4e-12
GO:0019637	Process	organophosphate metabolic process	101	524	1e-12	5.3e-10
GO:0044281	Process	small molecule metabolic process	221	1597	5.4e-12	2.5e-09
GO:0016310	Process	phosphorylation	184	1254	5.2e-12	2.5e-09
GO:0051641	Process	cellular localization	108	601	7.5e-12	3.3e-09
GO:0046907	Process	intracellular transport	91	473	1.5e-11	6.3e-09
GO:0051649	Process	establishment of localization in cell	92	488	3e-11	1.2e-08
GO:0043933	Process	macromolecular complex subunit organization	120	745	2.4e-10	9.4e-08
GO:0048588	Process	developmental cell growth	49	192	3.3e-10	1.2e-07
GO:0009932	Process	cell tip growth	44	162	5.1e-10	1.8e-07
GO:0007264	Process	small GTPase mediated signal transduction	36	116	9.8e-10	3.4e-07
GO:0009856	Process	pollination	58	268	1.9e-09	6e-07
GO:0044706	Process	multi-multicellular organism process	58	268	1.9e-09	6e-07
GO:0006464	Process	cellular protein modification process	260	2126	4.9e-09	1.5e-06
GO:0036211	Process	protein modification process	260	2126	4.9e-09	1.5e-06
GO:0009860	Process	pollen tube growth	38	138	5.5e-09	1.6e-06
GO:0006753	Process	nucleoside phosphate metabolic process	61	305	9.6e-09	2.6e-06
GO:0009846	Process	pollen germination	24	59	9.3e-09	2.6e-06
GO:0044238	Process	primary metabolic process	965	9890	9.8e-09	2.6e-06
GO:0055086	Process	nucleobase-containing small molecule metabolic process	69	370	1.3e-08	3.3e-06
GO:0000904	Process	cell morphogenesis involved in differentiation	50	226	1.3e-08	3.3e-06
GO:0009117	Process	nucleotide metabolic process	60	302	1.6e-08	3.8e-06
GO:0019693	Process	ribose phosphate metabolic process	52	245	2.2e-08	5.1e-06
GO:0044703	Process	multi-organism reproductive process	68	368	2.2e-08	5.1e-06
GO:0051128	Process	regulation of cellular component organization	57	286	3.2e-08	7.3e-06
GO:0009161	Process	ribonucleoside monophosphate metabolic process	44	191	3.5e-08	7.7e-06
GO:0009116	Process	nucleoside metabolic process	53	258	4.1e-08	8.5e-06
GO:0009259	Process	ribonucleotide metabolic process	48	221	4.1e-08	8.5e-06
GO:0071704	Process	organic substance metabolic process	1026	10672	4.1e-08	8.5e-06
GO:0048468	Process	cell development	59	306	5.1e-08	1e-05
GO:0032989	Process	cellular component morphogenesis	75	436	5.7e-08	1.1e-05
GO:1902589	Process	single-organism organelle organization	60	316	6.3e-08	1.2e-05
GO:0009123	Process	nucleoside monophosphate metabolic process	44	196	6.6e-08	1.3e-05
GO:0048868	Process	pollen tube development	43	191	8.7e-08	1.6e-05
GO:0000003	Process	reproduction	212	1721	9e-08	1.6e-05
GO:0044702	Process	single organism reproductive process	194	1544	9.5e-08	1.7e-05
GO:0044237	Process	cellular metabolic process	954	9879	9.5e-08	1.7e-05
GO:0000902	Process	cell morphogenesis	70	402	1e-07	1.8e-05
GO:0016050	Process	vesicle organization	25	75	1.1e-07	1.9e-05
GO:0044710	Process	single-organism metabolic process	427	3970	1.2e-07	1.9e-05
GO:0009199	Process	ribonucleoside triphosphate metabolic process	39	165	1.2e-07	1.9e-05
GO:0006897	Process	endocytosis	24	70	1.3e-07	2e-05
GO:1901135	Process	carbohydrate derivative metabolic process	98	645	1.3e-07	2e-05
GO:1901575	Process	organic substance catabolic process	163	1249	1.3e-07	2e-05
GO:0009150	Process	purine ribonucleotide metabolic process	44	202	1.4e-07	2.1e-05
GO:0022414	Process	reproductive process	210	1715	1.6e-07	2.3e-05
GO:0060560	Process	developmental growth involved in morphogenesis	61	334	1.6e-07	2.4e-05
GO:0072521	Process	purine-containing compound metabolic process	48	233	1.6e-07	2.4e-05
GO:0070727	Process	cellular macromolecule localization	74	441	1.7e-07	2.4e-05
GO:0006413	Process	translational initiation	31	114	1.7e-07	2.4e-05
GO:0006163	Process	purine nucleotide metabolic process	44	204	1.8e-07	2.4e-05
GO:0046128	Process	purine ribonucleoside metabolic process	43	197	1.8e-07	2.5e-05
GO:0009205	Process	purine ribonucleoside triphosphate metabolic process	37	155	2e-07	2.6e-05
GO:0034613	Process	cellular protein localization	70	410	2e-07	2.7e-05
GO:0009141	Process	nucleoside triphosphate metabolic process	39	170	2.2e-07	2.9e-05
GO:0009144	Process	purine nucleoside triphosphate metabolic process	37	157	2.6e-07	3.3e-05
GO:0042278	Process	purine nucleoside metabolic process	43	200	2.6e-07	3.3e-05
GO:0008152	Process	metabolic process	1133	12035	2.8e-07	3.6e-05
GO:0006886	Process	intracellular protein transport	62	350	3.3e-07	4.1e-05
GO:0035556	Process	intracellular signal transduction	98	660	3.3e-07	4.1e-05
GO:0009119	Process	ribonucleoside metabolic process	46	227	4.4e-07	5.3e-05
GO:0018105	Process	peptidyl-serine phosphorylation	24	76	4.5e-07	5.3e-05
GO:0022607	Process	cellular component assembly	89	586	4.9e-07	5.8e-05
GO:0050896	Process	response to stimulus	628	6250	5.5e-07	6.4e-05
GO:0018209	Process	peptidyl-serine modification	24	78	6.6e-07	7.6e-05
GO:0016049	Process	cell growth	70	428	8.1e-07	9.2e-05
GO:0009826	Process	unidimensional cell growth	54	296	8.4e-07	9.4e-05
GO:0061024	Process	membrane organization	43	212	1e-06	0.00011
GO:0019752	Process	carboxylic acid metabolic process	118	864	1e-06	0.00011
GO:0046777	Process	protein autophosphorylation	32	133	1.1e-06	0.00012
GO:0051726	Process	regulation of cell cycle	40	191	1.2e-06	0.00013
GO:0046034	Process	ATP metabolic process	34	148	1.3e-06	0.00013
GO:0007049	Process	cell cycle	84	558	1.4e-06	0.00015
GO:0043094	Process	cellular metabolic compound salvage	26	95	1.5e-06	0.00015
GO:0007034	Process	vacuolar transport	26	96	1.7e-06	0.00018
GO:0043412	Process	macromolecule modification	282	2532	2.1e-06	0.00021
GO:0022406	Process	membrane docking	22	72	2.1e-06	0.00021
GO:0009628	Process	response to abiotic stimulus	233	2022	2.1e-06	0.00021
GO:0009167	Process	purine ribonucleoside monophosphate metabolic process	37	174	2.2e-06	0.00021
GO:0009126	Process	purine nucleoside monophosphate metabolic process	37	174	2.2e-06	0.00021
GO:0009555	Process	pollen development	54	311	3.1e-06	0.0003
GO:0006457	Process	protein folding	46	247	3.3e-06	0.00031
GO:0048278	Process	vesicle docking	21	69	3.7e-06	0.00035
GO:0016311	Process	dephosphorylation	34	158	4.4e-06	0.00041
GO:1901657	Process	glycosyl compound metabolic process	55	326	5.3e-06	0.00049
GO:0009653	Process	anatomical structure morphogenesis	120	919	5.8e-06	0.00053
GO:0022604	Process	regulation of cell morphogenesis	22	78	6.2e-06	0.00056
GO:0032270	Process	positive regulation of cellular protein metabolic process	24	91	6.3e-06	0.00056
GO:0048589	Process	developmental growth	70	458	6.5e-06	0.00058
GO:0065003	Process	macromolecular complex assembly	66	424	7e-06	0.00062
GO:0046903	Process	secretion	27	112	7.1e-06	0.00062
GO:0009306	Process	protein secretion	13	28	7.5e-06	0.00065
GO:0006906	Process	vesicle fusion	18	55	7.9e-06	0.00068
GO:0005975	Process	carbohydrate metabolic process	142	1144	9.2e-06	0.00077
GO:0009853	Process	photorespiration	18	56	9.7e-06	0.0008
GO:0090174	Process	organelle membrane fusion	18	56	9.7e-06	0.0008
GO:0003006	Process	developmental process involved in reproduction	177	1496	9.8e-06	0.0008
GO:0090407	Process	organophosphate biosynthetic process	50	293	1.1e-05	0.00086
GO:0009651	Process	response to salt stress	82	574	1.1e-05	0.00086
GO:0009056	Process	catabolic process	170	1430	1.2e-05	0.00093
GO:0044801	Process	single-organism membrane fusion	18	57	1.2e-05	0.00094
GO:1901606	Process	alpha-amino acid catabolic process	15	40	1.2e-05	0.00095
GO:0051247	Process	positive regulation of protein metabolic process	24	96	1.4e-05	0.0011
GO:0032940	Process	secretion by cell	25	103	1.4e-05	0.0011
GO:0051276	Process	chromosome organization	71	482	1.7e-05	0.0013
GO:0043436	Process	oxoacid metabolic process	123	973	1.7e-05	0.0013
GO:0032502	Process	developmental process	340	3233	1.7e-05	0.0013
GO:0044255	Process	cellular lipid metabolic process	89	649	1.9e-05	0.0014
GO:0019538	Process	protein metabolic process	436	4289	2e-05	0.0015
GO:0044723	Process	single-organism carbohydrate metabolic process	85	613	2e-05	0.0015
GO:0018193	Process	peptidyl-amino acid modification	48	284	2e-05	0.0015
GO:0006261	Process	DNA-dependent DNA replication	24	99	2.1e-05	0.0015
GO:0016569	Process	covalent chromatin modification	41	228	2.2e-05	0.0016
GO:0006082	Process	organic acid metabolic process	135	1099	2.4e-05	0.0017
GO:0061025	Process	membrane fusion	19	67	2.4e-05	0.0017
GO:0006325	Process	chromatin organization	52	322	2.7e-05	0.0019
GO:0048856	Process	anatomical structure development	330	3146	2.9e-05	0.002
GO:0051716	Process	cellular response to stimulus	303	2856	3e-05	0.002
GO:0051246	Process	regulation of protein metabolic process	58	376	3.1e-05	0.0021
GO:0060284	Process	regulation of cell development	12	28	3.1e-05	0.0021
GO:0010769	Process	regulation of cell morphogenesis involved in differentiation	12	28	3.1e-05	0.0021
GO:0044802	Process	single-organism membrane organization	31	153	3.1e-05	0.0021
GO:0032268	Process	regulation of cellular protein metabolic process	55	350	3.1e-05	0.0021
GO:0006260	Process	DNA replication	30	146	3.3e-05	0.0022
GO:0048229	Process	gametophyte development	63	422	3.5e-05	0.0023
GO:1902578	Process	single-organism localization	128	1040	3.6e-05	0.0023
GO:0033043	Process	regulation of organelle organization	31	155	3.9e-05	0.0025
GO:0006970	Process	response to osmotic stress	86	636	4e-05	0.0026
GO:0006468	Process	protein phosphorylation	117	936	4.3e-05	0.0027
GO:0006520	Process	cellular amino acid metabolic process	51	320	4.3e-05	0.0028
GO:0031401	Process	positive regulation of protein modification process	17	58	4.5e-05	0.0029
GO:0071822	Process	protein complex subunit organization	53	338	4.5e-05	0.0029
GO:0034622	Process	cellular macromolecular complex assembly	56	365	4.8e-05	0.003
GO:0006259	Process	DNA metabolic process	75	539	5.4e-05	0.0033
GO:0019751	Process	polyol metabolic process	17	59	5.4e-05	0.0033
GO:0080092	Process	regulation of pollen tube growth	11	25	5.5e-05	0.0034
GO:0006629	Process	lipid metabolic process	122	994	6e-05	0.0036
GO:0022402	Process	cell cycle process	56	370	6.6e-05	0.004
GO:0044767	Process	single-organism developmental process	325	3131	6.9e-05	0.0041
GO:0048193	Process	Golgi vesicle transport	24	108	6.9e-05	0.0041
GO:1901605	Process	alpha-amino acid metabolic process	41	242	7.3e-05	0.0043
GO:0006644	Process	phospholipid metabolic process	34	185	7.4e-05	0.0043
GO:0040007	Process	growth	89	678	7.7e-05	0.0045
GO:0044282	Process	small molecule catabolic process	31	162	7.9e-05	0.0046
GO:0044267	Process	cellular protein metabolic process	389	3841	8.2e-05	0.0047
GO:0044765	Process	single-organism transport	122	1004	8.8e-05	0.005
GO:0033674	Process	positive regulation of kinase activity	12	32	8.9e-05	0.0051
GO:0010035	Process	response to inorganic substance	114	926	9.3e-05	0.0052
GO:0006732	Process	coenzyme metabolic process	43	264	0.00011	0.0061
GO:0042327	Process	positive regulation of phosphorylation	12	33	0.00011	0.0062
GO:0035383	Process	thioester metabolic process	12	33	0.00011	0.0062
GO:0006637	Process	acyl-CoA metabolic process	12	33	0.00011	0.0062
GO:0046686	Process	response to cadmium ion	52	343	0.00011	0.0063
GO:0016197	Process	endosomal transport	15	51	0.00012	0.0066
GO:0016052	Process	carbohydrate catabolic process	42	257	0.00012	0.0066
GO:0009057	Process	macromolecule catabolic process	95	747	0.00013	0.0068
GO:0043244	Process	regulation of protein complex disassembly	10	23	0.00013	0.007
GO:0051174	Process	regulation of phosphorus metabolic process	20	85	0.00014	0.0074
GO:0019220	Process	regulation of phosphate metabolic process	20	85	0.00014	0.0074
GO:0006470	Process	protein dephosphorylation	24	114	0.00014	0.0074
GO:0070271	Process	protein complex biogenesis	46	294	0.00015	0.0076
GO:0046486	Process	glycerolipid metabolic process	25	122	0.00015	0.0078
GO:0010564	Process	regulation of cell cycle process	20	86	0.00016	0.0082
GO:0015931	Process	nucleobase-containing compound transport	24	115	0.00016	0.0082
GO:0032501	Process	multicellular organismal process	312	3032	0.00017	0.0088
GO:0000278	Process	mitotic cell cycle	40	245	0.00018	0.0089
GO:0010562	Process	positive regulation of phosphorus metabolic process	12	35	0.00018	0.0089
GO:0045937	Process	positive regulation of phosphate metabolic process	12	35	0.00018	0.0089
GO:1901700	Process	response to oxygen-containing compound	174	1557	0.00018	0.009
GO:0050789	Process	regulation of biological process	516	5306	0.00019	0.0094
GO:0042325	Process	regulation of phosphorylation	17	67	0.0002	0.01
GO:0006650	Process	glycerophospholipid metabolic process	21	95	0.0002	0.01
GO:0044764	Process	multi-organism cellular process	29	156	0.0002	0.01
GO:0048284	Process	organelle fusion	20	88	0.00021	0.01
GO:0051186	Process	cofactor metabolic process	56	389	0.00021	0.01
GO:0007052	Process	mitotic spindle organization	8	15	0.00021	0.01
GO:0009737	Process	response to abscisic acid	76	578	0.00024	0.011
GO:0055067	Process	monovalent inorganic cation homeostasis	17	68	0.00023	0.011
GO:0043900	Process	regulation of multi-organism process	23	111	0.00023	0.011
GO:0006091	Process	generation of precursor metabolites and energy	53	364	0.00024	0.011
GO:0045860	Process	positive regulation of protein kinase activity	11	31	0.00026	0.012
GO:0044248	Process	cellular catabolic process	121	1024	0.00026	0.012
GO:0009292	Process	genetic transfer	10	26	0.00029	0.013
GO:0009294	Process	DNA mediated transformation	10	26	0.00029	0.013
GO:0097305	Process	response to alcohol	76	583	0.0003	0.014
GO:0006090	Process	pyruvate metabolic process	20	91	0.0003	0.014
GO:0033554	Process	cellular response to stress	104	858	0.00031	0.014
GO:0022603	Process	regulation of anatomical structure morphogenesis	25	129	0.00031	0.014
GO:0007010	Process	cytoskeleton organization	31	177	0.00032	0.014
GO:0001934	Process	positive regulation of protein phosphorylation	11	32	0.00032	0.014
GO:0006665	Process	sphingolipid metabolic process	13	44	0.00033	0.015
GO:0010038	Process	response to metal ion	65	481	0.00034	0.015
GO:0033365	Process	protein localization to organelle	36	221	0.00037	0.017
GO:0051510	Process	regulation of unidimensional cell growth	13	45	0.00039	0.017
GO:0042221	Process	response to chemical	292	2853	0.00039	0.017
GO:0044265	Process	cellular macromolecule catabolic process	71	541	0.00039	0.017
GO:0006887	Process	exocytosis	18	80	0.00047	0.02
GO:0071426	Process	ribonucleoprotein complex export from nucleus	13	46	0.00047	0.02
GO:0051347	Process	positive regulation of transferase activity	13	46	0.00047	0.02
GO:0072524	Process	pyridine-containing compound metabolic process	24	125	0.00046	0.02
GO:0071166	Process	ribonucleoprotein complex localization	13	46	0.00047	0.02
GO:0042775	Process	mitochondrial ATP synthesis coupled electron transport	10	28	0.00047	0.02
GO:0022411	Process	cellular component disassembly	17	73	0.00047	0.02
GO:0008360	Process	regulation of cell shape	11	34	0.00049	0.021
GO:0044085	Process	cellular component biogenesis	126	1095	0.0005	0.021
GO:0006066	Process	alcohol metabolic process	19	88	0.00051	0.021
GO:0016570	Process	histone modification	26	142	0.00052	0.022
GO:0006461	Process	protein complex assembly	43	287	0.00053	0.022
GO:0043085	Process	positive regulation of catalytic activity	18	81	0.00053	0.022
GO:0043549	Process	regulation of kinase activity	15	60	0.00053	0.022
GO:1901879	Process	regulation of protein depolymerization	8	18	0.00055	0.022
GO:0010639	Process	negative regulation of organelle organization	13	47	0.00055	0.023
GO:0030029	Process	actin filament-based process	21	104	0.00058	0.023
GO:0043067	Process	regulation of programmed cell death	14	54	0.0006	0.024
GO:0006084	Process	acetyl-CoA metabolic process	9	24	0.00067	0.027
GO:0009165	Process	nucleotide biosynthetic process	25	137	0.00068	0.027
GO:0043624	Process	cellular protein complex disassembly	14	55	0.00069	0.028
GO:0051704	Process	multi-organism process	176	1631	0.00075	0.03
GO:1901564	Process	organonitrogen compound metabolic process	263	2569	0.00076	0.03
GO:0006950	Process	response to stress	348	3506	0.00076	0.03
GO:0051129	Process	negative regulation of cellular component organization	13	49	0.00077	0.03
GO:0006511	Process	ubiquitin-dependent protein catabolic process	52	376	0.00079	0.031
GO:0010256	Process	endomembrane system organization	14	56	0.00081	0.031
GO:0046496	Process	nicotinamide nucleotide metabolic process	22	115	0.00081	0.031
GO:0031399	Process	regulation of protein modification process	22	115	0.00081	0.031
GO:1901293	Process	nucleoside phosphate biosynthetic process	25	139	0.00082	0.031
GO:0019464	Process	glycine decarboxylation via glycine cleavage system	5	6	0.00085	0.032
GO:1904031	Process	positive regulation of cyclin-dependent protein kinase activity	6	10	0.00085	0.033
GO:0019941	Process	modification-dependent protein catabolic process	52	378	0.00088	0.033
GO:0006833	Process	water transport	8	20	0.00095	0.035
GO:0006270	Process	DNA replication initiation	8	20	0.00095	0.035
GO:0009260	Process	ribonucleotide biosynthetic process	20	101	0.00095	0.035
GO:0015672	Process	monovalent inorganic cation transport	30	182	0.00093	0.035
GO:0046390	Process	ribose phosphate biosynthetic process	20	101	0.00095	0.035
GO:0042044	Process	fluid transport	8	20	0.00095	0.035
GO:0032272	Process	negative regulation of protein polymerization	8	20	0.00095	0.035
GO:0031333	Process	negative regulation of protein complex assembly	8	20	0.00095	0.035
GO:0043632	Process	modification-dependent macromolecule catabolic process	52	380	0.00097	0.036
GO:0030834	Process	regulation of actin filament depolymerization	7	15	0.00098	0.036
GO:0019362	Process	pyridine nucleotide metabolic process	22	117	0.00099	0.036
GO:0016071	Process	mRNA metabolic process	55	409	0.001	0.037
GO:0006885	Process	regulation of pH	13	51	0.0011	0.038
GO:0043241	Process	protein complex disassembly	14	58	0.0011	0.039
GO:0008654	Process	phospholipid biosynthetic process	23	126	0.0011	0.039
GO:0044724	Process	single-organism carbohydrate catabolic process	19	95	0.0011	0.04
GO:1903047	Process	mitotic cell cycle process	35	228	0.0011	0.04
GO:0051494	Process	negative regulation of cytoskeleton organization	8	21	0.0012	0.043
GO:0032984	Process	macromolecular complex disassembly	14	59	0.0012	0.044
GO:1901137	Process	carbohydrate derivative biosynthetic process	46	329	0.0013	0.044
GO:0006119	Process	oxidative phosphorylation	10	33	0.0013	0.046
GO:0051301	Process	cell division	49	358	0.0013	0.046
GO:2000241	Process	regulation of reproductive process	39	266	0.0013	0.046
GO:0006862	Process	nucleotide transport	7	16	0.0013	0.046
GO:0042773	Process	ATP synthesis coupled electron transport	10	33	0.0013	0.046
GO:0006888	Process	ER to Golgi vesicle-mediated transport	12	46	0.0014	0.047
GO:0009063	Process	cellular amino acid catabolic process	13	53	0.0014	0.048
GO:0030036	Process	actin cytoskeleton organization	17	82	0.0014	0.049
GO:0000166	Function	nucleotide binding	470	3370	3.7e-26	3.2e-23
GO:0036094	Function	small molecule binding	478	3434	1.8e-26	3.2e-23
GO:1901265	Function	nucleoside phosphate binding	470	3370	3.7e-26	3.2e-23
GO:0035639	Function	purine ribonucleoside triphosphate binding	373	2515	1.2e-24	7.8e-22
GO:0003824	Function	catalytic activity	1004	9101	8.5e-24	4.3e-21
GO:0001883	Function	purine nucleoside binding	376	2612	9.1e-23	2.9e-20
GO:0032553	Function	ribonucleotide binding	382	2664	7e-23	2.9e-20
GO:0032550	Function	purine ribonucleoside binding	376	2612	9.1e-23	2.9e-20
GO:0001882	Function	nucleoside binding	376	2618	1.3e-22	3.3e-20
GO:0032549	Function	ribonucleoside binding	376	2617	1.2e-22	3.3e-20
GO:0005515	Function	protein binding	485	3669	1.5e-22	3.4e-20
GO:0032555	Function	purine ribonucleotide binding	377	2631	1.6e-22	3.4e-20
GO:0017076	Function	purine nucleotide binding	377	2633	1.8e-22	3.6e-20
GO:0097367	Function	carbohydrate derivative binding	383	2696	2.7e-22	4.9e-20
GO:0005524	Function	ATP binding	326	2248	4.1e-20	7e-18
GO:0032559	Function	adenyl ribonucleotide binding	330	2364	4e-18	6.3e-16
GO:0030554	Function	adenyl nucleotide binding	330	2366	4.4e-18	6.6e-16
GO:0005488	Function	binding	1217	12081	1.6e-16	2.2e-14
GO:0016787	Function	hydrolase activity	401	3279	1.2e-13	1.6e-11
GO:0042578	Function	phosphoric ester hydrolase activity	84	391	6.7e-13	8.5e-11
GO:0044822	Function	poly(A) RNA binding	74	337	6.4e-12	7.4e-10
GO:0003729	Function	mRNA binding	74	337	6.4e-12	7.4e-10
GO:0016301	Function	kinase activity	198	1436	1e-10	1.1e-08
GO:0016772	Function	transferase activity, transferring phosphorus-containing groups	221	1657	1.2e-10	1.2e-08
GO:0016791	Function	phosphatase activity	69	327	1.5e-10	1.5e-08
GO:0016773	Function	phosphotransferase activity, alcohol group as acceptor	154	1072	1.1e-09	1.1e-07
GO:0016818	Function	hydrolase activity, acting on acid anhydrides, in phosphorus-containing anhydrides	123	817	5.3e-09	5e-07
GO:0016462	Function	pyrophosphatase activity	122	809	5.6e-09	5.1e-07
GO:0016817	Function	hydrolase activity, acting on acid anhydrides	123	826	9.3e-09	8.2e-07
GO:0035091	Function	phosphatidylinositol binding	28	85	2.4e-08	2.1e-06
GO:0016740	Function	transferase activity	415	3791	3e-08	2.5e-06
GO:0008047	Function	enzyme activator activity	27	82	4.3e-08	3.4e-06
GO:0017111	Function	nucleoside-triphosphatase activity	112	766	9.9e-08	7.6e-06
GO:0005543	Function	phospholipid binding	32	119	1.4e-07	1e-05
GO:0004721	Function	phosphoprotein phosphatase activity	43	203	3.7e-07	2.7e-05
GO:0003743	Function	translation initiation factor activity	29	112	9.9e-07	7e-05
GO:0022892	Function	substrate-specific transporter activity	137	1045	1.1e-06	7.3e-05
GO:0016788	Function	hydrolase activity, acting on ester bonds	144	1131	2.4e-06	0.00016
GO:0043167	Function	ion binding	400	3821	4e-06	0.00026
GO:0005525	Function	GTP binding	50	282	4.2e-06	0.00027
GO:0030695	Function	GTPase regulator activity	17	48	6e-06	0.00037
GO:0004672	Function	protein kinase activity	120	925	7.7e-06	0.00046
GO:0005484	Function	SNAP receptor activity	18	55	7.9e-06	0.00047
GO:0060589	Function	nucleoside-triphosphatase regulator activity	18	56	9.7e-06	0.00056
GO:0019001	Function	guanyl nucleotide binding	51	301	1e-05	0.00057
GO:0032561	Function	guanyl ribonucleotide binding	51	301	1e-05	0.00057
GO:0005096	Function	GTPase activator activity	16	45	1.1e-05	0.00058
GO:0000149	Function	SNARE binding	18	58	1.4e-05	0.00077
GO:0005215	Function	transporter activity	166	1406	2.1e-05	0.0011
GO:0044877	Function	macromolecular complex binding	43	244	2.2e-05	0.0011
GO:0097159	Function	organic cyclic compound binding	741	7737	2.3e-05	0.0011
GO:0008135	Function	translation factor activity, RNA binding	35	181	2.4e-05	0.0012
GO:1901363	Function	heterocyclic compound binding	736	7718	4.2e-05	0.002
GO:0043169	Function	cation binding	377	3678	4.4e-05	0.0021
GO:0008565	Function	protein transporter activity	30	150	5.1e-05	0.0024
GO:0004674	Function	protein serine/threonine kinase activity	99	767	5.6e-05	0.0025
GO:0004725	Function	protein tyrosine phosphatase activity	11	25	5.5e-05	0.0025
GO:0015078	Function	hydrogen ion transmembrane transporter activity	28	136	5.8e-05	0.0025
GO:0046872	Function	metal ion binding	374	3673	7.8e-05	0.0034
GO:0008092	Function	cytoskeletal protein binding	44	270	9e-05	0.0038
GO:0022891	Function	substrate-specific transmembrane transporter activity	112	916	0.00014	0.0056
GO:0043168	Function	anion binding	34	195	0.00018	0.0074
GO:0005548	Function	phospholipid transporter activity	8	15	0.00021	0.0084
GO:0004386	Function	helicase activity	34	197	0.00021	0.0084
GO:0016887	Function	ATPase activity	71	530	0.00023	0.009
GO:0032403	Function	protein complex binding	18	76	0.00027	0.011
GO:0015077	Function	monovalent inorganic cation transmembrane transporter activity	35	211	0.00033	0.013
GO:0005198	Function	structural molecule activity	71	538	0.00034	0.013
GO:0022853	Function	active ion transmembrane transporter activity	21	100	0.00037	0.014
GO:0019899	Function	enzyme binding	41	265	0.0004	0.014
GO:0015217	Function	ADP transmembrane transporter activity	8	17	0.00041	0.015
GO:0004722	Function	protein serine/threonine phosphatase activity	29	164	0.00042	0.015
GO:0097472	Function	cyclin-dependent protein kinase activity	13	46	0.00047	0.016
GO:0004693	Function	cyclin-dependent protein serine/threonine kinase activity	13	46	0.00047	0.016
GO:0004427	Function	inorganic diphosphatase activity	6	9	0.00057	0.019
GO:0051015	Function	actin filament binding	11	35	0.0006	0.02
GO:0022890	Function	inorganic cation transmembrane transporter activity	47	325	0.00059	0.02
GO:0050897	Function	cobalt ion binding	13	48	0.00065	0.021
GO:0009931	Function	calcium-dependent protein serine/threonine kinase activity	12	42	0.0007	0.022
GO:0010857	Function	calcium-dependent protein kinase activity	12	42	0.0007	0.022
GO:0004683	Function	calmodulin-dependent protein kinase activity	12	43	0.00084	0.026
GO:0042625	Function	ATPase coupled ion transmembrane transporter activity	19	93	0.00091	0.028
GO:0000295	Function	adenine nucleotide transmembrane transporter activity	8	20	0.00095	0.029
GO:0043130	Function	ubiquitin binding	9	26	0.0011	0.032
GO:0000287	Function	magnesium ion binding	22	118	0.0011	0.033
GO:0015216	Function	purine nucleotide transmembrane transporter activity	8	21	0.0012	0.036
GO:0005346	Function	purine ribonucleotide transmembrane transporter activity	8	21	0.0012	0.036
GO:0032182	Function	ubiquitin-like protein binding	9	27	0.0013	0.038
GO:0080122	Function	AMP transmembrane transporter activity	5	7	0.0014	0.039
GO:0015211	Function	purine nucleoside transmembrane transporter activity	8	22	0.0016	0.044
GO:0052866	Function	phosphatidylinositol phosphate phosphatase activity	8	22	0.0016	0.044
GO:0016409	Function	palmitoyltransferase activity	9	28	0.0016	0.045
GO:0008289	Function	lipid binding	44	317	0.0018	0.049
GO:0005737	Component	cytoplasm	1489	13406	3e-48	4.9e-45
GO:0044424	Component	intracellular part	2034	20693	2e-47	1.7e-44
GO:0005622	Component	intracellular	2035	20721	4e-47	2.2e-44
GO:0044422	Component	organelle part	707	4894	1e-46	3.4e-44
GO:0044446	Component	intracellular organelle part	706	4882	8.9e-47	3.4e-44
GO:0005623	Component	cell	2156	22664	2.2e-45	5.1e-43
GO:0044464	Component	cell part	2156	22662	2e-45	5.1e-43
GO:0012505	Component	endomembrane system	354	2143	6.9e-31	1.4e-28
GO:0005829	Component	cytosol	331	1993	3.5e-29	6.5e-27
GO:0044444	Component	cytoplasmic part	1188	10923	3.6e-28	6e-26
GO:0043226	Component	organelle	1796	18527	3.6e-26	5.4e-24
GO:0043229	Component	intracellular organelle	1795	18517	4e-26	5.6e-24
GO:0031090	Component	organelle membrane	287	1760	3.7e-24	4.8e-22
GO:0043231	Component	intracellular membrane-bounded organelle	1753	18205	1.4e-22	1.5e-20
GO:0043227	Component	membrane-bounded organelle	1754	18217	1.3e-22	1.5e-20
GO:0098588	Component	bounding membrane of organelle	216	1213	3.4e-22	3.5e-20
GO:0032991	Component	macromolecular complex	378	2658	4.6e-22	4.5e-20
GO:0005773	Component	vacuole	233	1359	4.9e-22	4.5e-20
GO:0005794	Component	Golgi apparatus	206	1182	2.9e-20	2.6e-18
GO:0098805	Component	whole membrane	173	925	9e-20	7.4e-18
GO:0016020	Component	membrane	927	8532	2.2e-19	1.8e-17
GO:0043234	Component	protein complex	268	1834	6.3e-17	4.8e-15
GO:0005774	Component	vacuolar membrane	137	720	2.1e-16	1.5e-14
GO:0044437	Component	vacuolar part	137	725	3.4e-16	2.4e-14
GO:0043232	Component	intracellular non-membrane-bounded organelle	219	1543	7.9e-13	5e-11
GO:0043228	Component	non-membrane-bounded organelle	219	1543	7.9e-13	5e-11
GO:0044428	Component	nuclear part	167	1078	1.2e-12	7.1e-11
GO:0070013	Component	intracellular organelle lumen	158	1008	2.2e-12	1.2e-10
GO:0043233	Component	organelle lumen	158	1008	2.2e-12	1.2e-10
GO:0031974	Component	membrane-enclosed lumen	158	1008	2.2e-12	1.2e-10
GO:0031981	Component	nuclear lumen	132	824	4.2e-11	2.2e-09
GO:0031967	Component	organelle envelope	167	1170	3.4e-10	1.7e-08
GO:0031975	Component	envelope	167	1170	3.4e-10	1.7e-08
GO:0005634	Component	nucleus	979	9924	6.7e-10	3.2e-08
GO:0005783	Component	endoplasmic reticulum	133	895	2.6e-09	1.2e-07
GO:0009506	Component	plasmodesma	133	899	3.3e-09	1.5e-07
GO:0055044	Component	symplast	133	899	3.3e-09	1.5e-07
GO:0005856	Component	cytoskeleton	72	380	3.4e-09	1.5e-07
GO:0005911	Component	cell-cell junction	133	901	3.7e-09	1.5e-07
GO:0030054	Component	cell junction	133	901	3.7e-09	1.5e-07
GO:0005768	Component	endosome	75	405	3.9e-09	1.6e-07
GO:0044431	Component	Golgi apparatus part	94	567	6.3e-09	2.5e-07
GO:0005789	Component	endoplasmic reticulum membrane	73	399	9.7e-09	3.7e-07
GO:0071944	Component	cell periphery	467	4309	1e-08	3.8e-07
GO:0031410	Component	cytoplasmic vesicle	44	182	1e-08	3.8e-07
GO:0005886	Component	plasma membrane	413	3735	1.1e-08	4e-07
GO:0097708	Component	intracellular vesicle	44	183	1.2e-08	4.2e-07
GO:0042175	Component	nuclear outer membrane-endoplasmic reticulum membrane network	73	404	1.5e-08	5.2e-07
GO:0016023	Component	cytoplasmic, membrane-bounded vesicle	39	151	1.5e-08	5.2e-07
GO:0098796	Component	membrane protein complex	96	597	1.6e-08	5.4e-07
GO:0044432	Component	endoplasmic reticulum part	77	440	2e-08	6.6e-07
GO:0031988	Component	membrane-bounded vesicle	39	155	2.8e-08	9e-07
GO:0010008	Component	endosome membrane	40	165	4.5e-08	1.4e-06
GO:0031982	Component	vesicle	44	194	5.1e-08	1.6e-06
GO:0044440	Component	endosomal part	40	168	6.8e-08	2e-06
GO:1902494	Component	catalytic complex	106	711	9.3e-08	2.8e-06
GO:0009536	Component	plastid	450	4213	1e-07	3e-06
GO:0005743	Component	mitochondrial inner membrane	55	287	1.7e-07	4.8e-06
GO:0044429	Component	mitochondrial part	79	486	2e-07	5.7e-06
GO:0009507	Component	chloroplast	441	4148	2.3e-07	6.4e-06
GO:0044430	Component	cytoskeletal part	56	302	3.4e-07	9.1e-06
GO:0005740	Component	mitochondrial envelope	65	376	3.7e-07	9.8e-06
GO:0090406	Component	pollen tube	23	71	5.3e-07	1.4e-05
GO:0031966	Component	mitochondrial membrane	61	362	1.7e-06	4.5e-05
GO:0019866	Component	organelle inner membrane	62	371	1.8e-06	4.6e-05
GO:0022626	Component	cytosolic ribosome	56	323	2.1e-06	5.3e-05
GO:0044445	Component	cytosolic part	59	350	2.5e-06	6.2e-05
GO:0042995	Component	cell projection	23	81	3.5e-06	8.5e-05
GO:0015630	Component	microtubule cytoskeleton	46	252	5.2e-06	0.00012
GO:0031201	Component	SNARE complex	18	53	5.2e-06	0.00012
GO:1990204	Component	oxidoreductase complex	32	146	6e-06	0.00014
GO:0030135	Component	coated vesicle	25	98	6.7e-06	0.00015
GO:0000139	Component	Golgi membrane	60	374	8.1e-06	0.00018
GO:0005770	Component	late endosome	23	86	8.1e-06	0.00018
GO:0005798	Component	Golgi-associated vesicle	15	39	9.4e-06	0.00021
GO:0005654	Component	nucleoplasm	58	359	9.5e-06	0.00021
GO:0030136	Component	clathrin-coated vesicle	20	69	1.2e-05	0.00025
GO:0098800	Component	inner mitochondrial membrane protein complex	32	153	1.4e-05	0.00029
GO:0044433	Component	cytoplasmic vesicle part	23	91	1.7e-05	0.00037
GO:0044427	Component	chromosomal part	45	259	1.9e-05	0.0004
GO:1990904	Component	ribonucleoprotein complex	109	852	3.3e-05	0.00067
GO:0030529	Component	intracellular ribonucleoprotein complex	109	852	3.3e-05	0.00067
GO:0005681	Component	spliceosomal complex	25	110	3.6e-05	0.00071
GO:0045275	Component	respiratory chain complex III	10	19	3.8e-05	0.00073
GO:0005750	Component	mitochondrial respiratory chain complex III	10	19	3.8e-05	0.00073
GO:0098798	Component	mitochondrial protein complex	32	165	4.9e-05	0.00094
GO:0005694	Component	chromosome	51	323	5.3e-05	0.001
GO:0044455	Component	mitochondrial membrane part	35	191	6.2e-05	0.0012
GO:0044451	Component	nucleoplasm part	46	283	6.6e-05	0.0012
GO:0005746	Component	mitochondrial respiratory chain	24	108	6.9e-05	0.0012
GO:0098803	Component	respiratory chain complex	24	108	6.9e-05	0.0012
GO:0030659	Component	cytoplasmic vesicle membrane	20	81	7.9e-05	0.0014
GO:0012506	Component	vesicle membrane	20	82	9.2e-05	0.0016
GO:0042579	Component	microbody	41	247	0.00011	0.0019
GO:0005777	Component	peroxisome	41	247	0.00011	0.0019
GO:0005819	Component	spindle	20	84	0.00012	0.0021
GO:0030660	Component	Golgi-associated vesicle membrane	10	23	0.00013	0.0022
GO:0099512	Component	supramolecular fiber	36	209	0.00015	0.0024
GO:0099513	Component	polymeric cytoskeletal fiber	36	209	0.00015	0.0024
GO:0045177	Component	apical part of cell	9	19	0.00017	0.0028
GO:0000228	Component	nuclear chromosome	27	140	0.0002	0.0032
GO:0044454	Component	nuclear chromosome part	25	125	0.00021	0.0033
GO:0070469	Component	respiratory chain	25	125	0.00021	0.0033
GO:0030140	Component	trans-Golgi network transport vesicle	8	15	0.00021	0.0034
GO:0005874	Component	microtubule	33	193	0.0003	0.0047
GO:0044434	Component	chloroplast part	159	1419	0.0003	0.0047
GO:0031902	Component	late endosome membrane	16	64	0.00035	0.0055
GO:0005730	Component	nucleolus	55	390	0.00037	0.0057
GO:0009570	Component	chloroplast stroma	91	740	0.00047	0.0071
GO:1902495	Component	transmembrane transporter complex	11	34	0.00049	0.0074
GO:0022625	Component	cytosolic large ribosomal subunit	25	134	0.00052	0.0077
GO:0030120	Component	vesicle coat	11	35	0.0006	0.0089
GO:0009705	Component	plant-type vacuole membrane	21	106	0.00071	0.01
GO:0070069	Component	cytochrome complex	10	30	0.00073	0.011
GO:0030133	Component	transport vesicle	13	49	0.00077	0.011
GO:0044435	Component	plastid part	159	1455	0.00082	0.012
GO:1990351	Component	transporter complex	11	37	0.00088	0.012
GO:0044425	Component	membrane part	564	5962	0.00099	0.014
GO:0030662	Component	coated vesicle membrane	14	58	0.0011	0.015
GO:0000325	Component	plant-type vacuole	26	152	0.0012	0.017
GO:0005802	Component	trans-Golgi network	38	256	0.0012	0.017
GO:0009526	Component	plastid envelope	85	707	0.0013	0.017
GO:0016324	Component	apical plasma membrane	7	16	0.0013	0.018
GO:0009941	Component	chloroplast envelope	83	688	0.0013	0.018
GO:0098791	Component	Golgi subcompartment	43	303	0.0014	0.018
GO:0009532	Component	plastid stroma	91	774	0.0016	0.021
GO:0098852	Component	lytic vacuole membrane	7	17	0.0017	0.022
GO:0000307	Component	cyclin-dependent protein kinase holoenzyme complex	6	12	0.0017	0.022
GO:0005765	Component	lysosomal membrane	7	17	0.0017	0.022
GO:0030117	Component	membrane coat	12	48	0.0019	0.024
GO:0048475	Component	coated membrane	12	48	0.0019	0.024
GO:0098590	Component	plasma membrane region	8	23	0.002	0.025
GO:0005657	Component	replication fork	9	29	0.002	0.025
GO:1990234	Component	transferase complex	57	445	0.0022	0.028
GO:0044391	Component	ribosomal subunit	44	322	0.0023	0.029
GO:0031901	Component	early endosome membrane	6	13	0.0024	0.029
GO:0005905	Component	clathrin-coated pit	9	30	0.0024	0.029
GO:0016604	Component	nuclear body	19	103	0.0026	0.031
GO:0005840	Component	ribosome	62	499	0.0028	0.033
GO:0030125	Component	clathrin vesicle coat	7	19	0.0029	0.034
GO:0015629	Component	actin cytoskeleton	15	73	0.0029	0.034
GO:0005635	Component	nuclear envelope	21	122	0.0033	0.038
GO:0030118	Component	clathrin coat	8	26	0.0037	0.042
GO:0098589	Component	membrane region	9	33	0.0041	0.047

## Sheet: GO Seedlings DeSeq2
Supplementary Dataset 11 | GO enrichment analysis of differentially expressed genes in seedlings (according to Supplementary Dataset 4).
GO term	Ontology	Description	Number in input list	Number in BG/Ref	p-value	FDR
GO:0055072	Process	iron ion homeostasis	10	49	9.8e-10	1.5e-06
GO:0055076	Process	transition metal ion homeostasis	10	92	2.2e-07	0.00011
GO:0010106	Process	cellular response to iron ion starvation	5	8	2e-07	0.00011
GO:0010345	Process	suberin biosynthetic process	5	14	1.7e-06	0.00064
GO:0009699	Process	phenylpropanoid biosynthetic process	10	121	2.2e-06	0.00068
GO:0006950	Process	response to stress	69	3506	2.9e-06	0.00074
GO:0019748	Process	secondary metabolic process	19	492	5.4e-06	0.0012
GO:0055065	Process	metal ion homeostasis	10	149	1.2e-05	0.0024
GO:0044550	Process	secondary metabolite biosynthetic process	14	311	1.9e-05	0.0032
GO:0009698	Process	phenylpropanoid metabolic process	10	164	2.7e-05	0.0041
GO:0050896	Process	response to stimulus	101	6250	4.9e-05	0.0069
GO:0042221	Process	response to chemical	55	2853	6.4e-05	0.0081
GO:0044710	Process	single-organism metabolic process	70	3970	8.8e-05	0.01
GO:0055080	Process	cation homeostasis	10	194	0.0001	0.011
GO:0098771	Process	inorganic ion homeostasis	10	215	0.00023	0.021
GO:0009414	Process	response to water deprivation	13	347	0.00022	0.021
GO:1901700	Process	response to oxygen-containing compound	34	1557	0.00022	0.021
GO:0009415	Process	response to water	13	355	0.00027	0.023
GO:0044699	Process	single-organism process	136	9448	0.00035	0.027
GO:0009719	Process	response to endogenous stimulus	36	1732	0.00035	0.027
GO:0050801	Process	ion homeostasis	10	229	0.00037	0.027
GO:0010033	Process	response to organic substance	40	2023	0.00044	0.028
GO:0010150	Process	leaf senescence	7	114	0.00042	0.028
GO:0010260	Process	organ senescence	7	114	0.00042	0.028
GO:0001101	Process	response to acid chemical	27	1181	0.0005	0.029
GO:0009725	Process	response to hormone	34	1631	0.00049	0.029
GO:0031668	Process	cellular response to extracellular stimulus	9	204	0.00067	0.038
GO:0071496	Process	cellular response to external stimulus	9	208	0.00077	0.042
GO:0048878	Process	chemical homeostasis	12	352	0.00085	0.045
GO:0009611	Process	response to wounding	9	217	0.001	0.049
GO:0010035	Process	response to inorganic substance	22	926	0.001	0.049
GO:0007568	Process	aging	8	174	0.001	0.049
GO:0008171	Function	O-methyltransferase activity	5	34	7e-05	0.033
GO:0005576	Component	extracellular region	55	2954	0.00016	0.047

## Sheet: GO Pollen DeSeq2
Supplementary Dataset 12 | GO enrichment analysis of differentially expressed genes in pollen (according to Supplementary Dataset 5).
GO term	Ontology	Description	Number in input list	Number in BG/Ref	p-value	FDR
GO:0050789	Process	regulation of biological process	898	5306	8.3e-13	8.2e-09
GO:0050794	Process	regulation of cellular process	828	4857	2.5e-12	1.2e-08
GO:0006468	Process	protein phosphorylation	210	936	4.2e-11	1e-07
GO:0065007	Process	biological regulation	992	6062	4e-11	1e-07
GO:0032501	Process	multicellular organismal process	538	3032	3.2e-10	6.2e-07
GO:0044767	Process	single-organism developmental process	551	3131	5.5e-10	9e-07
GO:0032502	Process	developmental process	564	3233	1e-09	1.5e-06
GO:0048856	Process	anatomical structure development	549	3146	1.8e-09	1.9e-06
GO:0044699	Process	single-organism process	1451	9448	1.6e-09	1.9e-06
GO:0044707	Process	single-multicellular organism process	506	2875	3.2e-09	3.1e-06
GO:0097659	Process	nucleic acid-templated transcription	458	2561	3.5e-09	3.1e-06
GO:0032774	Process	RNA biosynthetic process	458	2566	4.3e-09	3.5e-06
GO:1903506	Process	regulation of nucleic acid-templated transcription	439	2445	5e-09	3.5e-06
GO:2001141	Process	regulation of RNA biosynthetic process	439	2445	5e-09	3.5e-06
GO:0006351	Process	transcription, DNA-templated	456	2559	5.6e-09	3.7e-06
GO:0009987	Process	cellular process	1896	12771	7.6e-09	4.7e-06
GO:0006355	Process	regulation of transcription, DNA-templated	437	2443	8.2e-09	4.7e-06
GO:0051252	Process	regulation of RNA metabolic process	440	2474	1.3e-08	7e-06
GO:0007166	Process	cell surface receptor signaling pathway	71	234	1.3e-08	7e-06
GO:0019219	Process	regulation of nucleobase-containing compound metabolic process	448	2529	1.5e-08	7.3e-06
GO:0007275	Process	multicellular organism development	490	2811	1.8e-08	8.3e-06
GO:0048367	Process	shoot system development	189	896	2.2e-08	1e-05
GO:0019438	Process	aromatic compound biosynthetic process	526	3058	2.3e-08	1e-05
GO:0016310	Process	phosphorylation	245	1254	6.1e-08	2.3e-05
GO:0007167	Process	enzyme linked receptor protein signaling pathway	47	130	5.9e-08	2.3e-05
GO:0007169	Process	transmembrane receptor protein tyrosine kinase signaling pathway	47	130	5.9e-08	2.3e-05
GO:0034654	Process	nucleobase-containing compound biosynthetic process	480	2781	7.4e-08	2.7e-05
GO:0044763	Process	single-organism cellular process	1030	6591	1e-07	3.6e-05
GO:0018130	Process	heterocycle biosynthetic process	504	2957	1.3e-07	4.5e-05
GO:1901362	Process	organic cyclic compound biosynthetic process	536	3174	1.4e-07	4.6e-05
GO:0023052	Process	signaling	358	1997	1.8e-07	5.6e-05
GO:0044700	Process	single organism signaling	357	1995	2.1e-07	6.6e-05
GO:0022414	Process	reproductive process	313	1715	2.7e-07	7.8e-05
GO:0071704	Process	organic substance metabolic process	1590	10672	2.8e-07	7.8e-05
GO:0000003	Process	reproduction	314	1721	2.7e-07	7.8e-05
GO:0007165	Process	signal transduction	351	1965	3.2e-07	8.7e-05
GO:0010556	Process	regulation of macromolecule biosynthetic process	456	2666	4.1e-07	0.00011
GO:0080090	Process	regulation of primary metabolic process	489	2889	4.3e-07	0.00011
GO:0050896	Process	response to stimulus	974	6250	4.3e-07	0.00011
GO:2000112	Process	regulation of cellular macromolecule biosynthetic process	454	2657	4.8e-07	0.00012
GO:0003006	Process	developmental process involved in reproduction	277	1496	4.9e-07	0.00012
GO:0031323	Process	regulation of cellular metabolic process	502	2980	4.8e-07	0.00012
GO:0048731	Process	system development	343	1929	6.3e-07	0.00015
GO:0030154	Process	cell differentiation	159	768	7.7e-07	0.00017
GO:0044703	Process	multi-organism reproductive process	90	368	7.9e-07	0.00017
GO:0051171	Process	regulation of nitrogen compound metabolic process	464	2739	8.2e-07	0.00018
GO:0009653	Process	anatomical structure morphogenesis	183	919	1e-06	0.00022
GO:0048869	Process	cellular developmental process	196	1001	1.1e-06	0.00024
GO:0009889	Process	regulation of biosynthetic process	464	2752	1.3e-06	0.00026
GO:0031326	Process	regulation of cellular biosynthetic process	461	2734	1.4e-06	0.00027
GO:0006796	Process	phosphate-containing compound metabolic process	310	1735	1.6e-06	0.00031
GO:0007154	Process	cell communication	384	2223	1.6e-06	0.00031
GO:0009753	Process	response to jasmonic acid	62	225	1.7e-06	0.00031
GO:0006793	Process	phosphorus metabolic process	312	1751	1.8e-06	0.00033
GO:0019222	Process	regulation of metabolic process	525	3181	2.1e-06	0.00038
GO:0044238	Process	primary metabolic process	1470	9890	2.1e-06	0.00038
GO:0008152	Process	metabolic process	1761	12035	2.4e-06	0.00042
GO:0060255	Process	regulation of macromolecule metabolic process	497	2998	2.7e-06	0.00047
GO:0048229	Process	gametophyte development	97	422	3e-06	0.0005
GO:0010468	Process	regulation of gene expression	469	2814	3.3e-06	0.00055
GO:0043170	Process	macromolecule metabolic process	1221	8111	3.9e-06	0.00063
GO:0016070	Process	RNA metabolic process	553	3403	5.4e-06	0.00087
GO:0009555	Process	pollen development	76	311	5.6e-06	0.00087
GO:1901700	Process	response to oxygen-containing compound	278	1557	5.9e-06	0.00089
GO:0044702	Process	single organism reproductive process	276	1544	5.9e-06	0.00089
GO:0090304	Process	nucleic acid metabolic process	605	3768	6.6e-06	0.00098
GO:0001101	Process	response to acid chemical	219	1181	7.3e-06	0.0011
GO:0044260	Process	cellular macromolecule metabolic process	1118	7410	9.3e-06	0.0013
GO:0048827	Process	phyllome development	109	508	1.1e-05	0.0016
GO:0051716	Process	cellular response to stimulus	469	2856	1.3e-05	0.0018
GO:0009908	Process	flower development	110	520	1.7e-05	0.0023
GO:0019953	Process	sexual reproduction	37	118	2e-05	0.0028
GO:0099402	Process	plant organ development	181	961	2.1e-05	0.0028
GO:0044237	Process	cellular metabolic process	1452	9879	2.3e-05	0.003
GO:0090567	Process	reproductive shoot system development	111	533	2.7e-05	0.0036
GO:0006725	Process	cellular aromatic compound metabolic process	712	4588	4.2e-05	0.0055
GO:0010016	Process	shoot system morphogenesis	47	176	5.4e-05	0.0069
GO:0009719	Process	response to endogenous stimulus	293	1732	0.00011	0.014
GO:1901360	Process	organic cyclic compound metabolic process	721	4700	0.00013	0.016
GO:0048235	Process	pollen sperm cell differentiation	16	34	0.00013	0.016
GO:0010033	Process	response to organic substance	335	2023	0.00014	0.017
GO:0048507	Process	meristem development	57	241	0.00016	0.019
GO:0080167	Process	response to karrikin	36	128	0.00016	0.02
GO:0048513	Process	animal organ development	88	422	0.00017	0.02
GO:0006139	Process	nucleobase-containing compound metabolic process	645	4178	0.00017	0.02
GO:0046483	Process	heterocycle metabolic process	680	4433	0.00021	0.024
GO:0009611	Process	response to wounding	52	217	0.00023	0.026
GO:0010073	Process	meristem maintenance	33	116	0.00025	0.028
GO:0009628	Process	response to abiotic stimulus	332	2022	0.00026	0.029
GO:0009725	Process	response to hormone	274	1631	0.00027	0.029
GO:0006464	Process	cellular protein modification process	347	2126	0.00027	0.029
GO:0036211	Process	protein modification process	347	2126	0.00027	0.029
GO:0048588	Process	developmental cell growth	47	192	0.0003	0.032
GO:0048589	Process	developmental growth	92	458	0.00036	0.038
GO:0009791	Process	post-embryonic development	264	1576	0.0004	0.041
GO:0009888	Process	tissue development	111	577	0.0004	0.041
GO:0040007	Process	growth	127	678	0.00041	0.042
GO:0003735	Function	structural constituent of ribosome	116	391	1.4e-12	3.7e-09
GO:0004672	Function	protein kinase activity	209	925	2.7e-11	3.7e-08
GO:0005198	Function	structural molecule activity	138	538	7.1e-11	6.4e-08
GO:0016773	Function	phosphotransferase activity, alcohol group as acceptor	231	1072	1.1e-10	7.7e-08
GO:0004674	Function	protein serine/threonine kinase activity	177	767	2.3e-10	1.3e-07
GO:0003677	Function	DNA binding	435	2417	4.6e-09	2.1e-06
GO:0016301	Function	kinase activity	277	1436	2.2e-08	8.6e-06
GO:0005488	Function	binding	1788	12081	9.6e-08	3.3e-05
GO:0016772	Function	transferase activity, transferring phosphorus-containing groups	306	1657	1.5e-07	4.5e-05
GO:0001071	Function	nucleic acid binding transcription factor activity	315	1730	3e-07	8.2e-05
GO:0003700	Function	transcription factor activity, sequence-specific DNA binding	314	1729	3.9e-07	9.5e-05
GO:0004553	Function	hydrolase activity, hydrolyzing O-glycosyl compounds	96	405	1.1e-06	0.00025
GO:0016798	Function	hydrolase activity, acting on glycosyl bonds	101	438	1.7e-06	0.00033
GO:0032559	Function	adenyl ribonucleotide binding	405	2364	1.7e-06	0.00033
GO:0030554	Function	adenyl nucleotide binding	405	2366	1.8e-06	0.00033
GO:0005524	Function	ATP binding	387	2248	2e-06	0.00033
GO:0003824	Function	catalytic activity	1359	9101	3.2e-06	0.00051
GO:0036094	Function	small molecule binding	557	3434	6e-06	0.00091
GO:0000166	Function	nucleotide binding	546	3370	8.5e-06	0.0011
GO:1901265	Function	nucleoside phosphate binding	546	3370	8.5e-06	0.0011
GO:0004871	Function	signal transducer activity	91	406	1.4e-05	0.0017
GO:0005515	Function	protein binding	587	3669	1.3e-05	0.0017
GO:0097367	Function	carbohydrate derivative binding	444	2696	1.8e-05	0.0021
GO:0035639	Function	purine ribonucleoside triphosphate binding	415	2515	2.9e-05	0.0027
GO:0032549	Function	ribonucleoside binding	430	2617	2.9e-05	0.0027
GO:0001883	Function	purine nucleoside binding	429	2612	3.1e-05	0.0027
GO:0017076	Function	purine nucleotide binding	433	2633	2.5e-05	0.0027
GO:0001882	Function	nucleoside binding	430	2618	3e-05	0.0027
GO:0032555	Function	purine ribonucleotide binding	433	2631	2.4e-05	0.0027
GO:0032553	Function	ribonucleotide binding	437	2664	2.8e-05	0.0027
GO:0032550	Function	purine ribonucleoside binding	429	2612	3.1e-05	0.0027
GO:0005516	Function	calmodulin binding	60	252	9.4e-05	0.008
GO:0097159	Function	organic cyclic compound binding	1138	7737	0.0003	0.024
GO:0043565	Function	sequence-specific DNA binding	151	825	0.00031	0.024
GO:0016740	Function	transferase activity	586	3791	0.00033	0.025
GO:1901363	Function	heterocyclic compound binding	1134	7718	0.00035	0.027
GO:0004888	Function	transmembrane signaling receptor activity	37	140	0.00038	0.027
GO:0099600	Function	transmembrane receptor activity	40	156	0.00038	0.027
GO:0008289	Function	lipid binding	68	317	0.00045	0.031
GO:0019199	Function	transmembrane receptor protein kinase activity	30	106	0.00051	0.034
GO:0071944	Component	cell periphery	821	4309	7.3e-23	1.1e-19
GO:0005886	Component	plasma membrane	700	3735	9.5e-18	7.4e-15
GO:0005623	Component	cell	3223	22664	6.6e-14	3.3e-11
GO:0044464	Component	cell part	3222	22662	8.4e-14	3.3e-11
GO:0044391	Component	ribosomal subunit	98	322	2.3e-11	7e-09
GO:0016020	Component	membrane	1340	8532	6.1e-11	1.6e-08
GO:0005840	Component	ribosome	130	499	1.1e-10	2.1e-08
GO:0022626	Component	cytosolic ribosome	96	323	1e-10	2.1e-08
GO:0044445	Component	cytosolic part	97	350	1.8e-09	3.1e-07
GO:0043232	Component	intracellular non-membrane-bounded organelle	299	1543	4.1e-09	5.7e-07
GO:0043228	Component	non-membrane-bounded organelle	299	1543	4.1e-09	5.7e-07
GO:0015934	Component	large ribosomal subunit	60	181	1.3e-08	1.7e-06
GO:0022625	Component	cytosolic large ribosomal subunit	46	134	2.7e-07	3.3e-05
GO:0031225	Component	anchored component of membrane	72	280	2.2e-06	0.00024
GO:0044459	Component	plasma membrane part	98	428	3.1e-06	0.00031
GO:0030312	Component	external encapsulating structure	145	706	3.4e-06	0.00031
GO:0005618	Component	cell wall	145	706	3.4e-06	0.00031
GO:0022627	Component	cytosolic small ribosomal subunit	37	108	4e-06	0.00034
GO:0030529	Component	intracellular ribonucleoprotein complex	168	852	4.7e-06	0.00036
GO:1990904	Component	ribonucleoprotein complex	168	852	4.7e-06	0.00036
GO:0009506	Component	plasmodesma	173	899	1.1e-05	0.00081
GO:0055044	Component	symplast	173	899	1.1e-05	0.00081
GO:0005911	Component	cell-cell junction	173	901	1.3e-05	0.00082
GO:0030054	Component	cell junction	173	901	1.3e-05	0.00082
GO:0009505	Component	plant-type cell wall	74	323	4.6e-05	0.0029
GO:0031226	Component	intrinsic component of plasma membrane	68	292	6e-05	0.0036
GO:0044425	Component	membrane part	902	5962	7.4e-05	0.0043
GO:0005576	Component	extracellular region	474	2954	8.1e-05	0.0045
GO:0046658	Component	anchored component of plasma membrane	33	109	9.7e-05	0.0052
GO:0005634	Component	nucleus	1446	9924	0.00011	0.0056
GO:0015935	Component	small ribosomal subunit	38	140	0.0002	0.0098
GO:0031224	Component	intrinsic component of membrane	836	5540	0.0002	0.0098
GO:0090406	Component	pollen tube	23	71	0.00048	0.023

## Sheet: Overlap
Supplementary Dataset 13 | Overlapping GO terms.
GO term [diffSpliSE Seedlings and Pollen (104)]	GO term [DeSeq2 Seedlings and Pollen (9)]	GO term [diffSpliSE and DeSeq2 Seedlings (5)]	GO term [diffSpliSE and DeSeq2 Pollen (82)]
GO:0044237	GO:0009719	GO:0044710	GO:0022414
GO:0006810	GO:1901700	GO:1901700	GO:0044237
GO:1901575	GO:0010033	GO:0044699	GO:0043228
GO:0043436	GO:0001101	GO:0042221	GO:0004674
GO:0016570	GO:0044699	GO:0050896	GO:0016310
GO:0044248	GO:0009611		GO:1901363
GO:0016740	GO:0005576		GO:0009653
GO:0098588	GO:0050896		GO:0016301
GO:0032555	GO:0009725		GO:0016740
GO:0043412			GO:0032555
GO:0016020			GO:0016020
GO:0072524			GO:0006796
GO:0006796			GO:0032553
GO:0032553			GO:0001882
GO:0046777			GO:0071944
GO:0043227			GO:0006468
GO:0001882			GO:0032549
GO:0044723			GO:0005488
GO:0071944			GO:0032559
GO:0044427			GO:0003006
GO:0005694			GO:0006464
GO:0009536			GO:0030529
GO:0019941			GO:0022625
GO:0044435			GO:0097367
GO:0043933			GO:0006793
GO:0018193			GO:0032550
GO:0032549			GO:0090406
GO:0019752			GO:0035639
GO:0005654			GO:0005515
GO:0005488			GO:0009506
GO:0044710			GO:0044425
GO:0006464			GO:0044464
GO:0009126			GO:0005634
GO:0044267			GO:0048588
GO:0031974			GO:0004672
GO:0005777			GO:0008152
GO:0043226			GO:0005840
GO:0097367			GO:0051716
GO:0006793			GO:0044763
GO:0051179			GO:0005886
GO:0044444			GO:0000003
GO:0031090			GO:1901700
GO:0032550			GO:0005911
GO:0044451			GO:0055044
GO:0035639			GO:0043232
GO:0006511			GO:0048589
GO:0009507			GO:0040007
GO:0043231			GO:0044699
GO:0005515			GO:0048229
GO:1902494			GO:0030554
GO:0044464			GO:1990904
GO:0044425			GO:0036211
GO:0043632			GO:0005198
GO:0044724			GO:0071704
GO:0044282			GO:0008289
GO:1990234			GO:0044445
GO:0005737			GO:0044703
GO:0008152			GO:0001883
GO:0044763			GO:0016773
GO:0005886			GO:0003824
GO:1901700			GO:0044702
GO:0044424			GO:0022626
GO:0044446			GO:0005524
GO:0005829			GO:0032501
GO:0006996			GO:0030054
GO:0019637			GO:0009628
GO:0044434			GO:0017076
GO:0044699			GO:0044238
GO:0044422			GO:0005623
GO:0006325			GO:0097159
GO:0036211			GO:0032502
GO:0071704			GO:0009555
GO:0001883			GO:0000166
GO:0009056			GO:0050789
GO:0019362			GO:0048856
GO:0005622			GO:1901265
GO:0003824			GO:0050896
GO:0043233			GO:0044391
GO:0044281			GO:0009987
GO:0031981			GO:0044767
GO:0043234			GO:0036094
GO:0046496			GO:0016772
GO:0070013
GO:0017076
GO:0044238
GO:0009167
GO:0032991
GO:0005623
GO:0051234
GO:0006753
GO:0000166
GO:0050789
GO:0042221
GO:0005773
GO:0006082
GO:1901265
GO:0050896
GO:0042579
GO:0055086
GO:0009987
GO:0043229
GO:0044265
GO:0009057
GO:0036094
